# Supplementary material for: Mol­ecular structure of fac-[Mo(CO)3(DMSO)3]
Source: Acta Crystallogr E Crystallogr Commun. 2021 Apr 30;77(Pt 5):583–7. doi: 10.1107/S2056989021004448 (PMC8100265; doi:10.1107/S2056989021004448)
Supplement: Supplementary file 1 [file e-77-00583-sup1.cif]

##############################################################################
#                                                                            #
# This CIF contains the data in a paper accepted for publication in          #
# Acta Crystallographica Section E. It conforms to the requirements of       #
# Notes for Authors for Acta Crystallographica Section E, and has been       #
# peer reviewed under the auspices of the IUCr Commission on Journals.       #
#                                                                            #
# Full details of the Crystallographic Information File format               #
# are given in the paper "The Crystallographic Information File (CIF):       #
# a New Standard Archive File for Crystallography" by S. R. Hall, F. H.      #
# Allen and I. D. Brown [Acta Cryst. (1991), A47, 655-685].                  #
#                                                                            #
# The current version of the core CIF dictionary is obtainable from          #
# ftp://ftp.iucr.org/pub/cif_core.dic.                                       #
#                                                                            #
# Software is freely available for graphical display of the structure(s)     #
# in this CIF. For information consult the CIF software page                 #
# http://www.iucr.org/resources/cif/software.                                #
#                                                                            #
# This file may be used for bona fide research purposes within the           #
# scientific community so long as proper attribution is given to the journal # 
# article from which it was obtained.                                        #
#                                                                            #
##############################################################################
data_I
_audit_creation_method     'SHELXL-2018/3'
_journal_date_recd_electronic     2021-04-12
_journal_date_accepted     2021-04-26
_journal_name_full     'Acta Crystallographica, Section E'
_journal_year     2021
_journal_volume     77
_journal_issue      5
_journal_page_first     583
_journal_page_last     587
_journal_paper_category     GM
_journal_paper_doi     10.1107/S2056989021004448
_journal_coeditor_code     ZQ2262
_publ_contact_author_name     'Carola Schulzke'
_publ_contact_author_address
;
Institut fuer Biochemie, Universitaet Greifswald,
4 Felix-Hausdorff-Strasse, 17489 Greifswald,
Germany
;
_publ_contact_author_email     'carola.schulzke@uni-greifswald.de'
_publ_contact_author_fax     ?
_publ_contact_author_phone     ?
_publ_section_title
;
Molecular structure of <i>fac</i>-[Mo(CO)~3~(DMSO)~3~]
;
_publ_section_title_footnote     .
loop_
    _publ_author_name
    _publ_author_footnote
    _publ_author_address
    'Elvers, Benedict J.' .
;
Institut f\"ur Biochemie, Universit\"at Greifswald,
4 Felix-Hausdorff-Stra\be, 17489 Greifswald,
Germany
;
    'Fischer, Christian' .
;
Institut f\"ur Biochemie, Universit\"at Greifswald,
4 Felix-Hausdorff-Stra\be, 17489 Greifswald,
Germany
;
    'Schulzke, Carola' .
;
Institut f\"ur Biochemie, Universit\"at Greifswald,
4 Felix-Hausdorff-Stra\be, 17489 Greifswald,
Germany
;
_publ_section_synopsis
;
The title compound <i>fac</i>-[Mo(CO)~3~(DMSO)~3~] was synthesized and
crystallized as an alternative starting material for the more frequently used
<i>fac</i>-[Mo(CH~3~CN)~3~(CO)~3~]. The DMSO complex was first reported in
1959 and apparently never mentioned again afterwards. Its crystal structure
remained unknown to date. The observed metrical parameters of the now
presented structural X-ray diffraction analysis are correlated to FT--IR data
and compared to related complexes. Packing patterns and intermolecular
non-classical hydrogen-bonding interactions are discussed.
;
_chemical_name_systematic
;
tricarbonyltris(dimethyl sulfoxide)molybdenum
;
_chemical_name_common     ?
_chemical_formula_moiety     'C9 H18 Mo O6 S3'
_chemical_formula_sum     'C9 H18 Mo O6 S3'
_chemical_formula_iupac     '[Mo (C2 H6 O S)3 (C O)3]'
_chemical_formula_weight     414.35
_chemical_melting_point     ?
_space_group_crystal_system     triclinic
_space_group_name_H-M_alt     'P -1'
_space_group_name_Hall     '-P 1'
loop_
    _space_group_symop_operation_xyz
    'x, y, z'
    '-x, -y, -z'
_cell_length_a     8.2027(16)
_cell_length_b     8.4059(17)
_cell_length_c     13.465(3)
_cell_angle_alpha     78.58(3)
_cell_angle_beta     75.69(3)
_cell_angle_gamma     63.94(3)
_cell_volume     803.8(4)
_cell_formula_units_Z     2
_cell_measurement_reflns_used     8904
_cell_measurement_theta_min     6.5
_cell_measurement_theta_max     59.0
_cell_measurement_temperature     170(2)
_exptl_crystal_description     needle
_exptl_crystal_colour     yellow
_exptl_crystal_size_max     0.271
_exptl_crystal_size_mid     0.091
_exptl_crystal_size_min     0.039
_exptl_crystal_density_diffrn     1.712
_exptl_crystal_density_meas     ?
_exptl_crystal_density_method     ?
_exptl_crystal_F_000     420
_exptl_absorpt_coefficient_mu     1.221
_exptl_absorpt_correction_type     numerical
_exptl_absorpt_process_details
;
face indexed (X-Red32 and X-Shape; Stoe & Cie, 2010)
;
_exptl_absorpt_correction_T_min     0.9090
_exptl_absorpt_correction_T_max     0.9888
_diffrn_ambient_temperature     170(2)
_diffrn_source     'fine-focus sealed tube'
_diffrn_radiation_type     MoK\a
_diffrn_radiation_wavelength     0.71073
_diffrn_measurement_device_type     'Stoe IPDS2T'
_diffrn_measurement_method     \w
_diffrn_detector_area_resol_mean     6.67
_diffrn_reflns_number     8903
_diffrn_reflns_av_R_equivalents     0.0539
_diffrn_reflns_av_unetI/netI     0.0596
_diffrn_reflns_theta_min     3.270
_diffrn_reflns_theta_max     29.500
_diffrn_reflns_theta_full     25.242
_diffrn_measured_fraction_theta_max     0.985
_diffrn_measured_fraction_theta_full     0.994
_diffrn_reflns_limit_h_min     -11
_diffrn_reflns_limit_h_max     11
_diffrn_reflns_limit_k_min     -11
_diffrn_reflns_limit_k_max     11
_diffrn_reflns_limit_l_min     -16
_diffrn_reflns_limit_l_max     18
_refine_special_details     ?
_reflns_number_total     4417
_reflns_number_gt     3408
_reflns_threshold_expression     'I > 2\s(I)'
_refine_ls_structure_factor_coef     Fsqd
_refine_ls_matrix_type     full
_refine_ls_R_factor_all     0.0788
_refine_ls_R_factor_gt     0.0533
_refine_ls_wR_factor_gt     0.1213
_refine_ls_wR_factor_ref     0.1345
_refine_ls_goodness_of_fit_ref     1.068
_refine_ls_restrained_S_all     1.068
_refine_ls_number_reflns     4417
_refine_ls_number_parameters     178
_refine_ls_number_restraints     0
_refine_ls_hydrogen_treatment     constr
_refine_ls_weighting_scheme     calc
_refine_ls_weighting_details
              'w=1/[\s^2^(Fo^2^)+(0.0653P)^2^+1.7985P] where P=(Fo^2^+2Fc^2^)/3'
_atom_sites_solution_hydrogens     geom
_atom_sites_solution_primary     dual
_atom_sites_solution_secondary     difmap
_refine_ls_shift/su_max     0.000
_refine_ls_shift/su_mean     0.000
_refine_diff_density_max     1.098
_refine_diff_density_min     -2.319
_refine_ls_extinction_method     none
_refine_ls_extinction_coef     .
loop_
    _atom_type_symbol
    _atom_type_description
    _atom_type_scat_dispersion_real
    _atom_type_scat_dispersion_imag
    _atom_type_scat_source
    'C' 'C' 0.0033 0.0016
                         'International Tables Vol C Tables 4.2.6.8 and 6.1.1.4'
    'H' 'H' 0.0000 0.0000
                         'International Tables Vol C Tables 4.2.6.8 and 6.1.1.4'
    'Mo' 'Mo' -1.6832 0.6857
                         'International Tables Vol C Tables 4.2.6.8 and 6.1.1.4'
    'O' 'O' 0.0106 0.0060
                         'International Tables Vol C Tables 4.2.6.8 and 6.1.1.4'
    'S' 'S' 0.1246 0.1234
                         'International Tables Vol C Tables 4.2.6.8 and 6.1.1.4'
_computing_data_collection
;
X-Area (Stoe & Cie, 2016)
;
_computing_cell_refinement
;
X-Area (Stoe & Cie, 2016)
;
_computing_data_reduction
;
X-Area (Stoe & Cie, 2016)
;
_computing_structure_solution
;
<i>SHELXT2018</i> (Sheldrick, 2015a)
;
_computing_structure_refinement
;
<i>SHELXL2018/3</i> (Sheldrick, 2015b)
;
_computing_molecular_graphics
;
XP  (Sheldrick, 2008)
;
_computing_publication_material
;
<i>CIFTAB</i> (Sheldrick, 2008)
;
loop_
    _atom_site_type_symbol
    _atom_site_label
    _atom_site_fract_x
    _atom_site_fract_y
    _atom_site_fract_z
    _atom_site_U_iso_or_equiv
    _atom_site_adp_type
    _atom_site_calc_flag
    _atom_site_occupancy
    _atom_site_disorder_assembly
    _atom_site_disorder_group
    Mo Mo1 0.26439(5) 0.70392(5) 0.25843(3) 0.01937(12) Uani d 1 . .
    S S1 0.64463(15) 0.46716(16) 0.11748(9) 0.0276(3) Uani d 1 . .
    S S2 0.31315(15) 1.05860(15) 0.28585(10) 0.0267(2) Uani d 1 . .
    S S3 0.16962(15) 0.60278(16) 0.50846(9) 0.0259(2) Uani d 1 . .
    O O1 -0.1521(5) 0.9399(5) 0.3125(3) 0.0366(9) Uani d 1 . .
    O O2 0.2294(6) 0.9145(6) 0.0427(3) 0.0437(10) Uani d 1 . .
    O O3 0.1020(5) 0.4935(6) 0.1823(3) 0.0425(10) Uani d 1 . .
    O O4 0.5662(4) 0.5143(5) 0.2275(3) 0.0261(7) Uani d 1 . .
    O O5 0.3793(5) 0.8603(4) 0.3182(3) 0.0276(7) Uani d 1 . .
    O O6 0.3177(4) 0.5503(4) 0.4125(2) 0.0241(7) Uani d 1 . .
    C C1 0.0078(6) 0.8542(6) 0.2948(4) 0.0244(9) Uani d 1 . .
    C C2 0.2447(6) 0.8356(6) 0.1249(4) 0.0277(10) Uani d 1 . .
    C C3 0.1697(6) 0.5673(6) 0.2123(4) 0.0269(9) Uani d 1 . .
    C C4 0.7296(8) 0.6302(8) 0.0556(5) 0.0441(14) Uani d 1 . .
    H H4A 0.625940 0.747086 0.050873 0.066 Uiso calc 1 . .
    H H4B 0.797261 0.599555 -0.013743 0.066 Uiso calc 1 . .
    H H4C 0.812511 0.633876 0.095684 0.066 Uiso calc 1 . .
    C C5 0.8601(7) 0.2841(7) 0.1252(4) 0.0333(11) Uani d 1 . .
    H H5A 0.935178 0.317406 0.156388 0.050 Uiso calc 1 . .
    H H5B 0.924538 0.250564 0.055791 0.050 Uiso calc 1 . .
    H H5C 0.839851 0.183013 0.167560 0.050 Uiso calc 1 . .
    C C6 0.4774(8) 1.0822(8) 0.1761(5) 0.0404(13) Uani d 1 . .
    H H6A 0.602434 1.005903 0.189192 0.061 Uiso calc 1 . .
    H H6B 0.461592 1.206568 0.162583 0.061 Uiso calc 1 . .
    H H6C 0.458693 1.046979 0.116050 0.061 Uiso calc 1 . .
    C C7 0.3772(8) 1.1383(7) 0.3759(5) 0.0384(12) Uani d 1 . .
    H H7A 0.299763 1.132681 0.443629 0.058 Uiso calc 1 . .
    H H7B 0.360358 1.261909 0.353195 0.058 Uiso calc 1 . .
    H H7C 0.507049 1.064490 0.380701 0.058 Uiso calc 1 . .
    C C8 0.2159(9) 0.7503(8) 0.5644(5) 0.0450(15) Uani d 1 . .
    H H8A 0.344626 0.694301 0.574038 0.068 Uiso calc 1 . .
    H H8B 0.133983 0.776499 0.631347 0.068 Uiso calc 1 . .
    H H8C 0.194380 0.861157 0.518762 0.068 Uiso calc 1 . .
    C C9 0.2439(8) 0.4168(7) 0.6010(4) 0.0360(11) Uani d 1 . .
    H H9A 0.234863 0.315606 0.580728 0.054 Uiso calc 1 . .
    H H9B 0.165563 0.446406 0.668472 0.054 Uiso calc 1 . .
    H H9C 0.372287 0.385368 0.605036 0.054 Uiso calc 1 . .
loop_
    _atom_site_aniso_label
    _atom_site_aniso_U_11
    _atom_site_aniso_U_22
    _atom_site_aniso_U_33
    _atom_site_aniso_U_12
    _atom_site_aniso_U_13
    _atom_site_aniso_U_23
    Mo1 0.01869(18) 0.01643(18) 0.02248(19) -0.00617(13) -0.00398(13)
                                                                    -0.00316(13)
    S1 0.0218(5) 0.0294(6) 0.0292(6) -0.0054(4) -0.0042(4) -0.0106(5)
    S2 0.0237(5) 0.0172(5) 0.0394(7) -0.0073(4) -0.0082(5) -0.0026(5)
    S3 0.0216(5) 0.0270(6) 0.0252(6) -0.0072(4) -0.0028(4) -0.0029(5)
    O1 0.0227(17) 0.0234(17) 0.056(2) -0.0051(13) -0.0022(16) -0.0054(17)
    O2 0.044(2) 0.047(2) 0.030(2) -0.0096(18) -0.0119(17) 0.0041(18)
    O3 0.040(2) 0.043(2) 0.055(3) -0.0181(18) -0.0106(19) -0.023(2)
    O4 0.0189(14) 0.0297(17) 0.0239(16) -0.0050(12) -0.0023(12) -0.0042(13)
    O5 0.0325(17) 0.0176(15) 0.0384(19) -0.0131(13) -0.0134(14) 0.0002(14)
    O6 0.0269(16) 0.0184(15) 0.0235(16) -0.0079(12) -0.0030(12) -0.0001(12)
    C1 0.029(2) 0.0158(19) 0.030(2) -0.0111(17) -0.0045(18) -0.0030(17)
    C2 0.023(2) 0.027(2) 0.029(2) -0.0056(18) -0.0068(18) -0.0029(19)
    C3 0.024(2) 0.023(2) 0.034(3) -0.0080(17) -0.0023(18) -0.0117(19)
    C4 0.041(3) 0.033(3) 0.041(3) -0.008(2) 0.000(2) 0.007(2)
    C5 0.024(2) 0.026(2) 0.045(3) -0.0066(19) 0.000(2) -0.011(2)
    C6 0.047(3) 0.031(3) 0.043(3) -0.021(2) -0.004(3) 0.002(2)
    C7 0.041(3) 0.031(3) 0.049(3) -0.017(2) -0.005(2) -0.014(2)
    C8 0.069(4) 0.034(3) 0.035(3) -0.027(3) 0.004(3) -0.012(2)
    C9 0.048(3) 0.030(3) 0.031(3) -0.019(2) -0.007(2) 0.002(2)
_geom_special_details
;
 All esds (except the esd in the dihedral angle between two l.s. planes)
 are estimated using the full covariance matrix.  The cell esds are taken
 into account individually in the estimation of esds in distances, angles
 and torsion angles; correlations between esds in cell parameters are only
 used when they are defined by crystal symmetry.  An approximate (isotropic)
 treatment of cell esds is used for estimating esds involving l.s. planes.
;
loop_
    _geom_bond_atom_site_label_1
    _geom_bond_atom_site_label_2
    _geom_bond_site_symmetry_2
    _geom_bond_distance
    _geom_bond_publ_flag
    Mo1 C3 . 1.901(5) ?
    Mo1 C1 . 1.915(5) ?
    Mo1 C2 . 1.919(5) ?
    Mo1 O6 . 2.249(3) ?
    Mo1 O4 . 2.264(3) ?
    Mo1 O5 . 2.269(3) ?
    S1 O4 . 1.518(3) ?
    S1 C5 . 1.772(5) ?
    S1 C4 . 1.777(6) ?
    S2 O5 . 1.516(3) ?
    S2 C7 . 1.773(6) ?
    S2 C6 . 1.782(6) ?
    S3 O6 . 1.522(3) ?
    S3 C9 . 1.771(6) ?
    S3 C8 . 1.782(6) ?
    O1 C1 . 1.174(6) ?
    O2 C2 . 1.177(6) ?
    O3 C3 . 1.170(6) ?
    C4 H4A . 0.9800 ?
    C4 H4B . 0.9800 ?
    C4 H4C . 0.9800 ?
    C5 H5A . 0.9800 ?
    C5 H5B . 0.9800 ?
    C5 H5C . 0.9800 ?
    C6 H6A . 0.9800 ?
    C6 H6B . 0.9800 ?
    C6 H6C . 0.9800 ?
    C7 H7A . 0.9800 ?
    C7 H7B . 0.9800 ?
    C7 H7C . 0.9800 ?
    C8 H8A . 0.9800 ?
    C8 H8B . 0.9800 ?
    C8 H8C . 0.9800 ?
    C9 H9A . 0.9800 ?
    C9 H9B . 0.9800 ?
    C9 H9C . 0.9800 ?
loop_
    _geom_angle_atom_site_label_1
    _geom_angle_atom_site_label_2
    _geom_angle_atom_site_label_3
    _geom_angle_site_symmetry_1
    _geom_angle_site_symmetry_3
    _geom_angle
    _geom_angle_publ_flag
    C3 Mo1 C1 . . 82.54(19) ?
    C3 Mo1 C2 . . 85.0(2) ?
    C1 Mo1 C2 . . 85.0(2) ?
    C3 Mo1 O6 . . 99.49(18) ?
    C1 Mo1 O6 . . 99.79(17) ?
    C2 Mo1 O6 . . 173.76(16) ?
    C3 Mo1 O4 . . 97.31(16) ?
    C1 Mo1 O4 . . 175.59(16) ?
    C2 Mo1 O4 . . 99.35(16) ?
    O6 Mo1 O4 . . 75.88(12) ?
    C3 Mo1 O5 . . 178.08(18) ?
    C1 Mo1 O5 . . 97.90(16) ?
    C2 Mo1 O5 . . 96.89(18) ?
    O6 Mo1 O5 . . 78.60(12) ?
    O4 Mo1 O5 . . 82.10(13) ?
    O4 S1 C5 . . 104.3(2) ?
    O4 S1 C4 . . 104.6(3) ?
    C5 S1 C4 . . 97.9(3) ?
    O5 S2 C7 . . 104.0(2) ?
    O5 S2 C6 . . 105.7(2) ?
    C7 S2 C6 . . 98.1(3) ?
    O6 S3 C9 . . 104.2(2) ?
    O6 S3 C8 . . 106.0(2) ?
    C9 S3 C8 . . 97.2(3) ?
    S1 O4 Mo1 . . 115.64(18) ?
    S2 O5 Mo1 . . 118.64(19) ?
    S3 O6 Mo1 . . 120.18(18) ?
    O1 C1 Mo1 . . 175.0(4) ?
    O2 C2 Mo1 . . 178.2(5) ?
    O3 C3 Mo1 . . 175.6(4) ?
    S1 C4 H4A . . 109.5 ?
    S1 C4 H4B . . 109.5 ?
    H4A C4 H4B . . 109.5 ?
    S1 C4 H4C . . 109.5 ?
    H4A C4 H4C . . 109.5 ?
    H4B C4 H4C . . 109.5 ?
    S1 C5 H5A . . 109.5 ?
    S1 C5 H5B . . 109.5 ?
    H5A C5 H5B . . 109.5 ?
    S1 C5 H5C . . 109.5 ?
    H5A C5 H5C . . 109.5 ?
    H5B C5 H5C . . 109.5 ?
    S2 C6 H6A . . 109.5 ?
    S2 C6 H6B . . 109.5 ?
    H6A C6 H6B . . 109.5 ?
    S2 C6 H6C . . 109.5 ?
    H6A C6 H6C . . 109.5 ?
    H6B C6 H6C . . 109.5 ?
    S2 C7 H7A . . 109.5 ?
    S2 C7 H7B . . 109.5 ?
    H7A C7 H7B . . 109.5 ?
    S2 C7 H7C . . 109.5 ?
    H7A C7 H7C . . 109.5 ?
    H7B C7 H7C . . 109.5 ?
    S3 C8 H8A . . 109.5 ?
    S3 C8 H8B . . 109.5 ?
    H8A C8 H8B . . 109.5 ?
    S3 C8 H8C . . 109.5 ?
    H8A C8 H8C . . 109.5 ?
    H8B C8 H8C . . 109.5 ?
    S3 C9 H9A . . 109.5 ?
    S3 C9 H9B . . 109.5 ?
    H9A C9 H9B . . 109.5 ?
    S3 C9 H9C . . 109.5 ?
    H9A C9 H9C . . 109.5 ?
    H9B C9 H9C . . 109.5 ?
loop_
    _geom_torsion_atom_site_label_1
    _geom_torsion_atom_site_label_2
    _geom_torsion_atom_site_label_3
    _geom_torsion_atom_site_label_4
    _geom_torsion_site_symmetry_1
    _geom_torsion_site_symmetry_2
    _geom_torsion_site_symmetry_3
    _geom_torsion_site_symmetry_4
    _geom_torsion
    _geom_torsion_publ_flag
    C5 S1 O4 Mo1 . . . . -167.4(2) ?
    C4 S1 O4 Mo1 . . . . 90.3(3) ?
    C7 S2 O5 Mo1 . . . . 163.1(2) ?
    C6 S2 O5 Mo1 . . . . -94.2(3) ?
    C9 S3 O6 Mo1 . . . . 164.8(2) ?
    C8 S3 O6 Mo1 . . . . -93.3(3) ?
loop_
    _geom_hbond_atom_site_label_D
    _geom_hbond_atom_site_label_H
    _geom_hbond_atom_site_label_A
    _geom_hbond_site_symmetry_A
    _geom_hbond_distance_DH
    _geom_hbond_distance_HA
    _geom_hbond_distance_DA
    _geom_hbond_angle_DHA
    _geom_hbond_publ_flag
    C5 H5C O1 1_645 0.98 2.52 3.461(7) 160.8 yes
    C4 H4C O3 1_655 0.98 2.60 3.503(8) 153.6 yes
    C7 H7C O1 1_655 0.98 2.51 3.419(7) 154.4 yes
    C9 H9C O5 2_666 0.98 2.45 3.239(7) 137.8 yes
    C4 H4B O3 2_665 0.98 2.38 3.334(8) 165.3 yes
    C9 H9A O1 2_566 0.98 2.59 3.328(7) 132.0 yes
    C9 H9B O3 2_566 0.98 2.52 3.469(7) 162.5 yes
    C7 H7B O6 1_565 0.98 2.55 3.398(6) 144.3 yes
_shelx_space_group_comment
;
The symmetry employed for this shelxl refinement is uniquely defined
by the following loop, which should always be used as a source of
symmetry information in preference to the above space-group names.
They are only intended as comments.
;
_shelx_estimated_absorpt_T_min     0.733
_shelx_estimated_absorpt_T_max     0.954
_shelx_hkl_file
;
   2   0   0 7065.63   12.06   0
  -2   0   0 7367.14    8.03   0
  -2   0   0 7243.03   11.67   0
   3   0   0   99.90    5.64   0
  -3   0   0  100.94    3.40   0
  -3   0   0   95.21    5.54   0
   4   0   0  139.85    4.55   0
   4   0   0  132.48    8.08   0
  -4   0   0  144.56    4.00   0
  -4   0   0  123.61    8.04   0
   5   0   0   64.29    9.66   0
   5   0   0   71.89    5.37   0
  -5   0   0   58.57    9.77   0
  -5   0   0   70.91    5.30   0
   6   0   0   -1.30    6.44   0
   6   0   0   14.50   11.09   0
  -6   0   0    7.96   11.38   0
   7   0   0  143.23   13.30   0
   7   0   0  160.15    6.71   0
  -7   0   0  133.88   13.20   0
   8   0   0  107.28   15.75   0
   8   0   0   91.43    6.30   0
  -8   0   0  132.69   14.49   0
   9   0   0  108.85    5.74   0
   9   0   0  112.08    5.83   0
   9  -1   0   43.16   22.48   0
   9  -1   0   44.27    9.56   0
   8  -1   0  172.77    9.17   0
   8  -1   0  173.34   17.74   0
  -7   1   0  176.64    8.13   0
   7  -1   0  139.37   14.08   0
   7  -1   0  165.55    8.96   0
  -6   1   0   43.83    6.42   0
   6  -1   0   64.71   11.49   0
  -5   1   0  317.25   11.34   0
  -5   1   0  343.20    8.06   0
   5  -1   0  307.12   11.07   0
  -4   1   0   40.79    6.09   0
  -4   1   0   43.91    8.42   0
   4  -1   0   38.34    8.38   0
  -3   1   0 1204.01    8.99   0
  -3   1   0 1188.37    6.62   0
   3  -1   0 1185.42    7.72   0
   3  -1   0 1160.73    8.56   0
  -2   1   0   36.87    3.81   0
   2  -1   0   51.04    5.25   0
   2  -1   0   28.81    4.00   0
  -1   1   0 4428.94    8.59   0
   1  -1   0 4441.78    8.61   0
   2   1   0 1076.17    2.38   0
  -2  -1   0 1064.11    6.21   0
   3   1   0  879.06    2.61   0
   3   1   0  972.41    2.57   0
  -3  -1   0  918.53    6.86   0
   4   1   0   79.99    2.83   0
  -4  -1   0   78.43    5.37   0
   5   1   0  244.57    3.55   0
  -5  -1   0  220.99    9.31   0
   6   1   0   -5.85    3.54   0
  -6  -1   0   -5.29   10.63   0
   7   1   0  204.37    3.63   0
   7   1   0  235.08    3.71   0
  -7  -1   0  214.91   12.42   0
  -8  -1   0   98.60   14.29   0
  -9  -1   0  224.92   18.47   0
 -10  -1   0  -23.87   21.44   0
   9  -2   0   81.62   23.37   0
   9  -2   0  106.93   13.32   0
   8  -2   0   35.73   11.76   0
   8  -2   0   29.27   18.08   0
  -7   2   0   12.83    8.65   0
   7  -2   0   -7.44   15.33   0
  -6   2   0  178.14   10.11   0
   6  -2   0  191.57   12.98   0
   6  -2   0  189.97   10.56   0
  -5   2   0   56.53    9.02   0
   5  -2   0   34.36   11.65   0
   5  -2   0   23.99   10.20   0
  -4   2   0  681.68    8.76   0
   4  -2   0  659.53   10.70   0
   4  -2   0  639.27    9.02   0
  -3   2   0   37.01    6.21   0
   3  -2   0   53.90    6.73   0
   3  -2   0   69.68    7.99   0
  -2   2   0  386.10    6.47   0
   2  -2   0  389.05    6.97   0
   2  -2   0  381.81    6.71   0
  -1   2   0  475.73    5.97   0
   1  -2   0  459.36    6.12   0
   0   2   0  254.70    5.98   0
   0  -2   0  264.08    6.09   0
   1   2   0 2910.37    7.96   0
  -1  -2   0 2808.00    7.82   0
   2   2   0  541.39    3.87   0
  -2  -2   0  548.64    4.18   0
   3   2   0   43.83    2.39   0
  -3  -2   0   50.63    2.32   0
   4   2   0 1967.16    2.58   0
   4   2   0 1872.14    2.27   0
  -4  -2   0 2114.24   10.91   0
  -5  -2   0  213.67    8.91   0
  -6  -2   0 1829.17   14.59   0
  -7  -2   0  433.32   10.30   0
  -8  -2   0  794.48   15.82   0
  -9  -2   0   81.79   17.06   0
 -10  -2   0  112.44   22.58   0
  -8   3   0   38.14   15.48   0
   8  -3   0   28.58   21.13   0
  -7   3   0   -5.64   11.53   0
   7  -3   0   36.82   13.96   0
   7  -3   0    8.58   16.30   0
  -6   3   0  602.23   11.74   0
   6  -3   0  555.86   16.07   0
   6  -3   0  555.95   14.08   0
  -5   3   0   51.31    9.56   0
   5  -3   0   33.82    9.91   0
   5  -3   0   35.40   11.39   0
  -4   3   0 1244.77   12.05   0
   4  -3   0 1224.61   13.97   0
   4  -3   0 1275.86   12.90   0
  -3   3   0  554.45    9.71   0
   3  -3   0  572.78   10.34   0
   3  -3   0  564.34   11.04   0
  -2   3   0 1170.46    8.53   0
   2  -3   0 1183.07   10.29   0
  -1   3   0  954.21    8.30   0
   1  -3   0  908.60    8.68   0
   0   3   0    6.25    6.01   0
   0  -3   0   14.85    6.03   0
   1   3   0  242.29    5.91   0
  -1  -3   0  230.88    5.96   0
   2   3   0 1193.55    6.54   0
  -2  -3   0 1133.46    6.29   0
   3   3   0  202.91    4.64   0
  -3  -3   0  197.94    3.75   0
   4   3   0  296.68    3.91   0
  -4  -3   0  292.31    3.53   0
   5   3   0 1888.47    3.29   0
  -5  -3   0 1962.48   12.76   0
  -6  -3   0  119.02   10.03   0
  -7  -3   0  947.15   12.03   0
  -8  -3   0   38.35   12.64   0
  -9  -3   0  264.22   17.81   0
 -10  -3   0   10.74   19.97   0
  -7   4   0  358.68   17.60   0
   7  -4   0  376.37   17.99   0
   7  -4   0  352.39   22.39   0
  -6   4   0  -16.99   12.58   0
   6  -4   0   -5.29   15.34   0
   6  -4   0    6.49   15.94   0
  -5   4   0 1322.49   14.93   0
   5  -4   0 1298.52   17.08   0
   5  -4   0 1282.44   17.01   0
  -4   4   0   -5.90   10.85   0
   4  -4   0   -6.51   11.72   0
   4  -4   0  -16.50   12.13   0
  -3   4   0  782.51   11.77   0
   3  -4   0  807.39   12.52   0
   3  -4   0  780.57   12.54   0
  -2   4   0   68.82    9.49   0
   2  -4   0   62.05   10.07   0
  -1   4   0   64.74    8.93   0
   1  -4   0   57.91    9.25   0
   0   4   0   53.18    6.03   0
   0  -4   0   62.01    8.13   0
   1   4   0   16.26    7.18   0
  -1  -4   0    4.74    7.39   0
   2   4   0   14.18    6.61   0
  -2  -4   0    4.54    6.57   0
   3   4   0  376.60    6.17   0
  -3  -4   0  346.24    5.76   0
   4   4   0    4.29    4.93   0
  -4  -4   0    2.78    4.76   0
   5   4   0  680.59    5.63   0
  -5  -4   0  693.02    5.31   0
   6   4   0  416.30    2.61   0
  -6  -4   0  398.57   11.26   0
  -7  -4   0  886.01   14.23   0
  -8  -4   0  173.33   14.40   0
  -9  -4   0  195.59   16.99   0
 -10  -4   0  104.62   20.83   0
  -6   5   0  105.20   16.65   0
   6  -5   0   65.71   20.59   0
   6  -5   0   84.37   17.66   0
  -5   5   0  134.64   14.82   0
   5  -5   0  132.44   15.22   0
   5  -5   0  156.45   16.75   0
  -4   5   0  163.10   12.99   0
   4  -5   0  159.00   14.75   0
   4  -5   0  148.56   13.84   0
  -3   5   0  155.05   11.87   0
   3  -5   0  155.91   11.95   0
   3  -5   0  136.16   11.83   0
  -2   5   0  333.61   12.08   0
   2  -5   0  324.71   13.00   0
  -1   5   0   61.74   11.27   0
   1  -5   0   92.27   11.53   0
   0   5   0 1285.63   12.96   0
   0  -5   0 1232.69   13.09   0
   1   5   0  220.35    7.15   0
  -1  -5   0  221.49    9.65   0
   2   5   0  294.53    8.77   0
  -2  -5   0  270.60    9.28   0
   3   5   0  596.05    8.56   0
  -3  -5   0  533.21    8.33   0
   4   5   0  273.24    7.19   0
  -4  -5   0  287.86    6.94   0
   5   5   0  265.77    7.05   0
  -5  -5   0  265.46    6.73   0
   6   5   0  997.33    6.64   0
  -6  -5   0  950.78    6.30   0
  -7  -5   0  153.75   12.49   0
  -8  -5   0  365.31   15.58   0
  -9  -5   0   79.95   15.99   0
 -10  -5   0    9.36   21.55   0
  -6   6   0  201.36   20.85   0
   6  -6   0  189.03   25.03   0
   6  -6   0  198.06   21.79   0
  -5   6   0   54.06   16.85   0
   5  -6   0   62.29   19.97   0
   5  -6   0   34.47   18.11   0
  -4   6   0  311.98   16.63   0
   4  -6   0  249.62   16.69   0
   4  -6   0  293.33   16.46   0
  -3   6   0  101.84   14.53   0
   3  -6   0  105.82   14.84   0
   3  -6   0   87.85   14.83   0
  -2   6   0   57.32   13.22   0
   2  -6   0   24.55   13.69   0
  -1   6   0  912.07   14.99   0
   1  -6   0  894.19   15.26   0
   0   6   0   46.60   12.89   0
   0  -6   0    7.08   12.70   0
   1   6   0 1841.50   15.10   0
  -1  -6   0 1801.55   15.58   0
   2   6   0  802.80   12.05   0
  -2  -6   0  791.49   11.86   0
   3   6   0 1421.14   12.37   0
  -3  -6   0 1348.85   12.16   0
   4   6   0  548.86   11.00   0
  -4  -6   0  582.16    9.53   0
   5   6   0   93.51    7.48   0
  -5  -6   0   94.51    8.79   0
   6   6   0   21.18    5.99   0
  -6  -6   0    4.23    6.78   0
   7   6   0  112.22    5.72   0
  -7  -6   0  117.77    5.83   0
  -8  -6   0   17.34   14.03   0
  -9  -6   0   95.44   16.38   0
 -10  -6   0    4.67   21.15   0
  -5   7   0   13.21   23.93   0
   5  -7   0    1.76   24.71   0
   5  -7   0   -9.26   22.80   0
  -4   7   0   19.53   18.85   0
   4  -7   0   42.22   20.06   0
   4  -7   0   37.41   19.47   0
  -3   7   0   76.65   17.61   0
   3  -7   0   67.51   18.13   0
   3  -7   0   47.53   16.22   0
  -2   7   0   -2.06   15.46   0
   2  -7   0    2.47   15.83   0
  -1   7   0    6.74   13.70   0
   1  -7   0   -9.97   14.05   0
   0   7   0  245.47   14.26   0
   0  -7   0  240.68   14.44   0
   1   7   0   79.97   12.05   0
  -1  -7   0   46.40   12.28   0
   2   7   0 1013.18   14.50   0
  -2  -7   0  912.87   13.84   0
   3   7   0   27.46   11.54   0
  -3  -7   0   -8.25   10.74   0
   4   7   0  793.49   13.92   0
  -4  -7   0  741.82   11.99   0
   5   7   0  187.31    9.30   0
  -5  -7   0  162.14   10.66   0
   6   7   0  212.71    9.53   0
  -6  -7   0  198.26    9.38   0
   7   7   0   13.23    7.77   0
  -7  -7   0   19.34    8.34   0
   8   7   0  238.92    6.05   0
  -8  -7   0  227.60    5.86   0
  -9  -7   0    1.28   17.75   0
 -10  -7   0   89.74   23.29   0
  -3   8   0   37.83   21.04   0
   3  -8   0   25.52   20.10   0
   3  -8   0   14.31   21.30   0
  -2   8   0   84.26   17.87   0
   2  -8   0   55.19   20.13   0
  -1   8   0   78.66   16.12   0
   1  -8   0   49.98   16.90   0
   0   8   0  210.16   16.20   0
   0  -8   0  165.08   16.75   0
   1   8   0  256.42   14.25   0
  -1  -8   0  237.89   15.47   0
   2   8   0  680.90   15.82   0
  -2  -8   0  723.42   15.84   0
   3   8   0  313.60   13.87   0
  -3  -8   0  346.96   13.80   0
   4   8   0  369.65   12.34   0
  -4  -8   0  357.62   12.45   0
   5   8   0  809.16   14.38   0
  -5  -8   0  827.66   14.40   0
   6   8   0   63.88    9.99   0
  -6  -8   0   50.64    9.74   0
   7   8   0  249.51   10.54   0
  -7  -8   0  236.11    9.03   0
   8   8   0  168.43    8.90   0
  -8  -8   0  153.65    9.04   0
  -9  -8   0   37.68   21.19   0
 -10  -8   0   22.41   21.62   0
  -2   9   0  175.04   24.34   0
   2  -9   0  163.16   22.73   0
  -1   9   0   82.64   20.05   0
   1  -9   0   24.98   20.65   0
   0   9   0  283.45   20.02   0
   0  -9   0  264.24   19.96   0
   1   9   0  154.81   16.77   0
  -1  -9   0  142.48   17.80   0
   2   9   0   41.11   16.20   0
  -2  -9   0   45.18   16.33   0
   3   9   0  196.00   15.83   0
  -3  -9   0  166.14   15.75   0
   4   9   0   52.33   14.07   0
  -4  -9   0   28.02   14.16   0
   5   9   0   76.61   13.23   0
  -5  -9   0   99.24   15.06   0
   6   9   0  171.95   12.59   0
  -6  -9   0  165.56   12.40   0
   7   9   0   23.10   11.00   0
  -7  -9   0  -11.63   12.81   0
   8   9   0  218.82   11.89   0
  -8  -9   0  221.81   11.35   0
   9   9   0    6.81    9.08   0
  -9  -9   0    6.95    9.24   0
   0  10   0   68.50   22.78   0
   0 -10   0   37.56   22.96   0
   1  10   0  -24.32   22.26   0
  -1 -10   0   21.55   21.76   0
   2  10   0   97.61   19.89   0
  -2 -10   0   73.88   20.07   0
   3  10   0    5.88   17.60   0
  -3 -10   0   30.89   18.88   0
   4  10   0  138.64   17.70   0
  -4 -10   0  176.20   17.98   0
   5  10   0   22.29   16.65   0
  -5 -10   0   21.19   17.98   0
   6  10   0  320.33   17.19   0
  -6 -10   0  267.83   17.78   0
   7  10   0  204.67   16.93   0
  -7 -10   0  230.24   17.03   0
   8  10   0   61.98   14.52   0
  -8 -10   0   48.39   14.47   0
   2  11   0   15.55   23.03   0
  -2 -11   0   -9.96   23.28   0
   3  11   0  134.86   21.83   0
  -3 -11   0  110.10   23.71   0
   4  11   0   83.05   22.54   0
  -4 -11   0   47.39   21.85   0
   5  11   0   13.18   20.38   0
  -5 -11   0   -4.64   20.39   0
   6  11   0   82.50   19.51   0
  -6 -11   0   61.85   19.46   0
  -6 -11   1  156.67   20.68   0
   6  11  -1  149.63   20.16   0
  -5 -11   1  173.56   22.97   0
   5  11  -1  183.65   20.79   0
  -4 -11   1  249.39   21.24   0
   4  11  -1  312.05   23.20   0
  -3 -11   1   57.32   24.34   0
   3  11  -1   27.74   23.37   0
  -8 -10   1   83.13   14.42   0
   8  10  -1   99.52   14.54   0
  -7 -10   1  102.54   14.99   0
   7  10  -1  151.95   16.67   0
  -6 -10   1  187.11   16.08   0
   6  10  -1  223.67   16.08   0
  -5 -10   1  163.09   17.42   0
   5  10  -1  200.27   17.35   0
  -4 -10   1   23.77   18.02   0
   4  10  -1   27.99   16.64   0
  -3 -10   1  108.37   21.03   0
   3  10  -1  108.64   17.64   0
  -2 -10   1   41.14   20.46   0
   2  10  -1   28.12   20.17   0
  -1 -10   1   30.18   22.42   0
   1  10  -1   20.31   22.40   0
   0 -10   1  -19.02   23.75   0
   0  10  -1  -32.12   23.26   0
  -9  -9   1   85.98    7.91   0
  -8  -9   1   39.54   11.38   0
   8   9  -1   27.82   11.59   0
  -7  -9   1  103.73   13.08   0
   7   9  -1  146.28   11.54   0
  -6  -9   1   30.67   14.16   0
   6   9  -1  -12.19   14.10   0
  -5  -9   1  202.40   13.70   0
   5   9  -1  198.85   15.29   0
  -4  -9   1   -5.07   14.34   0
   4   9  -1   20.12   13.94   0
  -3  -9   1  141.17   15.96   0
   3   9  -1  188.34   15.78   0
  -2  -9   1  181.03   17.61   0
   2   9  -1  203.73   16.21   0
  -1  -9   1  124.81   18.23   0
   1   9  -1   79.57   16.61   0
   0  -9   1  189.13   19.98   0
   0   9  -1  221.36   19.31   0
   1  -9   1   77.63   21.23   0
  -1   9  -1   65.58   19.76   0
   2  -9   1  301.61   23.30   0
  -2   9  -1  302.20   23.22   0
 -10  -8   1   84.63   26.36   0
  -9  -8   1   24.82   21.33   0
  -8  -8   1  474.46    8.75   0
   8   8  -1  486.85    9.10   0
  -7  -8   1   18.67    9.85   0
   7   8  -1   11.57   10.01   0
  -6  -8   1  209.29   10.20   0
   6   8  -1  229.64   11.72   0
  -5  -8   1   93.27   12.23   0
   5   8  -1  100.51   10.74   0
  -4  -8   1  252.38   12.53   0
   4   8  -1  298.73   12.47   0
  -3  -8   1  198.52   13.28   0
   3   8  -1  202.97   12.62   0
  -2  -8   1  300.17   14.61   0
   2   8  -1  303.36   14.50   0
  -1  -8   1  430.06   16.25   0
   1   8  -1  427.32   16.02   0
   0  -8   1  234.46   15.99   0
   0   8  -1  252.24   16.70   0
   1  -8   1  355.07   18.24   0
  -1   8  -1  325.54   18.17   0
   2  -8   1   39.00   19.60   0
  -2   8  -1   11.03   19.72   0
   3  -8   1  143.53   20.67   0
   3  -8   1  130.40   20.77   0
  -3   8  -1  167.25   22.16   0
 -10  -7   1   58.90   22.31   0
  -9  -7   1  250.46   20.62   0
  -7  -7   1  264.04    7.50   0
   7   7  -1  302.89    7.84   0
  -6  -7   1  195.41    8.98   0
   6   7  -1  204.44    9.50   0
  -5  -7   1   23.00   10.20   0
   5   7  -1   37.24   10.43   0
  -4  -7   1  410.93   11.29   0
   4   7  -1  467.50   10.98   0
  -3  -7   1   89.40   11.46   0
   3   7  -1   95.01   11.26   0
  -2  -7   1   40.32   12.41   0
   2   7  -1   43.89   11.41   0
  -1  -7   1  696.91   11.69   0
   1   7  -1  681.90   13.86   0
   0  -7   1  160.32   14.10   0
   0   7  -1  145.21   13.08   0
   1  -7   1  502.61   16.39   0
  -1   7  -1  512.84   16.00   0
   2  -7   1   29.26   15.58   0
  -2   7  -1   32.05   15.57   0
   3  -7   1  133.64   16.65   0
   3  -7   1  132.95   18.81   0
  -3   7  -1  137.88   18.21   0
   4  -7   1   19.33   18.85   0
   4  -7   1   26.42   21.73   0
  -4   7  -1   18.45   19.13   0
   5  -7   1   43.27   24.93   0
   5  -7   1   19.75   24.46   0
  -5   7  -1   33.51   22.49   0
 -10  -6   1   17.73   16.18   0
  -9  -6   1   37.87   18.19   0
  -8  -6   1   30.71   14.32   0
  -7  -6   1    8.14    4.85   0
   7   6  -1   22.56    5.13   0
  -6  -6   1  153.70    7.44   0
   6   6  -1  185.66    6.76   0
  -5  -6   1   -6.20    8.75   0
   5   6  -1   -7.90    8.69   0
  -4  -6   1  878.64   10.53   0
   4   6  -1  912.19   10.50   0
  -3  -6   1    2.68    9.53   0
   3   6  -1   30.53    9.34   0
  -2  -6   1  724.21   12.09   0
   2   6  -1  779.56   11.88   0
  -1  -6   1   47.14   11.28   0
   1   6  -1   34.26   10.51   0
   0  -6   1 1222.91   15.59   0
   0   6  -1 1372.02   16.19   0
   1  -6   1   -3.89   12.59   0
  -1   6  -1  -18.76   12.62   0
   2  -6   1  866.45   16.05   0
  -2   6  -1  865.98   15.54   0
   3  -6   1  126.71   14.21   0
   3  -6   1  110.31   14.62   0
  -3   6  -1  131.96   13.31   0
   4  -6   1  191.58   17.86   0
   4  -6   1  178.82   16.47   0
  -4   6  -1  171.34   17.89   0
   5  -6   1  179.53   20.45   0
   5  -6   1  181.82   19.10   0
  -5   6  -1  175.33   18.26   0
   6  -6   1   20.98   22.15   0
   6  -6   1   -0.43   24.15   0
  -6   6  -1    8.54   20.68   0
 -10  -5   1  128.24   22.74   0
  -9  -5   1   16.66   16.86   0
  -8  -5   1   37.97   13.83   0
  -7  -5   1  166.79   13.22   0
  -6  -5   1  209.61    4.85   0
   6   5  -1  208.85    4.59   0
  -5  -5   1 1413.08    8.88   0
   5   5  -1 1502.58    8.69   0
  -4  -5   1   75.79    7.48   0
   4   5  -1  118.34    7.84   0
  -3  -5   1 3258.90   13.06   0
   3   5  -1 3509.03   13.48   0
  -2  -5   1   73.32    8.68   0
   2   5  -1   85.91    8.60   0
  -1  -5   1 1144.60   11.93   0
   1   5  -1 1122.87    9.71   0
   0  -5   1    3.35    9.91   0
   0   5  -1   -4.12    9.64   0
   1  -5   1   84.03   11.93   0
  -1   5  -1  141.59   11.26   0
   2  -5   1    3.94   12.20   0
  -2   5  -1   -1.66   11.38   0
   3  -5   1   11.84   12.25   0
   3  -5   1    3.07   12.33   0
  -3   5  -1  -12.20   11.49   0
   4  -5   1  143.91   14.26   0
   4  -5   1  125.94   13.73   0
  -4   5  -1  135.76   12.20   0
   5  -5   1  216.41   17.55   0
   5  -5   1  173.02   15.16   0
  -5   5  -1  183.70   14.88   0
   6  -5   1   85.43   19.85   0
   6  -5   1   64.11   19.48   0
  -6   5  -1   81.68   17.00   0
   7  -5   1  152.45   20.74   0
   7  -5   1  128.05   24.73   0
  -7   5  -1  117.08   19.66   0
 -10  -4   1   48.61   21.32   0
  -9  -4   1  -19.48   15.70   0
  -8  -4   1   52.96   14.41   0
  -7  -4   1   23.33    8.72   0
  -6  -4   1  246.90   12.37   0
  -5  -4   1  226.42    3.99   0
   5   4  -1  244.85    4.14   0
  -4  -4   1  609.09    5.75   0
   4   4  -1  638.62    6.06   0
  -3  -4   1  487.88    7.27   0
   3   4  -1  526.39    6.45   0
  -2  -4   1 2555.05   10.92   0
   2   4  -1 2580.67   10.69   0
  -1  -4   1   53.60    7.72   0
   1   4  -1   67.20    7.44   0
   0  -4   1   -7.91    7.94   0
   0   4  -1    9.59    8.16   0
   1  -4   1  135.48    9.04   0
  -1   4  -1  130.68    9.07   0
   2  -4   1   70.95   10.29   0
  -2   4  -1   22.91    9.50   0
   3  -4   1  190.94   11.32   0
   3  -4   1  156.14   12.25   0
  -3   4  -1  197.06   10.66   0
   4  -4   1  696.49   13.65   0
   4  -4   1  749.83   13.78   0
  -4   4  -1  744.15   13.01   0
   5  -4   1   17.02   12.49   0
   5  -4   1   22.85   13.49   0
  -5   4  -1    2.77   11.33   0
   6  -4   1  915.89   16.16   0
   6  -4   1  874.55   19.10   0
  -6   4  -1  869.24   15.34   0
   7  -4   1   -8.68   20.84   0
   7  -4   1   20.10   16.22   0
  -7   4  -1   21.58   15.24   0
 -10  -3   1  -26.34   21.70   0
  -9  -3   1    4.78   17.07   0
  -8  -3   1   14.96   13.32   0
  -7  -3   1   64.51   12.33   0
  -6  -3   1  315.22   12.00   0
  -5  -3   1   29.66    8.90   0
  -4  -3   1 1395.01    4.59   0
   4   3  -1 1485.31    4.75   0
  -3  -3   1   63.04    4.31   0
   3   3  -1   64.03    4.35   0
  -2  -3   1 1965.93    8.19   0
   2   3  -1 2026.34    7.58   0
  -1  -3   1   13.83    5.46   0
   1   3  -1   18.36    5.38   0
   0  -3   1  112.45    5.91   0
   0   3  -1  106.44    6.25   0
   1  -3   1 1547.40    9.74   0
  -1   3  -1 1600.64    9.71   0
   2  -3   1  126.61    8.57   0
  -2   3  -1  136.35    8.19   0
   3  -3   1 1852.77   12.89   0
   3  -3   1 1759.92   13.32   0
  -3   3  -1 1940.65   12.54   0
   4  -3   1   20.96   10.15   0
   4  -3   1   18.62   10.81   0
  -4   3  -1    9.44    9.33   0
   5  -3   1  978.14   14.81   0
   5  -3   1  929.61   13.02   0
  -5   3  -1  956.47   12.09   0
   6  -3   1   15.54   14.37   0
   6  -3   1   24.44   11.35   0
  -6   3  -1   10.91   12.19   0
   7  -3   1  211.92   15.05   0
   7  -3   1  184.20   16.88   0
  -7   3  -1  215.23   14.24   0
   8  -3   1  -13.70   19.74   0
   8  -3   1   20.05   16.16   0
  -8   3  -1   24.07   15.20   0
 -10  -2   1   11.96   20.78   0
  -9  -2   1  416.44   19.15   0
  -8  -2   1  -15.52   13.73   0
  -7  -2   1  576.68   13.89   0
  -6  -2   1  170.66   11.54   0
  -5  -2   1 1449.79   12.04   0
  -4  -2   1  354.92    6.42   0
  -3  -2   1  284.39    2.26   0
   3   2  -1  301.52    2.24   0
  -2  -2   1   30.58    3.39   0
   2   2  -1   32.91    2.59   0
  -1  -2   1  561.74    5.38   0
   1   2  -1  607.52    5.22   0
   0  -2   1 1013.20    7.19   0
   0   2  -1 1017.38    6.77   0
   1  -2   1  357.39    4.92   0
  -1   2  -1  388.19    6.14   0
   2  -2   1 2231.36    9.99   0
   2  -2   1 2269.01   10.21   0
  -2   2  -1 2344.77    9.02   0
   3  -2   1   15.90    7.75   0
   3  -2   1   27.17    7.07   0
  -3   2  -1  -10.86    6.56   0
   4  -2   1  386.98    8.99   0
   4  -2   1  399.06   10.40   0
  -4   2  -1  377.16    8.36   0
   5  -2   1   86.55    9.41   0
   5  -2   1   95.73   11.20   0
  -5   2  -1   80.22    9.73   0
   6  -2   1   90.27    9.58   0
   6  -2   1   91.98   12.94   0
  -6   2  -1   89.05   10.46   0
   7  -2   1  318.27   10.83   0
   7  -2   1  297.25   16.04   0
  -7   2  -1  322.34   10.40   0
   8  -2   1   34.29   17.48   0
   9  -2   1   99.15   14.56   0
   9  -2   1   54.76   24.06   0
 -10  -1   1  145.27   24.85   0
  -9  -1   1   24.58   18.97   0
  -8  -1   1  888.70   17.74   0
  -7  -1   1   -2.51   12.59   0
  -6  -1   1  866.97   13.24   0
  -5  -1   1   15.30    9.12   0
  -4  -1   1  147.13    7.85   0
  -3  -1   1  258.16    5.79   0
  -2  -1   1  338.71    4.19   0
  -2  -1   1  371.50    1.02   0
  -2  -1   1  275.12    1.06   0
  -1  -1   1  136.93    1.87   0
   1   1  -1  156.71    1.95   0
   0  -1   1 2036.17    4.91   0
   1  -1   1   11.79    4.59   0
  -1   1  -1    4.16    4.55   0
   2  -1   1 4495.17   10.78   0
   2  -1   1 4461.32   10.44   0
  -2   1  -1 4660.02   10.11   0
   3  -1   1 1337.81    7.44   0
   3  -1   1 1367.02    8.89   0
  -3   1  -1 1402.15    7.35   0
   4  -1   1  642.15    9.35   0
   4  -1   1  618.95    8.23   0
  -4   1  -1  637.34    7.55   0
   5  -1   1  142.29    9.67   0
  -5   1  -1  138.66    6.83   0
   6  -1   1  223.59   11.97   0
  -6   1  -1  219.55    8.40   0
   7  -1   1  101.55   13.61   0
   8  -1   1   66.67   10.87   0
   8  -1   1   77.31   16.23   0
   9  -1   1   43.34   21.09   0
   9  -1   1   54.60   10.99   0
  -9   0   1   45.61   20.98   0
  -8   0   1  258.02   17.69   0
   8   0  -1  322.58    5.35   0
  -7   0   1  331.76   14.13   0
   7   0  -1  357.99    6.34   0
   7   0  -1  324.41   14.49   0
  -6   0   1  595.60    5.96   0
  -6   0   1  591.51   12.97   0
   6   0  -1  601.40   13.10   0
   6   0  -1  573.93    6.12   0
  -5   0   1  434.98    5.24   0
  -5   0   1  449.15   10.88   0
   5   0  -1  416.50    5.01   0
   5   0  -1  457.70   10.83   0
  -4   0   1  904.69    9.89   0
  -4   0   1  815.15    4.75   0
   4   0  -1  867.08    8.00   0
   4   0  -1  853.26    4.96   0
  -3   0   1 1205.01    8.17   0
  -3   0   1 1138.71    4.45   0
   3   0  -1 1181.64    8.17   0
   3   0  -1 1152.25    4.85   0
  -2   0   1   74.02    5.00   0
  -2   0   1   53.36    2.66   0
   2   0  -1   55.28    4.95   0
  -1   0   1 2457.11    3.65   0
  -1   0   1 2504.27    5.76   0
   1   0  -1 2520.04    5.83   0
   2   0   1  941.25    5.91   0
  -2   0  -1  972.52    4.49   0
  -2   0  -1  963.43    5.94   0
   3   0   1 2032.31    8.69   0
  -3   0  -1 2085.02    6.44   0
  -3   0  -1 1990.93    8.73   0
   4   0   1  624.46    8.38   0
  -4   0  -1  633.32    5.01   0
  -4   0  -1  643.37    8.68   0
   5   0   1  821.36   11.09   0
  -5   0  -1  857.57   11.18   0
   6   0   1   21.89    7.21   0
   6   0   1   34.81   11.01   0
  -6   0  -1   66.61   10.74   0
   7   0   1   24.89    7.19   0
   7   0   1   32.02   12.63   0
  -7   0  -1   38.96   11.97   0
   8   0   1   23.25   15.04   0
   8   0   1   11.37    7.51   0
  -8   0  -1    9.62   14.29   0
   9   0   1   10.53    7.63   0
   9  -1  -1  163.59   23.32   0
   9  -1  -1  232.78    8.48   0
   8  -1  -1   34.66   17.44   0
   8  -1  -1   27.57    8.50   0
  -7   1   1  633.42    9.23   0
   7  -1  -1  632.79   16.18   0
   7  -1  -1  598.38    9.41   0
  -6   1   1  230.75    9.59   0
  -6   1   1  217.08    7.31   0
   6  -1  -1  217.46   11.88   0
   6  -1  -1  190.70    7.70   0
  -5   1   1   69.03   11.51   0
  -5   1   1   37.94    7.06   0
   5  -1  -1   55.95   11.28   0
  -4   1   1 1539.54    8.34   0
  -4   1   1 1499.47   10.30   0
   4  -1  -1 1499.93   11.92   0
  -3   1   1   -3.25    5.16   0
  -3   1   1    7.16    6.68   0
   3  -1  -1   17.04    6.54   0
  -2   1   1 6662.28   13.57   0
  -2   1   1 6799.02   11.13   0
   2  -1  -1 6851.09   13.80   0
  -1   1   1  704.33    5.31   0
   1  -1  -1  710.44    5.20   0
   1  -1  -1  712.12    5.86   0
   2   1   1  209.88    2.93   0
  -2  -1  -1  202.70    4.36   0
  -3  -1  -1  248.29    5.34   0
   4   1   1 2708.28    6.60   0
   4   1   1 2597.46   11.19   0
  -4  -1  -1 2720.98   11.22   0
   5   1   1   34.12    4.21   0
   5   1   1   27.23    8.49   0
  -5  -1  -1   27.91    8.57   0
   6   1   1  770.47    6.06   0
  -6  -1  -1  819.52   12.05   0
   7   1   1    7.49    5.57   0
   7   1   1   16.80    4.69   0
  -7  -1  -1   21.44   11.22   0
   8   1   1  203.15    5.30   0
   8   1   1  223.08    5.33   0
  -8  -1  -1  194.34   13.83   0
  -9  -1  -1   81.54   17.95   0
 -10  -1  -1   21.55   21.93   0
  -8   2   1   56.96   10.32   0
   8  -2  -1   54.46   10.62   0
   8  -2  -1   75.73   20.01   0
  -7   2   1  -15.01    9.70   0
   7  -2  -1  -19.44   15.59   0
  -6   2   1   73.03    9.42   0
   6  -2  -1   77.40   13.43   0
  -5   2   1   -2.72    9.05   0
   5  -2  -1   10.13   11.54   0
   5  -2  -1   -9.77    9.31   0
  -4   2   1  125.30    7.35   0
   4  -2  -1  137.31    9.18   0
   4  -2  -1  143.66    7.37   0
  -3   2   1  740.02    7.62   0
   3  -2  -1  711.12    9.58   0
   3  -2  -1  761.39    8.08   0
  -2   2   1 1058.60    7.69   0
   2  -2  -1 1100.01    8.12   0
   2  -2  -1 1116.11    8.38   0
  -1   2   1 1840.85    8.15   0
   1  -2  -1 1890.86    8.46   0
   0   2   1  411.38    6.35   0
   0  -2  -1  402.97    6.26   0
   1   2   1 4321.84    9.27   0
  -1  -2  -1 4395.12    9.21   0
   2   2   1  468.65    4.17   0
  -2  -2  -1  500.01    4.04   0
   3   2   1 1311.38    4.64   0
  -3  -2  -1 1385.69    4.59   0
   4   2   1 1225.45    4.41   0
  -4  -2  -1 1209.27    8.82   0
   5   2   1 1901.25    5.02   0
   5   2   1 2002.93    5.14   0
  -5  -2  -1 1928.64   11.87   0
   6   2   1    3.10    3.12   0
   6   2   1    1.42    2.81   0
  -6  -2  -1  -20.20    9.81   0
  -7  -2  -1  914.65   14.32   0
  -8  -2  -1  416.43   14.91   0
  -9  -2  -1  408.33   18.66   0
 -10  -2  -1  113.76   21.56   0
  -8   3   1   30.32   13.99   0
   8  -3  -1   32.87   20.97   0
  -7   3   1    3.46   11.11   0
   7  -3  -1   24.25   11.42   0
   7  -3  -1   15.83   16.56   0
  -6   3   1   60.27   11.59   0
   6  -3  -1   27.90   10.86   0
   6  -3  -1   37.22   10.85   0
  -5   3   1  371.56   11.81   0
   5  -3  -1  392.74   10.60   0
   5  -3  -1  394.57   13.57   0
  -4   3   1   41.20   10.55   0
   4  -3  -1   46.60   11.79   0
   4  -3  -1   72.06   11.30   0
  -3   3   1  976.98   10.42   0
   3  -3  -1  980.20   11.83   0
   3  -3  -1 1005.85   10.94   0
  -2   3   1  197.96    7.94   0
   2  -3  -1  196.76    8.39   0
   2  -3  -1  190.76    8.71   0
  -1   3   1 1010.11    8.97   0
   1  -3  -1 1007.63    9.01   0
   0   3   1  635.08    7.36   0
   0  -3  -1  649.75    7.03   0
   1   3   1  -10.16    5.77   0
  -1  -3  -1    4.06    5.53   0
   2   3   1 1115.84    6.51   0
  -2  -3  -1 1120.39    6.48   0
   3   3   1    5.80    4.63   0
  -3  -3  -1    5.02    3.65   0
   4   3   1  487.40    4.53   0
  -4  -3  -1  515.99    4.58   0
   5   3   1   37.24    3.22   0
  -5  -3  -1   42.20    5.88   0
   6   3   1  584.41    3.18   0
   6   3   1  594.38    2.99   0
  -6  -3  -1  602.42   11.19   0
  -7  -3  -1    2.68   10.95   0
  -8  -3  -1  353.07   14.18   0
  -9  -3  -1    3.50   14.93   0
 -10  -3  -1  164.14   19.33   0
  -7   4   1   30.53   14.38   0
   7  -4  -1   24.88   15.20   0
   7  -4  -1   33.37   21.85   0
  -6   4   1  111.97   12.64   0
   6  -4  -1   86.70   17.17   0
   6  -4  -1  124.33   13.42   0
  -5   4   1  192.36   13.05   0
   5  -4  -1  199.12   12.40   0
   5  -4  -1  201.46   14.90   0
  -4   4   1  120.57   10.59   0
   4  -4  -1   91.32   11.98   0
   4  -4  -1  111.62   11.38   0
  -3   4   1  207.20   12.62   0
   3  -4  -1  234.85   12.40   0
   3  -4  -1  247.40   11.88   0
  -2   4   1  257.87   10.03   0
   2  -4  -1  256.18   10.57   0
  -1   4   1   -9.53    8.61   0
   1  -4  -1    5.36    8.82   0
   0   4   1  664.79    9.77   0
   0  -4  -1  652.31    9.57   0
   1   4   1   92.40    5.30   0
  -1  -4  -1   94.81    7.14   0
   2   4   1  472.24    7.77   0
  -2  -4  -1  473.66    7.18   0
   3   4   1  334.53    6.39   0
  -3  -4  -1  327.67    7.13   0
   4   4   1  350.88    5.29   0
  -4  -4  -1  353.85    5.85   0
   5   4   1  218.94    5.17   0
  -5  -4  -1  213.36    4.71   0
   6   4   1   31.40    4.06   0
  -6  -4  -1   54.91    9.44   0
  -7  -4  -1  364.67   12.89   0
  -8  -4  -1  380.56   14.48   0
  -9  -4  -1  415.01   17.50   0
 -10  -4  -1   68.04   19.98   0
 -11  -4  -1  141.52   25.71   0
  -6   5   1   44.00   17.45   0
   6  -5  -1   33.54   20.74   0
   6  -5  -1   21.55   16.40   0
  -5   5   1  149.61   15.46   0
   5  -5  -1  125.22   14.85   0
   5  -5  -1  132.10   17.23   0
  -4   5   1   15.58   12.75   0
   4  -5  -1   25.17   13.54   0
   4  -5  -1    1.66   13.23   0
  -3   5   1  215.84   11.78   0
   3  -5  -1  217.39   12.23   0
   3  -5  -1  238.92   12.39   0
  -2   5   1   68.80   12.16   0
   2  -5  -1   63.65   12.16   0
  -1   5   1  836.16   12.95   0
   1  -5  -1  800.43   13.02   0
   0   5   1  544.55   11.37   0
   0  -5  -1  558.57   11.26   0
   1   5   1 1346.15   11.71   0
  -1  -5  -1 1306.24   11.78   0
   2   5   1    1.10    8.33   0
  -2  -5  -1   -2.40    8.07   0
   3   5   1 1155.14    9.70   0
  -3  -5  -1 1104.26    9.45   0
   4   5   1  643.07    8.13   0
  -4  -5  -1  647.36    7.81   0
   5   5   1  288.14    8.04   0
  -5  -5  -1  269.51    7.43   0
   6   5   1  695.93    7.72   0
  -6  -5  -1  713.90    6.88   0
   7   5   1  108.69    4.16   0
  -7  -5  -1  125.99   11.91   0
  -8  -5  -1  147.89   12.88   0
  -9  -5  -1   66.85   15.57   0
 -10  -5  -1  125.00   18.87   0
 -11  -5  -1   16.10   21.95   0
  -6   6   1  212.96   21.95   0
   6  -6  -1  182.43   25.99   0
   6  -6  -1  217.18   21.22   0
  -5   6   1    8.95   17.11   0
   5  -6  -1   24.03   20.10   0
   5  -6  -1   21.16   17.71   0
  -4   6   1  603.12   17.15   0
   4  -6  -1  535.71   16.72   0
   4  -6  -1  539.73   18.46   0
  -3   6   1  120.97   14.23   0
   3  -6  -1  130.88   14.92   0
   3  -6  -1  128.45   14.57   0
  -2   6   1  538.04   13.77   0
   2  -6  -1  489.66   13.85   0
  -1   6   1  173.02    9.67   0
   1  -6  -1  158.16   13.02   0
   0   6   1  307.59   13.89   0
   0  -6  -1  300.02   12.97   0
   1   6   1  -12.31   11.62   0
  -1  -6  -1  -34.30   11.56   0
   2   6   1   18.91    7.28   0
  -2  -6  -1    9.00   10.09   0
   3   6   1  259.62   10.22   0
  -3  -6  -1  283.74    9.95   0
   4   6   1  611.70   11.46   0
  -4  -6  -1  580.20    9.64   0
   5   6   1  261.23   10.16   0
  -5  -6  -1  259.30    9.22   0
   6   6   1  148.41    7.78   0
  -6  -6  -1  151.21    7.42   0
   7   6   1   21.67    6.74   0
  -7  -6  -1   20.67    6.33   0
   8   6   1  143.06    4.16   0
  -8  -6  -1  129.70   14.43   0
  -9  -6  -1    8.79   17.12   0
 -10  -6  -1   45.63   20.18   0
 -11  -6  -1    7.45   24.66   0
  -5   7   1  143.83   21.96   0
   5  -7  -1  146.72   25.41   0
   5  -7  -1  148.50   22.54   0
  -4   7   1   65.04   19.70   0
   4  -7  -1   77.14   20.33   0
   4  -7  -1   82.13   20.21   0
  -3   7   1  265.90   17.43   0
   3  -7  -1  230.66   17.50   0
   3  -7  -1  283.12   18.68   0
  -2   7   1   34.69   14.42   0
   2  -7  -1   65.17   15.54   0
  -1   7   1  118.02   14.05   0
   1  -7  -1  100.08   14.26   0
   0   7   1   20.61    9.48   0
   0  -7  -1   16.17   13.46   0
   1   7   1   12.47   12.68   0
  -1  -7  -1   42.26   12.97   0
   2   7   1   27.54   11.74   0
  -2  -7  -1   18.45   11.83   0
   3   7   1   50.97   11.67   0
  -3  -7  -1   41.18   11.64   0
   4   7   1   60.25   10.53   0
  -4  -7  -1   35.64   10.57   0
   5   7   1  663.22   12.69   0
  -5  -7  -1  637.58   10.69   0
   6   7   1    1.63    8.33   0
  -6  -7  -1   -6.48    7.93   0
   7   7   1  973.30    9.97   0
  -7  -7  -1 1069.63   10.23   0
   8   7   1   91.94    7.00   0
  -8  -7  -1  108.62    6.70   0
  -9  -7  -1  197.43   19.10   0
 -10  -7  -1   21.72   23.48   0
  -3   8   1  345.45   21.88   0
   3  -8  -1  375.56   22.24   0
   3  -8  -1  359.00   20.59   0
  -2   8   1  -30.55   18.60   0
   2  -8  -1   10.89   19.57   0
  -1   8   1  205.62   17.15   0
   1  -8  -1  181.63   17.38   0
   0   8   1  253.31   16.23   0
   0  -8  -1  236.39   12.14   0
   1   8   1  104.81   13.79   0
  -1  -8  -1  111.12   14.23   0
   2   8   1  466.82   14.42   0
  -2  -8  -1  433.04   14.21   0
   3   8   1   69.67   12.87   0
  -3  -8  -1   77.27   12.70   0
   4   8   1  711.82   13.37   0
  -4  -8  -1  671.30   13.06   0
   5   8   1   86.42   11.23   0
  -5  -8  -1   61.87   10.91   0
   6   8   1  798.41   12.03   0
  -6  -8  -1  806.06   12.11   0
   7   8   1    3.55    8.93   0
  -7  -8  -1   -5.46   10.59   0
   8   8   1  323.71    9.50   0
  -8  -8  -1  332.16   10.08   0
   9   8   1   38.29    6.91   0
 -10  -8  -1  -29.80   23.01   0
  -2   9   1  264.56   22.74   0
   2  -9  -1  317.91   22.84   0
   2  -9  -1  303.44   22.72   0
  -1   9   1   85.77   20.32   0
   1  -9  -1   33.48   19.58   0
   0   9   1   44.37   19.02   0
   0  -9  -1   47.97   18.54   0
   1   9   1  161.49   17.44   0
  -1  -9  -1  148.81   18.04   0
   2   9   1   45.20   15.75   0
  -2  -9  -1   57.76   14.67   0
   3   9   1  160.83   15.78   0
  -3  -9  -1  180.06   14.96   0
   4   9   1    8.74   13.66   0
  -4  -9  -1  -13.54   12.83   0
   5   9   1  134.90   13.61   0
  -5  -9  -1  115.82   13.27   0
   6   9   1  141.45   12.73   0
  -6  -9  -1  169.57   12.36   0
   7   9   1   33.60   11.40   0
  -7  -9  -1   29.72   12.67   0
   8   9   1  117.24   12.51   0
  -8  -9  -1  121.97   12.44   0
   9   9   1   66.35   10.47   0
  -9  -9  -1   47.23   10.07   0
   0  10   1   17.86   21.18   0
   0 -10  -1    1.07   22.87   0
   1  10   1  107.71   19.74   0
  -1 -10  -1  162.44   20.99   0
   2  10   1    7.10   18.75   0
  -2 -10  -1   12.68   18.63   0
   3  10   1  254.39   18.08   0
  -3 -10  -1  317.09   19.66   0
   4  10   1   60.14   17.19   0
  -4 -10  -1   37.31   17.39   0
   5  10   1  183.64   17.46   0
  -5 -10  -1  207.50   18.39   0
   6  10   1  143.98   15.31   0
  -6 -10  -1  100.87   17.02   0
   7  10   1   89.09   14.45   0
  -7 -10  -1   76.64   16.31   0
   8  10   1   34.48   13.19   0
  -8 -10  -1   69.02   15.19   0
   9  10   1   17.39   14.09   0
   2  11   1  364.12   26.33   0
  -2 -11  -1  338.10   26.04   0
   3  11   1   80.28   22.96   0
  -3 -11  -1   67.47   21.04   0
   4  11   1  293.36   21.43   0
  -4 -11  -1  274.98   24.32   0
   5  11   1  141.39   22.54   0
  -5 -11  -1  105.35   22.16   0
   6  11   1    6.32   21.12   0
  -6 -11  -1   61.95   19.79   0
   7  11   1    0.52   19.90   0
  -7 -11  -1  -11.69   21.24   0
  -5 -11   2  146.42   22.00   0
   5  11  -2  152.24   23.19   0
  -4 -11   2   48.33   23.15   0
   4  11  -2   85.67   22.86   0
   3  11  -2  437.88   25.55   0
  -7 -10   2   17.48   16.51   0
   7  10  -2   14.43   16.64   0
  -6 -10   2  199.00   16.43   0
   6  10  -2  224.22   16.30   0
  -5 -10   2   61.63   17.35   0
   5  10  -2   62.65   18.71   0
  -4 -10   2    4.83   17.79   0
   4  10  -2   22.13   18.26   0
  -3 -10   2   -4.13   19.67   0
   3  10  -2    4.38   18.09   0
  -2 -10   2   22.30   20.28   0
   2  10  -2    5.58   20.97   0
  -1 -10   2   -9.67   21.61   0
   1  10  -2   24.51   22.66   0
   0 -10   2   42.92   24.01   0
   0  10  -2   55.11   22.85   0
  -8  -9   2   86.80   10.70   0
   8   9  -2  111.24   10.64   0
  -7  -9   2   44.08   12.71   0
   7   9  -2   72.24   10.99   0
  -6  -9   2   74.18   14.16   0
   6   9  -2  119.47   14.78   0
  -5  -9   2   43.95   13.05   0
   5   9  -2   37.16   13.03   0
  -4  -9   2   27.84   14.98   0
   4   9  -2   58.59   14.84   0
  -3  -9   2  -20.95   15.99   0
   3   9  -2   16.06   17.45   0
  -2  -9   2   49.74   17.47   0
   2   9  -2   86.11   16.27   0
  -1  -9   2   10.95   18.31   0
   1   9  -2   20.01   16.29   0
   0  -9   2  112.04   20.64   0
   0   9  -2  119.75   20.06   0
   1  -9   2  205.89   20.23   0
  -1   9  -2  168.88   22.00   0
   2  -9   2   14.93   23.93   0
  -2   9  -2   17.71   22.27   0
  -9  -8   2  167.04   24.04   0
  -8  -8   2   13.51    7.08   0
   8   8  -2    3.02    7.29   0
  -7  -8   2  876.79   12.42   0
   7   8  -2  951.14   11.78   0
  -6  -8   2   13.27   11.18   0
   6   8  -2   27.96   11.16   0
  -5  -8   2  527.76   12.40   0
   5   8  -2  599.88   12.27   0
  -4  -8   2  224.66   13.88   0
   4   8  -2  261.87   12.47   0
  -3  -8   2    3.46   12.99   0
   3   8  -2   56.44   12.87   0
  -2  -8   2  156.00   13.85   0
   2   8  -2  164.13   13.54   0
  -1  -8   2   38.34   14.44   0
   1   8  -2   32.41   14.02   0
   0  -8   2  182.23   17.09   0
   0   8  -2  236.65   16.47   0
   1  -8   2  132.16   17.21   0
  -1   8  -2  123.90   17.53   0
   2  -8   2  280.90   20.41   0
  -2   8  -2  311.39   19.71   0
   3  -8   2   47.68   21.24   0
   3  -8   2   47.55   19.88   0
  -3   8  -2   40.94   21.87   0
 -10  -7   2  105.04   23.63   0
  -9  -7   2   19.18   19.79   0
  -7  -7   2    2.57    6.39   0
   7   7  -2    4.31    7.02   0
  -6  -7   2  397.63    9.53   0
   6   7  -2  462.30    9.87   0
  -5  -7   2  -10.13    8.89   0
   5   7  -2   11.36   10.12   0
  -4  -7   2  254.53   12.41   0
   4   7  -2  279.46   10.64   0
  -3  -7   2   40.74   11.80   0
   3   7  -2   20.62   11.17   0
  -2  -7   2   -4.76   12.22   0
   2   7  -2   30.38   12.00   0
  -1  -7   2  199.41   13.88   0
   1   7  -2  251.32   12.63   0
   0  -7   2    2.78   14.59   0
   0   7  -2   31.93   14.13   0
   1  -7   2   42.87   15.46   0
  -1   7  -2   51.46   14.92   0
   2  -7   2  284.27   17.23   0
  -2   7  -2  285.29   16.25   0
   3  -7   2   23.95   16.31   0
   3  -7   2  -11.60   18.89   0
  -3   7  -2    2.65   16.63   0
   4  -7   2  392.43   20.46   0
   4  -7   2  458.75   21.89   0
  -4   7  -2  398.22   20.48   0
   5  -7   2   -8.49   23.94   0
   5  -7   2  -14.80   23.97   0
  -5   7  -2  -18.56   23.20   0
 -10  -6   2  -13.36   22.70   0
  -9  -6   2  -12.59   18.67   0
  -8  -6   2   63.97   15.40   0
  -7  -6   2   42.87    4.23   0
  -6  -6   2  203.65    7.14   0
   6   6  -2  222.30    6.51   0
  -5  -6   2   79.90    8.27   0
   5   6  -2   56.81    8.06   0
  -4  -6   2  170.14    8.85   0
   4   6  -2  206.17    8.87   0
  -3  -6   2  887.14   11.94   0
   3   6  -2  978.16   11.66   0
  -2  -6   2  110.91   10.67   0
   2   6  -2  138.17   10.96   0
  -1  -6   2  722.50   13.44   0
   1   6  -2  827.48   13.32   0
   0  -6   2  602.80   14.43   0
   0   6  -2  650.48   11.34   0
   1  -6   2  482.47   11.14   0
  -1   6  -2  542.44   11.10   0
   2  -6   2   90.62   14.00   0
  -2   6  -2  101.05   13.70   0
   3  -6   2  186.71   14.76   0
   3  -6   2  182.50   14.62   0
  -3   6  -2  177.32   14.78   0
   4  -6   2   69.34   16.96   0
   4  -6   2   42.14   17.00   0
  -4   6  -2   64.90   16.19   0
   5  -6   2   93.24   19.85   0
   5  -6   2   67.12   19.52   0
  -5   6  -2   88.11   18.91   0
   6  -6   2   74.77   21.65   0
   6  -6   2   48.84   22.36   0
  -6   6  -2   85.27   19.16   0
 -10  -5   2   29.12   16.97   0
  -9  -5   2   76.09   18.10   0
  -8  -5   2  149.98   15.30   0
  -7  -5   2  270.98   13.88   0
  -6  -5   2  113.25    4.14   0
   6   5  -2  144.13    4.27   0
  -5  -5   2  330.22    6.58   0
   5   5  -2  412.26    6.91   0
  -4  -5   2  431.84    7.57   0
   4   5  -2  453.23    7.47   0
  -3  -5   2   11.43    7.79   0
   3   5  -2    6.19    7.36   0
  -2  -5   2 2240.60   13.19   0
   2   5  -2 2559.91   14.37   0
  -1  -5   2  264.39   10.50   0
   1   5  -2  308.81   10.03   0
   0  -5   2 2382.67   13.54   0
   0   5  -2 2444.11   15.10   0
   1  -5   2  537.67   13.78   0
  -1   5  -2  587.67   12.60   0
   2  -5   2  174.67   13.07   0
  -2   5  -2  213.08   12.14   0
   3  -5   2   10.29   12.31   0
   3  -5   2   14.27   13.11   0
  -3   5  -2    4.10    8.61   0
   4  -5   2   18.77   14.29   0
   4  -5   2   17.88   12.74   0
  -4   5  -2    4.10   13.40   0
   5  -5   2   -6.48   15.29   0
   5  -5   2   21.66   16.80   0
  -5   5  -2   15.49   14.02   0
   6  -5   2   51.83   17.96   0
   6  -5   2    2.36   19.46   0
  -6   5  -2   19.78   16.84   0
   7  -5   2   15.28   21.65   0
   7  -5   2   18.45   25.01   0
  -7   5  -2   17.28   20.05   0
 -10  -4   2   89.74   23.17   0
  -9  -4   2   87.87   18.50   0
  -8  -4   2   43.10   14.94   0
  -7  -4   2  134.00   13.57   0
  -6  -4   2   91.28   11.76   0
  -5  -4   2  153.41    3.87   0
   5   4  -2  168.87    3.87   0
  -4  -4   2   40.90    4.99   0
   4   4  -2   40.64    4.85   0
  -3  -4   2  183.63    6.65   0
   3   4  -2  210.10    5.44   0
  -2  -4   2  959.21    8.49   0
   2   4  -2 1007.81    8.48   0
  -1  -4   2  237.45    8.23   0
   1   4  -2  254.05    7.91   0
   0  -4   2  904.37   10.66   0
   0   4  -2 1006.02   10.35   0
   1  -4   2  737.98   10.89   0
  -1   4  -2  783.40    8.60   0
   2  -4   2  230.69   11.16   0
  -2   4  -2  242.07   10.70   0
   3  -4   2  674.41   13.35   0
   3  -4   2  681.93   12.71   0
  -3   4  -2  700.58   12.47   0
   4  -4   2  -21.98   12.12   0
   4  -4   2   17.26   11.58   0
  -4   4  -2   -6.34   10.90   0
   5  -4   2  307.82   14.36   0
   5  -4   2  265.17   13.62   0
  -5   4  -2  297.28   12.53   0
   6  -4   2   21.72   16.06   0
   6  -4   2    8.48   17.07   0
  -6   4  -2    2.78   15.03   0
   7  -4   2  137.39   19.14   0
   7  -4   2  164.01   16.74   0
  -7   4  -2  115.41   15.69   0
 -10  -3   2  -23.54   22.62   0
  -9  -3   2  141.27   18.53   0
  -8  -3   2   -0.44   14.71   0
  -7  -3   2   66.63   13.10   0
  -6  -3   2  122.30   11.75   0
  -5  -3   2  164.79    9.46   0
  -4  -3   2  426.43    3.63   0
  -3  -3   2  341.30    4.91   0
   3   3  -2  396.28    4.72   0
  -2  -3   2  172.85    4.75   0
   2   3  -2  195.07    4.68   0
  -1  -3   2 1977.96    8.79   0
   1   3  -2 2080.27    8.78   0
   0  -3   2   18.16    6.35   0
   0   3  -2   10.38    6.12   0
   1  -3   2 1936.00   10.85   0
  -1   3  -2 2041.86   10.97   0
   2  -3   2 2451.07   12.97   0
  -2   3  -2 2545.10   12.55   0
   3  -3   2    0.04    9.28   0
   3  -3   2   -1.84    9.54   0
  -3   3  -2   -1.52    8.77   0
   4  -3   2  681.57   12.69   0
   4  -3   2  667.76   12.17   0
  -4   3  -2  694.66   11.50   0
   5  -3   2  374.82   13.17   0
   5  -3   2  373.51   12.02   0
  -5   3  -2  426.58   11.45   0
   6  -3   2  190.72   14.59   0
   6  -3   2  219.23   14.65   0
  -6   3  -2  214.00   11.94   0
   7  -3   2  142.11   17.54   0
   7  -3   2  157.75   13.58   0
  -7   3  -2  148.55   14.69   0
   8  -3   2   60.39   17.68   0
   8  -3   2   54.30   21.33   0
 -10  -2   2   34.24   22.45   0
  -9  -2   2   17.62   18.63   0
  -8  -2   2  503.67   16.08   0
  -7  -2   2   34.58   12.12   0
  -6  -2   2 1017.78   14.25   0
  -5  -2   2  769.09   11.14   0
  -4  -2   2  908.04    9.88   0
  -3  -2   2  746.04    3.40   0
  -2  -2   2  111.77    3.56   0
   2   2  -2  115.62    3.48   0
  -1  -2   2  981.73    5.66   0
   1   2  -2  985.53    5.63   0
   0  -2   2   -1.56    5.08   0
   0   2  -2    3.82    4.90   0
   1  -2   2  216.93    5.79   0
  -1   2  -2  225.20    5.92   0
   2  -2   2 1013.53    8.37   0
  -2   2  -2 1043.62    8.29   0
   3  -2   2  439.45    8.27   0
   3  -2   2  435.37    8.65   0
  -3   2  -2  471.59    8.06   0
   4  -2   2  305.38    9.72   0
   4  -2   2  248.75    9.06   0
  -4   2  -2  250.04    8.46   0
   5  -2   2  465.97   11.95   0
   5  -2   2  514.87   10.67   0
  -5   2  -2  473.99    9.79   0
   6  -2   2  -15.15   11.40   0
   6  -2   2    1.61   12.20   0
  -6   2  -2   -8.97   10.49   0
   7  -2   2  373.07   16.14   0
   7  -2   2  440.64   13.64   0
  -7   2  -2  447.08   11.09   0
   8  -2   2   25.98   19.03   0
   8  -2   2   13.41   12.34   0
   9  -2   2  165.03   22.05   0
 -10  -1   2    8.28   25.56   0
  -9  -1   2    0.78   19.18   0
  -8  -1   2    6.87   15.04   0
  -7  -1   2  551.36   14.65   0
  -6  -1   2   85.94   11.47   0
  -5  -1   2 1036.18   11.61   0
  -4  -1   2   70.47    8.04   0
  -3  -1   2  389.92    1.44   0
  -3  -1   2  293.29    1.48   0
  -3  -1   2  379.39    6.65   0
  -2  -1   2  339.74    2.46   0
  -2  -1   2  311.34    5.29   0
  -2  -1   2  328.02    2.46   0
  -1  -1   2  157.83    3.02   0
   0  -1   2   77.18    4.09   0
   0   1  -2   80.76    2.97   0
   1  -1   2  301.41    5.43   0
  -1   1  -2  303.76    5.35   0
   2  -1   2   96.43    4.58   0
   2  -1   2   81.46    4.78   0
  -2   1  -2   79.33    4.61   0
   3  -1   2  898.55    7.95   0
   3  -1   2  877.88    7.16   0
  -3   1  -2  898.36    7.11   0
   4  -1   2  419.10    7.32   0
   4  -1   2  440.51    8.62   0
  -4   1  -2  473.93    7.01   0
   5  -1   2  783.64   11.37   0
   5  -1   2  763.93    9.32   0
  -5   1  -2  806.00    8.76   0
   6  -1   2  841.12   13.32   0
   6  -1   2  872.91   11.57   0
  -6   1  -2  933.82    9.56   0
   7  -1   2  342.01   14.57   0
   8  -1   2  548.74   18.46   0
   9  -1   2    2.98   12.74   0
   9  -1   2   26.23   19.80   0
  -9   0   2    4.74   19.06   0
  -8   0   2   60.55   16.64   0
  -7   0   2  249.72   14.63   0
   7   0  -2  302.92    5.11   0
   7   0  -2  273.76   14.48   0
  -6   0   2  274.92    5.16   0
  -6   0   2  262.23   12.69   0
   6   0  -2  260.13    5.20   0
   6   0  -2  281.93   12.56   0
  -5   0   2 1076.05   12.82   0
  -5   0   2 1076.54    5.77   0
   5   0  -2 1091.34   12.97   0
   5   0  -2 1094.29    5.86   0
  -4   0   2 1635.51   11.88   0
  -4   0   2 1506.97    5.77   0
   4   0  -2 1577.10   11.38   0
   4   0  -2 1609.68    5.54   0
  -3   0   2 1069.48    8.28   0
  -3   0   2 1024.59    4.87   0
   3   0  -2 1042.73    4.36   0
   3   0  -2 1058.04    8.16   0
  -2   0   2 3232.80    6.06   0
  -2   0   2 3267.65    9.72   0
   2   0  -2 3429.76    9.85   0
  -1   0   2    3.82    3.72   0
  -1   0   2    4.26    2.35   0
   1   0  -2    6.51    3.76   0
   1   0   2 1103.07    3.02   0
   2   0   2 1445.72    5.99   0
   2   0   2 1399.69    5.72   0
  -2   0  -2 1434.34    5.75   0
   3   0   2  120.53    5.18   0
   3   0   2  130.04    4.34   0
  -3   0  -2  124.99    5.14   0
   4   0   2   -0.75    6.72   0
  -4   0  -2   11.78    6.66   0
   5   0   2   42.06    8.93   0
  -5   0  -2   34.06    9.15   0
   6   0   2  494.82   12.00   0
  -6   0  -2  482.24   12.13   0
   7   0   2  189.81   11.54   0
   7   0   2  205.40    8.27   0
  -7   0  -2  190.46   12.89   0
   8   0   2  133.61    9.22   0
   8   0   2  148.56   15.03   0
  -8   0  -2  119.17   14.41   0
   9   0   2   54.03    9.38   0
  10   0   2   17.68    8.60   0
  10   0   2    7.66    8.38   0
   9  -1  -2  253.94    6.84   0
   8  -1  -2   61.97    7.85   0
   8  -1  -2   74.21   18.46   0
  -7   1   2  402.38    8.18   0
   7  -1  -2  411.36    8.14   0
   7  -1  -2  383.32   15.65   0
  -6   1   2  708.54   14.79   0
  -6   1   2  726.92    7.98   0
   6  -1  -2  708.50   14.72   0
   6  -1  -2  721.37    7.80   0
  -5   1   2  542.19    7.92   0
  -5   1   2  509.61   13.51   0
   5  -1  -2  517.60    7.77   0
   5  -1  -2  528.72   12.88   0
  -4   1   2  836.29    7.34   0
  -4   1   2  813.72   11.32   0
   4  -1  -2  863.34   11.33   0
  -3   1   2 1089.24    6.32   0
  -3   1   2 1110.44    9.64   0
   3  -1  -2 1176.95    9.88   0
  -2   1   2  788.93    5.45   0
  -2   1   2  784.52    6.00   0
   2  -1  -2  813.67    6.75   0
  -1   1   2 1229.80    6.66   0
  -1   1   2 1228.37    5.86   0
   1  -1  -2 1283.05    6.62   0
   1  -1  -2 1242.69    5.66   0
   0   1   2  572.94    4.17   0
   0  -1  -2  564.84    4.19   0
   1   1   2 1669.21    5.25   0
  -1  -1  -2 1694.52    5.17   0
   2   1   2  683.67    4.44   0
  -3  -1  -2  555.50    5.42   0
   4   1   2    4.79    6.25   0
  -4  -1  -2    8.18    5.91   0
   5   1   2  474.68    9.07   0
  -5  -1  -2  484.46    9.20   0
   6   1   2  336.48    6.91   0
  -6  -1  -2  318.57   10.02   0
   7   1   2  360.59    6.62   0
  -7  -1  -2  357.29   11.98   0
   8   1   2   -2.34    6.21   0
   8   1   2   12.99    6.53   0
  -8  -1  -2  -10.64   12.57   0
   9   1   2  308.14    6.80   0
   9   1   2  317.17    7.08   0
  -9  -1  -2  265.26   18.20   0
 -10  -1  -2   10.42   21.60   0
  -8   2   2  234.20   11.59   0
   8  -2  -2  232.58   19.35   0
   8  -2  -2  254.24   12.09   0
  -7   2   2   31.73    9.85   0
   7  -2  -2   23.11   10.01   0
   7  -2  -2   28.55   16.17   0
  -6   2   2   97.74    9.05   0
   6  -2  -2   97.63   13.83   0
  -5   2   2  268.44    9.26   0
   5  -2  -2  245.19   12.87   0
  -4   2   2    5.78    7.22   0
   4  -2  -2   -0.58    7.39   0
   4  -2  -2    7.19    9.87   0
  -3   2   2 1807.72    9.61   0
   3  -2  -2 1874.80   12.27   0
   3  -2  -2 1859.03   10.58   0
  -2   2   2  107.93    6.03   0
   2  -2  -2  114.57    6.73   0
   2  -2  -2  127.64    5.86   0
  -1   2   2 1185.26    7.21   0
   1  -2  -2 1182.03    7.01   0
   0   2   2  717.19    6.45   0
   0  -2  -2  719.24    5.10   0
   1   2   2  977.05    6.41   0
  -1  -2  -2  978.10    6.35   0
   2   2   2 9566.95   12.47   0
  -2  -2  -2 9999.99   12.62   0
   3   2   2  174.86    4.06   0
  -3  -2  -2  173.27    3.98   0
   4   2   2 3714.09    8.24   0
  -4  -2  -2 3540.95   11.88   0
   5   2   2   49.07    3.69   0
   5   2   2   45.06    3.69   0
  -5  -2  -2   35.74    7.81   0
   6   2   2  825.66    5.64   0
   6   2   2  774.24    5.84   0
  -6  -2  -2  785.53   11.04   0
   7   2   2   16.20    4.94   0
   7   2   2    8.82    4.78   0
  -7  -2  -2    4.89   11.07   0
   8   2   2  154.07    4.78   0
   8   2   2  174.37    4.62   0
  -8  -2  -2  170.53   13.62   0
  -9  -2  -2   10.37   14.96   0
 -10  -2  -2   63.74   19.72   0
  -8   3   2  250.10   14.38   0
   8  -3  -2  282.65   14.63   0
   8  -3  -2  249.90   24.21   0
  -7   3   2   -2.62   10.81   0
   7  -3  -2    0.83   18.44   0
  -6   3   2  456.52   10.97   0
   6  -3  -2  517.17   16.34   0
   6  -3  -2  486.11   11.66   0
  -5   3   2    1.06    9.07   0
   5  -3  -2    6.40    9.30   0
   5  -3  -2   47.17   12.22   0
  -4   3   2  279.28    9.69   0
   4  -3  -2  311.00    9.96   0
   4  -3  -2  296.82   12.18   0
  -3   3   2  121.58    8.66   0
   3  -3  -2  142.94    8.94   0
   3  -3  -2  133.51   10.15   0
  -2   3   2  100.50    7.87   0
   2  -3  -2   92.87    8.57   0
   2  -3  -2  120.18    8.10   0
  -1   3   2  708.07    8.77   0
   1  -3  -2  717.39    8.62   0
   0   3   2  464.38    7.03   0
   0  -3  -2  460.13    6.69   0
   1   3   2 3113.54   10.24   0
  -1  -3  -2 3125.42   10.30   0
   2   3   2 3420.41    9.73   0
  -2  -3  -2 3507.54    9.74   0
   3   3   2 3306.98    8.94   0
  -3  -3  -2 3452.28    9.48   0
   4   3   2  155.51    4.71   0
  -4  -3  -2  183.80    3.85   0
   5   3   2 1427.91    6.57   0
  -5  -3  -2 1382.41    9.25   0
   6   3   2  352.38    4.50   0
   6   3   2  329.92    4.73   0
  -6  -3  -2  351.45   10.13   0
   7   3   2   13.30    3.88   0
   7   3   2    1.83    3.87   0
  -7  -3  -2   -8.33   11.10   0
  -8  -3  -2   -4.52   11.84   0
  -9  -3  -2   21.48   15.55   0
 -10  -3  -2    9.89   18.81   0
 -11  -3  -2   99.41   24.27   0
  -7   4   2  465.39   17.61   0
   7  -4  -2  426.70   21.75   0
   7  -4  -2  462.88   17.73   0
  -6   4   2   18.82   12.50   0
   6  -4  -2   -4.47   13.10   0
   6  -4  -2   16.45   16.99   0
  -5   4   2  327.11   12.23   0
   5  -4  -2  344.91   14.97   0
   5  -4  -2  314.00   12.66   0
  -4   4   2   86.43   10.24   0
   4  -4  -2   40.94   12.94   0
   4  -4  -2   80.32   11.02   0
  -3   4   2   48.88   10.03   0
   3  -4  -2   62.63   11.97   0
   3  -4  -2   51.11   10.86   0
  -2   4   2  182.87   10.20   0
   2  -4  -2  240.77   10.24   0
   2  -4  -2  248.15   10.57   0
  -1   4   2    8.98    8.63   0
   1  -4  -2    1.00    9.00   0
   0   4   2  302.99    8.70   0
   0  -4  -2  318.65    8.81   0
   1   4   2  679.29    8.47   0
  -1  -4  -2  638.36    8.26   0
   2   4   2  126.42    6.76   0
  -2  -4  -2  124.19    6.72   0
   3   4   2 2583.00   10.12   0
  -3  -4  -2 2737.25   10.19   0
   4   4   2  226.48    6.55   0
  -4  -4  -2  244.92    5.97   0
   5   4   2  488.00    6.35   0
  -5  -4  -2  530.58    5.83   0
   6   4   2  468.72    6.02   0
  -6  -4  -2  469.61   10.75   0
   7   4   2   33.48    4.30   0
   7   4   2   23.96    3.91   0
  -7  -4  -2   18.86   11.30   0
  -8  -4  -2  278.19   13.68   0
  -9  -4  -2   21.11   14.18   0
 -10  -4  -2  317.22   20.18   0
 -11  -4  -2   19.45   21.25   0
  -6   5   2   39.27   18.34   0
   6  -5  -2   44.10   16.33   0
   6  -5  -2   47.18   19.17   0
  -5   5   2   29.58   13.65   0
   5  -5  -2    0.54   15.96   0
   5  -5  -2   15.61   14.35   0
  -4   5   2  149.75   13.03   0
   4  -5  -2  215.25   13.46   0
   4  -5  -2  197.55   14.46   0
  -3   5   2   29.95   11.03   0
   3  -5  -2   16.19   12.89   0
   3  -5  -2   -2.45   12.08   0
  -2   5   2  312.89   12.72   0
   2  -5  -2  316.32    9.70   0
   2  -5  -2  328.10   12.67   0
  -1   5   2   18.52   10.74   0
   1  -5  -2   -6.75   10.41   0
   0   5   2 1009.27   12.23   0
   0  -5  -2 1033.37   11.76   0
   1   5   2   22.19    9.46   0
  -1  -5  -2   52.87    8.72   0
   2   5   2  616.75    9.81   0
  -2  -5  -2  560.42    9.25   0
   3   5   2    8.71    8.99   0
  -3  -5  -2    6.13    7.29   0
   4   5   2 1021.92    9.26   0
  -4  -5  -2 1062.50    8.91   0
   5   5   2   89.27    8.02   0
  -5  -5  -2   79.67    7.60   0
   6   5   2  467.31    7.69   0
  -6  -5  -2  490.52    7.26   0
   7   5   2  877.89    7.29   0
  -7  -5  -2  886.53   13.25   0
   8   5   2   12.35    3.24   0
   8   5   2    3.39    3.12   0
  -8  -5  -2   19.49   12.35   0
  -9  -5  -2  484.77   16.44   0
 -10  -5  -2   26.55   18.38   0
 -11  -5  -2   79.74   22.21   0
  -5   6   2  159.20   18.04   0
   5  -6  -2  181.09   18.45   0
   5  -6  -2  135.10   19.90   0
  -4   6   2   17.85   14.45   0
   4  -6  -2   26.20   16.02   0
   4  -6  -2   17.27   15.80   0
  -3   6   2  811.48   16.11   0
   3  -6  -2  824.10   16.85   0
   3  -6  -2  826.53   17.03   0
  -2   6   2   -5.19    9.30   0
   2  -6  -2   -0.31   12.25   0
  -1   6   2 1575.12   16.52   0
   1  -6  -2 1514.00   16.23   0
   0   6   2   53.78   12.51   0
   0  -6  -2   52.07   13.01   0
   1   6   2  866.41   13.15   0
  -1  -6  -2  810.13   12.87   0
   2   6   2   65.23   10.48   0
  -2  -6  -2   80.95    9.99   0
   3   6   2    5.10    9.89   0
  -3  -6  -2   17.96    9.28   0
   4   6   2   31.15    8.90   0
  -4  -6  -2   55.79    9.56   0
   5   6   2   16.33    8.30   0
  -5  -6  -2    6.70    7.68   0
   6   6   2   40.86    8.81   0
  -6  -6  -2   52.34    7.70   0
   7   6   2  131.22    7.03   0
  -7  -6  -2  135.20    7.17   0
   8   6   2  221.94    6.22   0
  -8  -6  -2  210.24   13.59   0
  -9  -6  -2  231.26   17.77   0
 -10  -6  -2  116.64   19.22   0
 -11  -6  -2   46.64   23.96   0
  -5   7   2   31.19   21.41   0
  -4   7   2   96.66   19.43   0
   4  -7  -2  119.69   19.97   0
   4  -7  -2   82.03   21.25   0
  -3   7   2  250.99   18.13   0
   3  -7  -2  244.39   17.31   0
   3  -7  -2  246.34   18.56   0
  -2   7   2  342.45   16.58   0
   2  -7  -2  370.76   16.25   0
   2  -7  -2  377.16   16.17   0
  -1   7   2   50.25   14.33   0
   1  -7  -2   63.25   13.38   0
   0   7   2  392.15   14.40   0
   0  -7  -2  371.02   10.79   0
   1   7   2   46.79   12.81   0
  -1  -7  -2   23.18    9.35   0
   2   7   2  156.24    9.22   0
  -2  -7  -2  174.12   11.96   0
   3   7   2   70.77   11.34   0
  -3  -7  -2   71.97   11.50   0
   4   7   2   66.03   12.40   0
  -4  -7  -2  113.23   10.38   0
   5   7   2  150.99   11.57   0
  -5  -7  -2  155.35    9.88   0
   6   7   2  183.11    8.94   0
  -6  -7  -2  155.79    9.88   0
   7   7   2   -3.38    8.71   0
  -7  -7  -2   -3.69    6.89   0
   8   7   2  743.98    9.20   0
  -8  -7  -2  731.20    8.34   0
   9   7   2   85.62    5.24   0
  -9  -7  -2   82.35   17.64   0
 -10  -7  -2  237.55   21.64   0
  -3   8   2   44.73   19.41   0
   3  -8  -2    6.53   20.70   0
   3  -8  -2   21.60   21.41   0
  -2   8   2  462.20   20.37   0
   2  -8  -2  563.12   19.28   0
   2  -8  -2  467.84   18.86   0
  -1   8   2   46.17   15.98   0
   1  -8  -2   62.40   12.58   0
   0   8   2  442.18   17.25   0
   0  -8  -2  458.02   16.82   0
   1   8   2  345.24   15.52   0
  -1  -8  -2  327.75   15.37   0
   2   8   2  170.24   13.62   0
  -2  -8  -2  130.38   13.34   0
   3   8   2  453.23   14.21   0
  -3  -8  -2  469.17   13.93   0
   4   8   2   46.33   11.92   0
  -4  -8  -2   68.05   11.43   0
   5   8   2  741.63   13.16   0
  -5  -8  -2  762.12   14.48   0
   6   8   2  198.15   12.62   0
  -6  -8  -2  178.41   10.64   0
   7   8   2  203.96   10.06   0
  -7  -8  -2  208.37   11.03   0
   8   8   2    7.58    9.87   0
  -8  -8  -2    4.71   10.37   0
   9   8   2  151.99    8.86   0
 -10  -8  -2   10.19   20.33   0
  -2   9   2   22.01   21.95   0
   2  -9  -2   24.62   23.13   0
   2  -9  -2   38.88   23.89   0
  -1   9   2  138.68   21.57   0
   1  -9  -2  108.71   21.95   0
   0   9   2   84.88   18.64   0
   0  -9  -2   92.17   17.35   0
   1   9   2   67.05   17.16   0
  -1  -9  -2   37.68   17.39   0
   2   9   2  135.31   16.27   0
  -2  -9  -2  139.61   16.17   0
   3   9   2   49.87   14.61   0
  -3  -9  -2   -3.44   15.22   0
   4   9   2  389.01   15.88   0
  -4  -9  -2  392.76   15.15   0
   5   9   2    9.57   12.50   0
  -5  -9  -2   11.57   14.48   0
   6   9   2  314.54   14.87   0
  -6  -9  -2  311.97   15.16   0
   7   9   2   14.95   11.74   0
  -7  -9  -2   17.61   13.31   0
   8   9   2   42.84   12.26   0
  -8  -9  -2   60.95   10.33   0
   9   9   2   47.82   11.65   0
  -9  -9  -2   59.13   10.72   0
  10   9   2   42.87    6.92   0
 -10  -9  -2   40.87   22.27   0
   0  10   2   17.34   21.58   0
   0 -10  -2   23.37   22.98   0
   1  10   2    7.93   20.63   0
  -1 -10  -2   38.84   21.03   0
   2  10   2  274.50   20.78   0
  -2 -10  -2  299.96   20.48   0
   3  10   2  109.82   17.36   0
  -3 -10  -2  127.72   18.73   0
   4  10   2  498.16   19.22   0
  -4 -10  -2  474.09   18.82   0
   5  10   2  269.88   16.20   0
  -5 -10  -2  300.49   18.83   0
   6  10   2  425.39   17.02   0
  -6 -10  -2  407.72   18.79   0
   7  10   2  197.91   15.55   0
  -7 -10  -2  220.79   15.25   0
   8  10   2   51.54   15.63   0
  -8 -10  -2   26.61   15.39   0
   9  10   2   55.62   14.56   0
  -9 -10  -2   55.88   14.10   0
   2  11   2   71.90   25.10   0
  -2 -11  -2   73.55   24.97   0
   3  11   2  284.77   22.26   0
  -3 -11  -2  249.32   23.43   0
   4  11   2   35.00   19.94   0
  -4 -11  -2   68.18   21.81   0
   5  11   2  181.29   19.25   0
  -5 -11  -2  195.99   21.11   0
   6  11   2   56.17   19.44   0
  -6 -11  -2   27.87   22.17   0
   7  11   2  120.15   21.69   0
  -7 -11  -2   92.46   18.87   0
  -7 -10   3   38.87   14.46   0
   7  10  -3   79.70   16.79   0
  -6 -10   3   25.63   18.87   0
   6  10  -3    8.70   16.20   0
  -5 -10   3  260.99   19.84   0
   5  10  -3  287.89   19.29   0
  -4 -10   3    8.22   19.19   0
   4  10  -3   11.29   18.72   0
  -3 -10   3  177.61   19.54   0
   3  10  -3  198.96   20.27   0
  -2 -10   3   -7.11   21.79   0
   2  10  -3   31.39   21.22   0
  -1 -10   3   47.07   23.70   0
   1  10  -3   61.45   21.44   0
   0 -10   3   54.46   26.51   0
   0  10  -3   45.99   24.05   0
  -8  -9   3   17.50   11.04   0
  -7  -9   3   76.82   12.79   0
   7   9  -3   79.67   12.73   0
  -6  -9   3    5.60   14.94   0
   6   9  -3   38.10   14.64   0
  -5  -9   3  153.49   14.29   0
   5   9  -3  181.05   14.08   0
  -4  -9   3   75.09   15.73   0
   4   9  -3   41.30   15.33   0
  -3  -9   3  185.21   16.92   0
   3   9  -3  159.03   16.40   0
  -2  -9   3  194.34   18.56   0
   2   9  -3  188.40   18.26   0
  -1  -9   3   92.72   19.21   0
   1   9  -3  139.03   18.37   0
   0  -9   3    1.33   20.65   0
   0   9  -3   87.76   18.64   0
   1  -9   3   77.27   23.37   0
  -1   9  -3   63.18   20.80   0
   2  -9   3   89.98   26.90   0
  -2   9  -3  179.97   24.50   0
  -9  -8   3  -12.13   23.61   0
  -8  -8   3  236.40    7.21   0
  -7  -8   3    9.83    9.66   0
   7   8  -3   17.36    9.58   0
  -6  -8   3  213.03   12.09   0
   6   8  -3  252.95   10.82   0
  -5  -8   3   67.79   11.23   0
   5   8  -3  108.80   11.28   0
  -4  -8   3  640.84   14.50   0
   4   8  -3  673.55   14.19   0
  -3  -8   3   45.16   13.12   0
   3   8  -3   99.65   13.01   0
  -2  -8   3  276.53   15.09   0
   2   8  -3  338.28   14.44   0
  -1  -8   3  108.32   15.98   0
   1   8  -3  131.31   15.97   0
   0  -8   3    7.53   17.07   0
   0   8  -3   18.92   16.86   0
   1  -8   3   40.83   18.70   0
  -1   8  -3   67.13   13.19   0
   2  -8   3   28.49   21.25   0
  -2   8  -3   41.21   19.64   0
   3  -8   3   58.12   21.48   0
   3  -8   3   49.91   23.90   0
  -3   8  -3   50.38   21.51   0
  -9  -7   3  155.13   21.90   0
  -8  -7   3   70.32   17.27   0
  -7  -7   3  196.34    7.48   0
  -6  -7   3   92.66    9.29   0
   6   7  -3   85.32    8.71   0
  -5  -7   3  155.17    9.38   0
   5   7  -3  211.24    9.58   0
  -4  -7   3   -1.17   10.39   0
   4   7  -3   23.73   10.04   0
  -3  -7   3  346.12   12.27   0
   3   7  -3  379.12   11.74   0
  -2  -7   3   61.83   11.86   0
   2   7  -3   29.04   11.44   0
  -1  -7   3  347.79   14.34   0
   1   7  -3  396.64   13.75   0
   0  -7   3   42.68   14.36   0
   0   7  -3   75.52   10.20   0
   1  -7   3   29.72   15.02   0
  -1   7  -3   42.13   15.19   0
   2  -7   3   34.32   15.87   0
  -2   7  -3   -6.94   15.62   0
   3  -7   3    6.56   16.35   0
   3  -7   3    5.50   18.49   0
  -3   7  -3   39.34   17.90   0
   4  -7   3   40.46   21.85   0
   4  -7   3   49.30   20.60   0
  -4   7  -3   43.49   20.53   0
 -10  -6   3   64.56   26.03   0
  -9  -6   3    4.77   19.46   0
  -8  -6   3  300.70   17.42   0
  -7  -6   3   44.50    3.45   0
  -6  -6   3  493.85    7.86   0
   6   6  -3  595.94    7.63   0
  -5  -6   3  153.31    7.41   0
   5   6  -3  200.46    8.64   0
  -4  -6   3  363.34   11.00   0
   4   6  -3  419.54    9.09   0
  -3  -6   3  193.98   10.52   0
   3   6  -3  195.95   10.12   0
  -2  -6   3  592.85   12.67   0
   2   6  -3  671.14   12.49   0
  -1  -6   3    1.66    8.80   0
   1   6  -3   -0.78   11.78   0
   0  -6   3 1006.57   15.61   0
   0   6  -3 1125.87   15.43   0
   1  -6   3  221.89   14.14   0
  -1   6  -3  229.56   13.40   0
   2  -6   3  528.02   15.80   0
  -2   6  -3  565.85   15.31   0
   3  -6   3  432.65   16.94   0
   3  -6   3  412.02   15.79   0
  -3   6  -3  428.69   16.33   0
   4  -6   3   59.54   16.15   0
   4  -6   3  115.19   17.54   0
  -4   6  -3  108.47   17.67   0
   5  -6   3  125.96   18.11   0
   5  -6   3  114.87   21.02   0
  -5   6  -3  107.52   19.92   0
   6  -6   3   41.20   23.68   0
   6  -6   3   60.16   20.86   0
  -6   6  -3   55.87   22.04   0
 -10  -5   3   98.42   24.07   0
  -9  -5   3  102.15   18.62   0
  -8  -5   3  204.25   16.48   0
  -7  -5   3  646.82   15.23   0
  -6  -5   3  447.13    5.00   0
  -5  -5   3  489.75    7.33   0
   5   5  -3  640.32    7.28   0
  -4  -5   3   90.86    7.11   0
   4   5  -3  103.10    7.80   0
  -3  -5   3  858.26    9.76   0
   3   5  -3  925.91    9.68   0
  -2  -5   3   99.11    9.11   0
   2   5  -3  102.90    8.91   0
  -1  -5   3  142.28   10.28   0
   1   5  -3  136.96    9.92   0
   0  -5   3   83.99   11.17   0
   0   5  -3   73.70   10.19   0
   1  -5   3  265.80   10.19   0
  -1   5  -3  284.53   13.03   0
   2  -5   3  129.80   13.69   0
  -2   5  -3   85.55   12.90   0
   3  -5   3  303.96   11.96   0
   3  -5   3  279.66   14.13   0
  -3   5  -3  294.90   13.20   0
   4  -5   3   98.19   14.37   0
   4  -5   3  124.99   15.23   0
  -4   5  -3   98.83   13.99   0
   5  -5   3  248.02   16.74   0
   5  -5   3  277.59   15.84   0
  -5   5  -3  272.49   16.05   0
   6  -5   3   -3.85   17.38   0
   6  -5   3   13.31   17.76   0
  -6   5  -3  -17.99   17.65   0
 -10  -4   3   54.20   22.95   0
  -9  -4   3  154.99   18.84   0
  -8  -4   3   62.63   14.79   0
  -7  -4   3  486.31   14.94   0
  -6  -4   3  159.41   12.17   0
  -5  -4   3  114.71    4.14   0
  -4  -4   3  265.36    6.03   0
   4   4  -3  306.31    5.72   0
  -3  -4   3   88.96    5.91   0
   3   4  -3  112.78    5.64   0
  -2  -4   3  730.35    8.33   0
   2   4  -3  791.27    8.11   0
  -1  -4   3    0.95    7.96   0
   1   4  -3    4.08    7.55   0
   0  -4   3   71.07    8.54   0
   0   4  -3   98.11    8.47   0
   1  -4   3  257.75   10.39   0
  -1   4  -3  245.29   10.15   0
   2  -4   3  824.43   13.02   0
  -2   4  -3  894.55   12.49   0
   3  -4   3  167.70   11.71   0
   3  -4   3  210.10   12.63   0
  -3   4  -3  207.54   11.85   0
   4  -4   3 1164.17   14.58   0
   4  -4   3 1202.95   15.07   0
  -4   4  -3 1250.04   14.10   0
   5  -4   3   67.68   13.48   0
   5  -4   3   75.91   13.38   0
  -5   4  -3   56.09   12.48   0
   6  -4   3  269.00   16.34   0
   6  -4   3  283.69   16.82   0
  -6   4  -3  308.82   15.36   0
   7  -4   3   31.82   19.68   0
   7  -4   3   43.58   18.19   0
  -7   4  -3   65.03   19.55   0
 -10  -3   3    1.38   21.57   0
  -9  -3   3   -6.41   18.22   0
  -8  -3   3  414.82   16.29   0
  -7  -3   3   78.13   13.61   0
  -6  -3   3  752.52   13.59   0
  -5  -3   3   15.64   10.25   0
  -4  -3   3  811.07    4.75   0
  -3  -3   3  563.52    4.84   0
   3   3  -3  689.52    4.95   0
  -2  -3   3  913.22    7.46   0
   2   3  -3 1008.59    6.77   0
  -1  -3   3 3069.54   10.82   0
   1   3  -3 3306.45   11.18   0
   0  -3   3  548.48    7.72   0
   0   3  -3  575.44    7.61   0
   1  -3   3 2509.75   12.66   0
  -1   3  -3 2618.12   12.53   0
   2  -3   3  446.18    9.71   0
  -2   3  -3  465.29    9.43   0
   3  -3   3 1096.78   11.05   0
   3  -3   3 1171.35   12.15   0
  -3   3  -3 1205.25   11.95   0
   4  -3   3  175.80   10.92   0
   4  -3   3  182.66   11.60   0
  -4   3  -3  211.59   10.98   0
   5  -3   3  243.70   11.98   0
   5  -3   3  260.64   11.68   0
  -5   3  -3  253.63   11.30   0
   6  -3   3   29.94   14.87   0
   6  -3   3   53.39   12.89   0
  -6   3  -3   47.08   12.90   0
   7  -3   3   94.24   15.86   0
   7  -3   3   85.15   13.92   0
  -7   3  -3   81.99   14.15   0
   8  -3   3   88.99   19.08   0
   8  -3   3  105.19   21.42   0
 -10  -2   3   -0.25   23.13   0
  -9  -2   3   85.03   19.90   0
  -8  -2   3   44.79   15.09   0
  -7  -2   3  104.53   13.59   0
  -6  -2   3    8.89   11.63   0
  -5  -2   3  648.44   11.46   0
  -4  -2   3  553.54    7.43   0
  -3  -2   3  474.55    3.86   0
  -2  -2   3  609.98    4.50   0
  -1  -2   3 2587.50    8.13   0
   1   2  -3 2739.13    8.26   0
   0  -2   3 1073.75    7.18   0
   0   2  -3 1143.36    7.20   0
   1  -2   3  902.93    7.72   0
  -1   2  -3  913.67    7.67   0
   2  -2   3   26.94    7.03   0
  -2   2  -3   55.07    6.81   0
   3  -2   3  189.28    7.54   0
   3  -2   3  176.87    8.34   0
  -3   2  -3  190.00    8.20   0
   4  -2   3   55.99    8.88   0
   4  -2   3   10.08    8.47   0
  -4   2  -3   33.35    8.29   0
   5  -2   3  198.30   11.19   0
   5  -2   3  212.42   10.27   0
  -5   2  -3  214.15   11.33   0
   6  -2   3  165.48   12.51   0
   6  -2   3  160.54   12.68   0
  -6   2  -3  154.79   10.18   0
   7  -2   3   51.75   12.42   0
   7  -2   3   70.20   14.78   0
   8  -2   3  301.15   17.62   0
   8  -2   3  311.73   14.16   0
   9  -2   3    6.16   22.48   0
  -9  -1   3  -31.99   20.22   0
  -8  -1   3   47.65   16.95   0
  -7  -1   3   22.40   13.51   0
  -6  -1   3   34.74   11.41   0
  -5  -1   3  191.89   10.69   0
  -4  -1   3    7.05    1.79   0
  -4  -1   3    4.31    8.23   0
  -3  -1   3   79.58    6.23   0
  -3  -1   3   85.47    2.72   0
  -2  -1   3 1267.22    7.11   0
  -2  -1   3 1285.07    4.62   0
  -1  -1   3  462.20    4.21   0
   0  -1   3 9167.59   13.17   0
   1  -1   3   -1.81    5.18   0
  -1   1  -3    2.06    4.86   0
   2  -1   3 1037.91    6.00   0
   2  -1   3 1056.54    7.20   0
  -2   1  -3 1108.81    7.30   0
   3  -1   3  215.68    6.68   0
   3  -1   3  212.36    6.28   0
  -3   1  -3  218.83    6.49   0
   4  -1   3   20.33    8.55   0
   4  -1   3   15.72    7.15   0
  -4   1  -3    8.94    6.69   0
   5  -1   3  143.57    9.81   0
   5  -1   3  154.78    9.18   0
  -5   1  -3  152.55    7.88   0
   6  -1   3   77.33   10.19   0
   6  -1   3   76.72   10.93   0
   7  -1   3  799.11   12.82   0
   7  -1   3  736.69   15.01   0
   8  -1   3   85.40   14.65   0
   9  -1   3  512.39   14.80   0
   9  -1   3  415.99   19.87   0
  -9   0   3   19.28   20.64   0
  -8   0   3   61.49   17.92   0
  -7   0   3  192.22   15.28   0
   7   0  -3  212.82   14.80   0
   7   0  -3  217.59    3.97   0
  -6   0   3    2.69   11.65   0
  -6   0   3    0.57    4.10   0
   6   0  -3  -16.19   11.92   0
   6   0  -3   -2.14    4.19   0
  -5   0   3  245.40   11.73   0
  -5   0   3  205.19    4.40   0
   5   0  -3  237.96    4.24   0
   5   0  -3  259.54    8.72   0
  -4   0   3   48.88    4.20   0
  -4   0   3   38.42    8.72   0
   4   0  -3   54.01    3.89   0
   4   0  -3   56.38    8.30   0
  -3   0   3 3343.90   12.41   0
  -3   0   3 3209.22    7.45   0
   3   0  -3 3409.58   12.61   0
   3   0  -3 3514.90    7.37   0
  -2   0   3   34.11    2.89   0
  -2   0   3   34.50    4.96   0
   2   0  -3   40.19    5.05   0
  -1   0   3 5278.98    8.61   0
  -1   0   3 5136.85    9.40   0
   1   0  -3 5150.08    9.40   0
   0   0   3   35.40    4.00   0
   0   0   3   29.29    2.23   0
   1   0   3 3486.45    4.18   0
   2   0   3  299.27    3.45   0
   2   0   3  314.10    5.03   0
   3   0   3   71.71    4.69   0
   3   0   3   60.75    4.66   0
  -3   0  -3   63.56    4.80   0
   4   0   3 1119.54    8.61   0
   4   0   3 1168.85    8.37   0
  -4   0  -3 1098.61    8.58   0
   5   0   3   48.50    8.01   0
   5   0   3   58.29    6.21   0
  -5   0  -3   36.39    8.03   0
   6   0   3  286.00   10.88   0
  -6   0  -3  295.95   10.89   0
   7   0   3   46.91   11.66   0
  -7   0  -3   28.56   11.99   0
   8   0   3  159.39   11.10   0
   8   0   3  145.60   13.77   0
   9   0   3  166.59   10.40   0
  10   0   3   28.18   10.86   0
  10   0   3   22.92   12.02   0
   8  -1  -3  129.80   18.03   0
   8  -1  -3  155.10    7.33   0
  -7   1   3  143.87    7.18   0
   7  -1  -3  146.60   16.04   0
   7  -1  -3  156.02    7.09   0
  -6   1   3  938.94   15.77   0
  -6   1   3  824.56    8.23   0
   6  -1  -3  966.23   12.78   0
   6  -1  -3  948.99    8.46   0
  -5   1   3   15.85   11.73   0
  -5   1   3    5.24    6.58   0
   5  -1  -3    3.35   11.52   0
   5  -1  -3   -1.63    6.46   0
  -4   1   3 1736.43    9.08   0
  -4   1   3 1764.22   11.62   0
   4  -1  -3 1844.47   13.59   0
  -3   1   3  211.13    6.25   0
  -3   1   3  196.21    4.92   0
   3  -1  -3  226.99    8.29   0
  -2   1   3 1325.09    8.25   0
  -2   1   3 1303.42    7.17   0
   2  -1  -3 1344.24    8.20   0
  -1   1   3 2079.26    7.45   0
  -1   1   3 1997.58    6.92   0
   1  -1  -3 2064.00    6.84   0
   1  -1  -3 2111.91    7.48   0
   0   1   3   39.84    4.61   0
   0  -1  -3   48.60    4.52   0
   0  -1  -3   41.50    3.17   0
   1   1   3 1599.65    6.69   0
  -1  -1  -3 1688.94    6.74   0
   2   1   3  235.23    4.54   0
  -3  -1  -3  141.18    4.06   0
   4   1   3  934.55    7.49   0
  -4  -1  -3  889.60    7.53   0
   5   1   3  401.99    8.47   0
  -5  -1  -3  460.88    8.59   0
  -6  -1  -3  459.91   10.58   0
   7   1   3   21.76    6.89   0
  -7  -1  -3   27.17   10.87   0
   8   1   3  445.83    9.19   0
   8   1   3  507.80    9.04   0
  -8  -1  -3  466.63   14.58   0
   9   1   3    5.75    7.87   0
   9   1   3   14.68    8.24   0
  -9  -1  -3   -1.98   17.86   0
  10   1   3  195.96    8.12   0
  10   1   3  250.22    7.98   0
 -10  -1  -3  134.44   21.93   0
  -8   2   3   66.06   10.74   0
   8  -2  -3   70.88   10.31   0
   8  -2  -3   50.25   21.17   0
  -7   2   3   74.14    9.58   0
   7  -2  -3   74.58    9.63   0
   7  -2  -3   82.31   15.97   0
  -6   2   3  388.22    9.41   0
   6  -2  -3  401.62   14.76   0
  -5   2   3  426.06    9.21   0
   5  -2  -3  425.93   12.91   0
  -4   2   3  492.86    9.51   0
   4  -2  -3  526.80   11.95   0
   4  -2  -3  504.79    8.31   0
  -3   2   3  658.15    8.10   0
   3  -2  -3  679.00    7.78   0
   3  -2  -3  664.94   10.24   0
  -2   2   3  983.08    8.04   0
   2  -2  -3 1016.45    7.57   0
   2  -2  -3 1036.51    9.38   0
  -1   2   3  314.60    6.01   0
   1  -2  -3  280.26    4.64   0
   1  -2  -3  341.28    5.78   0
   0   2   3  103.79    5.17   0
   0  -2  -3  106.12    4.97   0
   1   2   3  187.23    5.37   0
  -1  -2  -3  210.51    5.20   0
   2   2   3 1229.61    6.52   0
  -2  -2  -3 1308.52    6.49   0
   3   2   3  816.13    5.53   0
  -3  -2  -3  817.33    5.46   0
   4   2   3   96.88    4.26   0
  -4  -2  -3  103.44    5.61   0
   5   2   3 2544.92    8.81   0
  -5  -2  -3 2395.35   11.70   0
   6   2   3  372.04    5.82   0
   6   2   3  351.11    6.05   0
  -6  -2  -3  359.33    9.33   0
   7   2   3  885.53    7.39   0
   7   2   3  983.59    7.35   0
  -7  -2  -3  908.52   13.20   0
   8   2   3  188.26    6.50   0
   8   2   3  169.16    6.65   0
  -8  -2  -3  167.83   13.32   0
   9   2   3   58.68    5.87   0
   9   2   3   51.96    5.68   0
  -9  -2  -3   30.85   15.47   0
 -10  -2  -3   19.12   18.97   0
  -8   3   3  -11.87   14.51   0
   8  -3  -3    2.26   25.05   0
   8  -3  -3    4.04   13.77   0
  -7   3   3  394.21   13.42   0
   7  -3  -3  353.72   20.31   0
  -6   3   3   -1.50    9.70   0
   6  -3  -3  -12.64   15.04   0
   6  -3  -3   27.08    9.83   0
  -5   3   3 2073.77   15.40   0
   5  -3  -3 2121.90   15.24   0
   5  -3  -3 2153.38   16.13   0
  -4   3   3  275.29    9.66   0
   4  -3  -3  280.59    9.37   0
   4  -3  -3  294.66   12.37   0
  -3   3   3  931.28   10.61   0
   3  -3  -3 1005.66   12.18   0
   3  -3  -3  949.80   10.48   0
  -2   3   3  759.65   10.55   0
   2  -3  -3  736.38    9.84   0
   2  -3  -3  773.17    9.37   0
  -1   3   3  248.18    7.90   0
   1  -3  -3  239.60    7.59   0
   0   3   3 2157.91   10.15   0
   0  -3  -3 2275.00   10.12   0
   1   3   3   78.42    6.02   0
  -1  -3  -3  105.90    5.75   0
   2   3   3 5249.72   12.29   0
  -2  -3  -3 5551.87   12.48   0
   3   3   3  130.18    4.88   0
  -3  -3  -3  152.96    6.02   0
   4   3   3 1895.01    8.48   0
  -4  -3  -3 1984.84    8.39   0
   5   3   3  104.60    5.16   0
  -5  -3  -3   98.76    7.67   0
   6   3   3 1437.03    7.50   0
  -6  -3  -3 1411.59   11.83   0
   7   3   3  108.83    4.94   0
   7   3   3  129.70    5.74   0
  -7  -3  -3  142.92   11.02   0
   8   3   3  120.98    5.80   0
   8   3   3  116.13    5.76   0
  -8  -3  -3  122.06   12.75   0
  -9  -3  -3   45.44   14.72   0
 -10  -3  -3   15.61   18.49   0
 -11  -3  -3  -12.35   23.04   0
  -7   4   3    3.40   16.09   0
   7  -4  -3   20.81   22.40   0
   7  -4  -3   -3.53   16.21   0
  -6   4   3  190.42   14.45   0
   6  -4  -3  193.80   18.61   0
   6  -4  -3  196.16   12.84   0
  -5   4   3    8.45   11.52   0
   5  -4  -3    6.22   14.15   0
   5  -4  -3   33.88   13.55   0
  -4   4   3  257.77   11.24   0
   4  -4  -3  260.55   12.81   0
   4  -4  -3  281.53   11.40   0
  -3   4   3   17.37   10.41   0
   3  -4  -3   43.40   10.41   0
   3  -4  -3   28.97   11.72   0
  -2   4   3  240.63   10.55   0
   2  -4  -3  240.66   10.88   0
   2  -4  -3  279.11   10.31   0
  -1   4   3  381.50   10.28   0
   1  -4  -3  418.30    9.90   0
   0   4   3  627.16   10.17   0
   0  -4  -3  625.43    9.94   0
   1   4   3  744.15    9.24   0
  -1  -4  -3  747.19    9.00   0
   2   4   3  425.58    7.89   0
  -2  -4  -3  430.29    7.68   0
   3   4   3 1294.85    8.90   0
  -3  -4  -3 1331.54    8.77   0
   4   4   3  465.95    7.46   0
  -4  -4  -3  477.04    6.28   0
   5   4   3  383.40    6.16   0
  -5  -4  -3  404.80    5.76   0
   6   4   3 1666.47    8.84   0
  -6  -4  -3 1615.10   12.75   0
   7   4   3  439.00    6.64   0
  -7  -4  -3  446.88   11.94   0
   8   4   3  622.21    5.80   0
   8   4   3  652.38    5.76   0
  -8  -4  -3  625.63   13.75   0
  -9  -4  -3  378.49   15.82   0
 -10  -4  -3   24.17   17.84   0
 -11  -4  -3   90.74   23.30   0
  -6   5   3   44.64   16.07   0
   6  -5  -3   15.79   21.18   0
   6  -5  -3    1.74   16.28   0
  -5   5   3   22.38   13.51   0
   5  -5  -3   21.82   17.68   0
   5  -5  -3    1.19   15.39   0
  -4   5   3  167.10   14.20   0
   4  -5  -3  157.53   13.16   0
   4  -5  -3  192.13   15.72   0
  -3   5   3    2.44   11.65   0
   3  -5  -3    6.19    9.64   0
   3  -5  -3   15.60   11.71   0
  -2   5   3   -4.78   11.18   0
   2  -5  -3   20.33   11.75   0
   2  -5  -3   -0.15   12.32   0
  -1   5   3  684.35   12.92   0
   1  -5  -3  752.21   12.39   0
   0   5   3  132.76   11.09   0
   0  -5  -3   98.61   10.30   0
   1   5   3 1755.80   13.47   0
  -1  -5  -3 1791.14   13.00   0
   2   5   3  998.34   10.63   0
  -2  -5  -3 1009.26   10.51   0
   3   5   3 1427.28   11.44   0
  -3  -5  -3 1506.07   12.00   0
   4   5   3  737.86    9.26   0
  -4  -5  -3  776.05    8.87   0
   5   5   3  272.17    7.60   0
  -5  -5  -3  294.22    7.06   0
   6   5   3  104.13    6.68   0
  -6  -5  -3  160.42    7.55   0
   7   5   3   62.05    6.48   0
  -7  -5  -3   69.00   10.28   0
   8   5   3  207.16    6.68   0
  -8  -5  -3  196.03   12.72   0
  -9  -5  -3   -6.72   14.82   0
 -10  -5  -3  265.40   19.53   0
 -11  -5  -3   -6.10   22.61   0
  -5   6   3  -13.55   17.60   0
   5  -6  -3   -1.92   21.03   0
   5  -6  -3   22.44   18.30   0
  -4   6   3   59.77   15.02   0
   4  -6  -3   41.91   17.29   0
   4  -6  -3   48.92   16.24   0
  -3   6   3   14.68   13.43   0
   3  -6  -3   33.82   12.84   0
   3  -6  -3   18.66   10.62   0
  -2   6   3  228.73   12.75   0
   2  -6  -3  246.31   13.67   0
   2  -6  -3  250.37   13.78   0
  -1   6   3   30.57   12.87   0
   1  -6  -3   12.09   12.67   0
   0   6   3 1166.35   15.16   0
   0  -6  -3 1149.24   14.78   0
   1   6   3  403.83   13.16   0
  -1  -6  -3  410.40   12.20   0
   2   6   3  684.75   12.73   0
  -2  -6  -3  656.38   12.15   0
   3   6   3  240.96   10.59   0
  -3  -6  -3  226.61    9.64   0
   4   6   3  516.77   10.58   0
  -4  -6  -3  477.04    9.72   0
   5   6   3   10.19    8.94   0
  -5  -6  -3   14.37    8.11   0
   6   6   3   10.07    9.35   0
  -6  -6  -3  -10.19    8.42   0
   7   6   3   18.16    7.51   0
  -7  -6  -3   17.37    6.03   0
   8   6   3   48.40    6.75   0
  -8  -6  -3   39.74   13.01   0
   9   6   3   73.04    5.23   0
   9   6   3   89.45    4.78   0
  -9  -6  -3   74.51   15.39   0
 -10  -6  -3   97.04   18.83   0
 -11  -6  -3  132.77   24.03   0
  -4   7   3    8.76   19.09   0
   4  -7  -3   40.05   19.94   0
   4  -7  -3   39.26   20.70   0
  -3   7   3  132.70   17.54   0
   3  -7  -3  158.12   16.91   0
   3  -7  -3  114.89   18.22   0
  -2   7   3   -2.49   14.63   0
   2  -7  -3    9.70   14.76   0
   2  -7  -3    4.54   10.89   0
  -1   7   3  169.20   14.45   0
   1  -7  -3  187.99   14.75   0
   0   7   3   62.46   13.77   0
   0  -7  -3   34.61   13.06   0
   1   7   3  243.38   12.97   0
  -1  -7  -3  272.11   13.14   0
   2   7   3  623.25   14.02   0
  -2  -7  -3  621.35   13.85   0
   3   7   3  258.86   12.83   0
  -3  -7  -3  229.17   11.88   0
   4   7   3  252.76   11.67   0
  -4  -7  -3  267.31   11.11   0
   5   7   3  529.77   11.49   0
  -5  -7  -3  545.98   12.02   0
   6   7   3   31.16   10.90   0
  -6  -7  -3   54.32   10.04   0
   7   7   3  412.54   10.59   0
  -7  -7  -3  427.14    8.80   0
   8   7   3  259.28    8.78   0
  -8  -7  -3  266.84    8.64   0
   9   7   3  211.12    7.37   0
  -9  -7  -3  171.49   18.27   0
 -10  -7  -3    7.84   18.97   0
 -11  -7  -3   78.26   24.70   0
  -3   8   3   42.30   19.93   0
   3  -8  -3   44.68   22.21   0
   3  -8  -3   51.75   21.74   0
  -2   8   3  228.51   19.85   0
   2  -8  -3  233.11   19.60   0
   2  -8  -3  172.25   20.06   0
  -1   8   3  108.21   17.38   0
   1  -8  -3  141.49   16.16   0
   0   8   3  259.12   16.23   0
   0  -8  -3  305.09   16.29   0
   1   8   3  508.12   15.30   0
  -1  -8  -3  441.76   15.92   0
   2   8   3  281.01   14.46   0
  -2  -8  -3  256.68   10.51   0
   3   8   3  168.98   12.85   0
  -3  -8  -3  168.74   13.27   0
   4   8   3  184.55   13.13   0
  -4  -8  -3  225.61   12.66   0
   5   8   3   12.91   11.55   0
  -5  -8  -3   -7.88   13.00   0
   6   8   3  417.23   12.00   0
  -6  -8  -3  464.11   11.60   0
   7   8   3  287.32   10.50   0
  -7  -8  -3  249.17    9.81   0
   8   8   3  154.04   10.93   0
  -8  -8  -3  172.79   10.38   0
   9   8   3   44.85    9.62   0
  10   8   3   52.11    5.71   0
 -10  -8  -3   55.78   21.52   0
  -2   9   3  208.27   23.92   0
   2  -9  -3  181.52   22.58   0
   2  -9  -3  171.63   23.52   0
  -1   9   3  259.98   22.37   0
   1  -9  -3  248.82   22.04   0
   0   9   3   30.30   18.77   0
   0  -9  -3   42.02   18.86   0
   1   9   3   48.49   17.19   0
  -1  -9  -3   56.10   17.41   0
   2   9   3   -0.39   15.33   0
  -2  -9  -3    0.44   14.88   0
   3   9   3   22.94   14.21   0
  -3  -9  -3   20.93   10.89   0
   4   9   3  -14.23   14.74   0
  -4  -9  -3   -0.69   14.56   0
   5   9   3  188.42   14.35   0
  -5  -9  -3  204.39   13.63   0
   6   9   3   23.99   13.36   0
  -6  -9  -3   21.62   12.49   0
   7   9   3  214.74   13.08   0
  -7  -9  -3  222.17   14.32   0
   8   9   3   23.28   11.60   0
  -8  -9  -3   46.30   13.58   0
   9   9   3  253.60   12.62   0
  -9  -9  -3  229.32   12.09   0
  10   9   3    2.84    9.92   0
 -10  -9  -3    5.99   23.03   0
   0  10   3   10.90   21.99   0
   0 -10  -3   30.58   23.40   0
   1  10   3   95.15   21.27   0
  -1 -10  -3  151.38   21.09   0
   2  10   3   18.83   19.85   0
  -2 -10  -3    5.92   20.02   0
   3  10   3   78.71   18.75   0
  -3 -10  -3   90.08   17.33   0
   4  10   3  183.76   18.32   0
  -4 -10  -3  150.08   18.04   0
   5  10   3   31.75   17.33   0
  -5 -10  -3   52.39   16.98   0
   6  10   3  256.58   16.70   0
  -6 -10  -3  289.82   16.52   0
   7  10   3  228.62   15.19   0
  -7 -10  -3  232.49   15.44   0
   8  10   3  247.50   17.48   0
  -8 -10  -3  288.01   17.21   0
   9  10   3   98.13   14.84   0
  -9 -10  -3   90.36   14.45   0
   2  11   3  156.49   26.04   0
  -2 -11  -3  175.92   23.25   0
   3  11   3  138.78   23.59   0
  -3 -11  -3  124.99   23.57   0
   4  11   3   43.30   21.86   0
  -4 -11  -3   58.61   21.72   0
   5  11   3   95.65   19.84   0
  -5 -11  -3  116.85   20.79   0
   6  11   3    6.19   19.16   0
  -6 -11  -3   31.03   18.78   0
   7  11   3   81.66   19.06   0
  -7 -11  -3   89.29   18.95   0
  -6 -10   4   65.44   19.45   0
   6  10  -4   95.00   16.84   0
  -5 -10   4   37.79   18.17   0
   5  10  -4   12.47   19.99   0
  -4 -10   4   74.56   21.56   0
   4  10  -4   79.67   19.54   0
  -3 -10   4  -13.20   21.60   0
   3  10  -4    3.35   20.83   0
  -2 -10   4  205.62   22.93   0
   2  10  -4  162.53   22.68   0
  -1 -10   4   14.01   24.42   0
   1  10  -4   10.78   23.92   0
  -8  -9   4   36.71   11.00   0
  -7  -9   4   14.09   13.87   0
   7   9  -4    2.73   12.99   0
  -6  -9   4   51.56   15.20   0
   6   9  -4   30.10   13.04   0
  -5  -9   4   48.50   16.04   0
   5   9  -4   32.26   14.36   0
  -4  -9   4  105.37   15.80   0
   4   9  -4   78.13   17.27   0
  -3  -9   4   63.87   16.49   0
   3   9  -4   74.58   17.01   0
  -2  -9   4  257.72   19.61   0
   2   9  -4  324.43   19.00   0
  -1  -9   4  417.56   21.42   0
   1   9  -4  414.30   19.78   0
   0  -9   4   91.51   23.31   0
   0   9  -4  162.93   22.16   0
   1  -9   4  366.76   23.12   0
  -1   9  -4  395.10   24.25   0
  -9  -8   4   46.40   24.87   0
  -8  -8   4    4.85    6.42   0
  -7  -8   4   78.77   10.76   0
  -6  -8   4   87.71   12.76   0
   6   8  -4   99.54   10.32   0
  -5  -8   4   20.93   11.84   0
   5   8  -4   30.00   11.52   0
  -4  -8   4  167.81   13.08   0
   4   8  -4  186.83   14.78   0
  -3  -8   4  175.77   16.16   0
   3   8  -4  214.13   14.17   0
  -2  -8   4  124.25   17.83   0
   2   8  -4  142.53   15.50   0
  -1  -8   4  264.78   16.24   0
   1   8  -4  293.25   16.46   0
   0  -8   4  196.29   16.97   0
   0   8  -4  207.62   17.95   0
   1  -8   4   92.35   19.19   0
  -1   8  -4  144.20   19.06   0
   2  -8   4  123.99   20.77   0
  -2   8  -4  124.59   20.90   0
   3  -8   4    6.51   20.64   0
   3  -8   4   20.95   24.90   0
  -3   8  -4    4.13   22.03   0
  -9  -7   4   -8.76   21.86   0
  -8  -7   4   67.29   19.11   0
  -7  -7   4  158.05    7.59   0
  -6  -7   4  114.99    9.66   0
   6   7  -4  137.00    9.44   0
  -5  -7   4  189.89   11.50   0
   5   7  -4  197.62   11.16   0
  -4  -7   4  265.39   13.23   0
   4   7  -4  272.14   12.63   0
  -3  -7   4   11.24   11.25   0
   3   7  -4    8.22   10.88   0
  -2  -7   4  121.40   13.21   0
   2   7  -4  128.00   12.82   0
  -1  -7   4   43.40   13.76   0
   1   7  -4   22.82    9.73   0
   0  -7   4  237.17   15.40   0
   0   7  -4  265.94   14.87   0
   1  -7   4    4.06   15.69   0
  -1   7  -4  -11.33   15.42   0
   2  -7   4  214.01   16.89   0
  -2   7  -4  279.78   17.63   0
   3  -7   4   79.83   17.54   0
   3  -7   4   52.90   18.73   0
  -3   7  -4   65.09   17.97   0
   4  -7   4   40.02   22.24   0
   4  -7   4   51.81   19.36   0
  -4   7  -4   79.60   21.45   0
  -9  -6   4   45.62   20.92   0
  -8  -6   4    0.40   17.76   0
  -7  -6   4  296.05   16.52   0
  -6  -6   4   -6.06    7.35   0
  -5  -6   4  665.89    8.77   0
   5   6  -4  959.09    9.18   0
  -4  -6   4    6.04    8.84   0
   4   6  -4   24.11    7.94   0
  -3  -6   4 1534.25   14.05   0
   3   6  -4 1723.20   14.08   0
  -2  -6   4   25.32   11.31   0
   2   6  -4   31.73   10.49   0
  -1  -6   4  461.99   13.36   0
   1   6  -4  570.98   12.66   0
   0  -6   4  -26.40   12.18   0
   0   6  -4   18.97   12.22   0
   1  -6   4  178.12   14.61   0
  -1   6  -4  163.36   13.90   0
   2  -6   4   13.50   14.74   0
  -2   6  -4    8.92    9.88   0
   3  -6   4  212.67   16.67   0
  -3   6  -4  230.37   15.81   0
   4  -6   4  328.54   17.54   0
   4  -6   4  355.39   18.27   0
  -4   6  -4  366.42   17.63   0
   5  -6   4  114.16   19.51   0
   5  -6   4  120.07   19.55   0
  -5   6  -4  143.06   19.54   0
 -10  -5   4   -4.19   25.65   0
  -9  -5   4   -0.97   18.48   0
  -8  -5   4  183.43   16.59   0
  -7  -5   4  177.00   15.00   0
  -6  -5   4 1006.77    6.07   0
  -5  -5   4  213.31    7.63   0
  -4  -5   4 1570.08   10.46   0
   4   5  -4 1953.69   11.59   0
  -3  -5   4   24.10    8.35   0
   3   5  -4    9.38    8.00   0
  -2  -5   4 1212.34   11.87   0
   2   5  -4 1328.17   11.84   0
  -1  -5   4  174.94   10.70   0
   1   5  -4  174.09   10.13   0
   0  -5   4   52.15   11.37   0
   0   5  -4   20.46   10.75   0
   1  -5   4  174.14   12.82   0
  -1   5  -4  198.21   12.78   0
   2  -5   4    4.57   12.68   0
  -2   5  -4   18.46   11.73   0
   3  -5   4    9.84   12.81   0
  -3   5  -4   50.68   12.98   0
   4  -5   4  217.14   17.93   0
   4  -5   4  254.69   13.95   0
  -4   5  -4  267.56   15.28   0
   5  -5   4   -4.01   16.65   0
   5  -5   4   -5.31   17.28   0
  -5   5  -4   37.30   15.67   0
   6  -5   4  364.56   20.43   0
   6  -5   4  360.28   20.43   0
  -6   5  -4  385.48   19.35   0
 -10  -4   4  -30.64   23.37   0
  -9  -4   4  121.00   20.50   0
  -8  -4   4   15.94   15.60   0
  -7  -4   4  152.94   13.62   0
  -6  -4   4  526.76   13.06   0
  -5  -4   4  384.21    5.51   0
  -4  -4   4  340.98    6.89   0
  -3  -4   4  153.09    6.76   0
   3   4  -4  169.50    7.46   0
  -2  -4   4  184.26    7.68   0
   2   4  -4  212.54    7.46   0
  -1  -4   4  130.02    8.74   0
   1   4  -4  137.07    8.50   0
   0  -4   4   87.55    9.39   0
   0   4  -4   98.64    6.55   0
   1  -4   4  674.10   11.63   0
  -1   4  -4  714.82   11.25   0
   2  -4   4  244.78   12.40   0
  -2   4  -4  237.99   11.80   0
   3  -4   4 1095.41   14.89   0
  -3   4  -4 1208.07   14.15   0
   4  -4   4   14.55   11.40   0
   4  -4   4  -13.94   12.52   0
  -4   4  -4  -25.27   11.11   0
   5  -4   4  684.88   16.13   0
   5  -4   4  705.99   15.53   0
  -5   4  -4  723.39   15.32   0
   6  -4   4    9.47   16.10   0
   6  -4   4    7.53   16.40   0
  -6   4  -4    6.10   15.32   0
   7  -4   4  277.05   19.16   0
   7  -4   4  258.12   20.32   0
  -7   4  -4  256.19   17.67   0
 -10  -3   4    7.25   25.57   0
  -9  -3   4   65.39   19.35   0
  -8  -3   4   57.94   15.74   0
  -7  -3   4  161.14   13.51   0
  -6  -3   4    7.44    8.30   0
  -5  -3   4  882.95   12.60   0
  -4  -3   4    2.84    4.01   0
  -3  -3   4 1472.06    7.73   0
  -2  -3   4  353.38    6.00   0
   2   3  -4  398.83    5.90   0
  -1  -3   4  376.04    7.36   0
   1   3  -4  422.13    6.96   0
   0  -3   4 1729.61   11.16   0
   0   3  -4 1907.39   11.05   0
   1  -3   4   32.33    5.99   0
  -1   3  -4   29.11    8.17   0
   2  -3   4 4323.65   16.83   0
  -2   3  -4 4449.45   16.81   0
   3  -3   4  249.37    9.44   0
   3  -3   4  278.64   10.83   0
  -3   3  -4  280.71   10.37   0
   4  -3   4  549.68   11.73   0
   4  -3   4  562.90   12.94   0
  -4   3  -4  624.87   12.34   0
   5  -3   4  -11.72   11.37   0
   5  -3   4   -9.53   12.48   0
  -5   3  -4   -0.59   11.09   0
   6  -3   4   51.19   13.23   0
   6  -3   4   71.29   13.55   0
  -6   3  -4   79.74   12.46   0
   7  -3   4   15.63   15.07   0
   7  -3   4   43.56   16.33   0
   8  -3   4    2.15   22.23   0
   8  -3   4    8.38   17.64   0
  -9  -2   4   -0.11   19.26   0
  -8  -2   4  732.70   20.03   0
  -7  -2   4   79.18   13.92   0
  -6  -2   4  352.89   12.76   0
  -5  -2   4   49.19   10.27   0
  -4  -2   4  161.04    3.33   0
  -4  -2   4  153.53    3.21   0
  -4  -2   4  157.73    9.19   0
  -3  -2   4   82.05    3.75   0
  -3  -2   4  112.51    7.00   0
  -2  -2   4   27.12    4.22   0
  -1  -2   4 1042.40    6.83   0
   1   2  -4 1107.67    6.94   0
   0  -2   4 1301.00    7.98   0
   0   2  -4 1417.45    8.10   0
   1  -2   4 2341.13   10.63   0
  -1   2  -4 2400.37    9.62   0
   2  -2   4 1226.88   10.23   0
  -2   2  -4 1282.98   10.08   0
   3  -2   4 1195.34    9.44   0
   3  -2   4 1266.85   11.17   0
  -3   2  -4 1275.03   10.98   0
   4  -2   4  157.22    8.84   0
   4  -2   4  196.11    9.83   0
  -4   2  -4  172.81    9.29   0
   5  -2   4   57.90    9.83   0
   5  -2   4   40.44   11.90   0
  -5   2  -4   45.19    9.71   0
   6  -2   4    0.42   10.83   0
   6  -2   4    6.09   11.50   0
  -6   2  -4   -2.09   10.09   0
   7  -2   4   23.26   13.23   0
   7  -2   4   19.37   12.22   0
   8  -2   4   17.75   19.17   0
   8  -2   4   33.63   14.21   0
   9  -2   4  106.38   18.33   0
   9  -2   4   69.49   21.94   0
  -9  -1   4  143.16   21.85   0
  -8  -1   4  -14.51   17.17   0
  -7  -1   4  436.19   15.55   0
  -6  -1   4   51.18   11.69   0
  -5  -1   4  -11.19   10.83   0
  -4  -1   4   -2.58    3.24   0
  -4  -1   4  -14.58    8.80   0
  -3  -1   4    6.40    3.49   0
  -3  -1   4    5.74    6.75   0
  -2  -1   4   21.30    3.81   0
  -2  -1   4   24.00    5.08   0
  -1  -1   4 2435.03    7.58   0
   0  -1   4  904.27    6.33   0
   1  -1   4 3744.01   10.13   0
   2  -1   4  222.98    4.44   0
   2  -1   4  251.43    6.31   0
  -2   1  -4  243.92    6.26   0
   3  -1   4 3384.50   10.72   0
   3  -1   4 3502.33   12.93   0
  -3   1  -4 3595.21   12.60   0
   4  -1   4 1105.93   10.29   0
   4  -1   4 1042.43    9.48   0
   5  -1   4  566.30   10.38   0
   5  -1   4  602.93   11.50   0
   6  -1   4  363.41   11.14   0
   6  -1   4  372.86   10.23   0
   7  -1   4    1.43   12.29   0
   7  -1   4   17.41   11.69   0
   8  -1   4  223.38   17.65   0
   8  -1   4  215.14   11.77   0
   9  -1   4   66.89   17.89   0
  -9   0   4  137.72   21.79   0
  -8   0   4    8.98   18.03   0
  -7   0   4  337.10   16.63   0
  -6   0   4  108.44    4.39   0
  -6   0   4   99.96   12.74   0
   6   0  -4   79.95    8.97   0
   6   0  -4  108.33    4.09   0
  -5   0   4   13.61   10.55   0
  -5   0   4   -3.24    4.33   0
   5   0  -4    0.33    3.93   0
   5   0  -4   -7.59    7.80   0
  -4   0   4  927.50   11.58   0
  -4   0   4  849.60    5.81   0
   4   0  -4  914.30   11.36   0
   4   0  -4 1029.70    6.02   0
  -3   0   4  536.50    8.26   0
  -3   0   4  476.22    4.97   0
   3   0  -4  534.02    4.76   0
   3   0  -4  521.84    8.50   0
  -2   0   4 2416.42    7.47   0
  -2   0   4 2429.65    9.44   0
   2   0  -4 2448.39    9.46   0
  -1   0   4  676.54    4.85   0
  -1   0   4  673.38    4.79   0
   1   0  -4  690.64    4.84   0
   0   0   4 1140.03    5.41   0
   0   0   4 1128.27    3.89   0
   2   0   4  295.76    3.41   0
   2   0   4  332.61    5.69   0
   3   0   4   28.15    5.52   0
   3   0   4   33.24    4.03   0
   4   0   4 1332.29    9.49   0
   4   0   4 1211.05    8.94   0
  -4   0  -4 1290.95    8.32   0
   5   0   4  308.02    8.42   0
   5   0   4  317.78    8.01   0
  -5   0  -4  347.94    8.68   0
   6   0   4  295.36    8.43   0
   6   0   4  258.27   10.37   0
  -6   0  -4  316.99   10.63   0
   7   0   4  630.98   11.38   0
   7   0   4  594.45   12.49   0
   8   0   4   11.44   13.08   0
   9   0   4  145.17   11.96   0
  10   0   4    5.45   13.53   0
  10   0   4   11.25   12.75   0
   8  -1  -4   65.95   20.07   0
   8  -1  -4   55.06    6.11   0
  -7   1   4   21.81    7.07   0
  -7   1   4    9.78   15.21   0
   7  -1  -4   13.30    6.58   0
   7  -1  -4   21.08   15.78   0
  -6   1   4  130.30   13.92   0
  -6   1   4  109.33    6.57   0
   6  -1  -4  118.03   13.62   0
   6  -1  -4   95.81    6.39   0
  -5   1   4  582.98   13.57   0
  -5   1   4  554.61    7.61   0
   5  -1  -4  599.45   13.74   0
   5  -1  -4  614.76    7.43   0
  -4   1   4   92.51    5.74   0
  -4   1   4  144.10   10.46   0
   4  -1  -4  120.32   10.13   0
  -3   1   4 1904.15    9.03   0
  -3   1   4 1883.37   11.83   0
   3  -1  -4 1999.31   11.89   0
  -2   1   4  289.71    7.16   0
  -2   1   4  288.81    5.17   0
   2  -1  -4  302.03    6.96   0
   2  -1  -4  315.20    4.94   0
  -1   1   4  328.22    4.93   0
  -1   1   4  296.83    5.21   0
   1  -1  -4  348.36    5.19   0
   1  -1  -4  338.51    4.80   0
   0   1   4  623.71    5.57   0
   0  -1  -4  634.63    3.83   0
   0  -1  -4  670.90    5.73   0
   1   1   4  136.48    5.07   0
  -1  -1  -4  116.55    4.97   0
   2   1   4    5.05    3.15   0
  -2  -1  -4    1.01    2.14   0
   4   1   4  495.48    6.28   0
  -4  -1  -4  484.89    5.98   0
   5   1   4  734.28    7.51   0
  -5  -1  -4  739.94    8.86   0
  -6  -1  -4   14.54    8.92   0
  -7  -1  -4  655.81   12.64   0
   8   1   4  629.40   10.03   0
   8   1   4  651.18    9.70   0
  -8  -1  -4  571.71   14.58   0
   9   1   4  359.91   11.32   0
   9   1   4  363.23    9.85   0
  -9  -1  -4  373.70   16.92   0
  10   1   4  189.43   10.88   0
  10   1   4  173.10   10.55   0
  -8   2   4    7.78   10.58   0
   8  -2  -4   10.30   21.96   0
   8  -2  -4    0.24    9.99   0
  -7   2   4   -7.50    9.62   0
   7  -2  -4  -18.34   17.80   0
   7  -2  -4  -12.81    9.00   0
  -6   2   4   39.20    9.20   0
   6  -2  -4   38.98    8.65   0
   6  -2  -4   35.04   14.58   0
  -5   2   4  477.89    9.53   0
   5  -2  -4  544.20   13.86   0
  -4   2   4  368.68    9.82   0
   4  -2  -4  353.67    9.25   0
   4  -2  -4  380.19    9.15   0
  -3   2   4 1747.73   10.41   0
   3  -2  -4 1793.44    9.91   0
   3  -2  -4 1886.28   12.97   0
  -2   2   4  944.58    8.08   0
   2  -2  -4  994.19    9.53   0
   2  -2  -4  965.35    7.72   0
  -1   2   4  440.67    6.70   0
   1  -2  -4  458.83    6.40   0
   1  -2  -4  466.16    6.51   0
   0   2   4   50.10    5.37   0
   0  -2  -4   63.56    5.18   0
   1   2   4   64.53    5.23   0
  -1  -2  -4   69.16    5.34   0
   2   2   4 1333.60    6.57   0
  -2  -2  -4 1432.53    7.40   0
   3   2   4    9.70    4.50   0
   4   2   4  524.96    6.84   0
  -4  -2  -4  512.68    5.97   0
   5   2   4   95.18    6.16   0
  -5  -2  -4   81.45    7.94   0
   6   2   4  806.09    7.53   0
  -6  -2  -4  756.72   10.28   0
   7   2   4   33.96    7.20   0
   7   2   4   53.01    6.63   0
  -7  -2  -4   38.41   10.77   0
   8   2   4  646.90    8.67   0
   8   2   4  624.07    9.14   0
  -8  -2  -4  598.01   13.85   0
   9   2   4  154.42    7.99   0
   9   2   4  141.12    7.32   0
  -9  -2  -4  112.85   15.33   0
  10   2   4  138.52    8.09   0
  10   2   4  128.39    7.61   0
 -10  -2  -4  121.48   19.10   0
  -7   3   4   37.61   12.63   0
   7  -3  -4   34.96   20.76   0
  -6   3   4  172.96   11.78   0
   6  -3  -4  195.04   16.25   0
  -5   3   4  112.87    9.34   0
   5  -3  -4   88.46   10.28   0
   5  -3  -4  105.93    9.11   0
  -4   3   4 1057.56   11.57   0
   4  -3  -4 1096.79   12.53   0
   4  -3  -4 1106.37   14.67   0
  -3   3   4  225.65    9.37   0
   3  -3  -4  238.74   10.61   0
   3  -3  -4  230.71    8.80   0
  -2   3   4 1888.51   12.18   0
   2  -3  -4 1953.95   13.09   0
   2  -3  -4 1876.73   11.67   0
  -1   3   4  466.70    8.18   0
   1  -3  -4  523.75    8.11   0
   1  -3  -4  493.34    7.97   0
   0   3   4 1288.17    9.35   0
   0  -3  -4 1293.97    8.87   0
   1   3   4  796.44    7.72   0
  -1  -3  -4  904.44    6.51   0
   2   3   4   -9.95    5.51   0
  -2  -3  -4   -3.10    5.37   0
   3   3   4  812.60    7.15   0
  -3  -3  -4  850.87    7.21   0
   4   3   4 1235.52    8.41   0
  -4  -3  -4 1272.89    7.62   0
   5   3   4  320.81    5.97   0
  -5  -3  -4  318.35    7.53   0
   6   3   4   87.35    6.67   0
  -6  -3  -4   58.17    8.57   0
   7   3   4  113.01    6.50   0
   7   3   4  104.63    7.18   0
  -7  -3  -4  109.13   10.13   0
   8   3   4  468.03    7.75   0
   8   3   4  449.60    7.02   0
  -8  -3  -4  427.07   12.22   0
   9   3   4  276.12    6.87   0
   9   3   4  273.50    7.25   0
  -9  -3  -4  236.15   15.72   0
  10   3   4   56.52    4.64   0
  10   3   4   61.33    4.80   0
 -10  -3  -4   96.43   17.93   0
 -11  -3  -4   98.65   22.87   0
  -7   4   4  250.67   16.50   0
   7  -4  -4  244.32   16.89   0
   7  -4  -4  246.13   22.60   0
  -6   4   4  247.14   15.61   0
   6  -4  -4  266.25   18.28   0
   6  -4  -4  258.11   13.45   0
  -5   4   4  188.07   13.50   0
   5  -4  -4  207.99   16.10   0
   5  -4  -4  204.77   13.64   0
  -4   4   4   59.44   10.60   0
   4  -4  -4   34.44   13.14   0
   4  -4  -4   52.01   11.04   0
  -3   4   4  101.91   10.86   0
   3  -4  -4   82.95   11.98   0
   3  -4  -4   80.74   10.70   0
  -2   4   4   22.36   10.11   0
   2  -4  -4   10.66    9.89   0
   2  -4  -4   -1.71    9.64   0
  -1   4   4  924.07   11.81   0
   1  -4  -4  951.79   11.19   0
   0   4   4  138.57    9.30   0
   0  -4  -4  146.16    8.75   0
   1   4   4  296.98    8.44   0
  -1  -4  -4  289.13    8.65   0
   2   4   4  766.33    8.87   0
  -2  -4  -4  813.63    8.74   0
   3   4   4  286.47    7.52   0
  -3  -4  -4  301.39    7.37   0
   4   4   4 1729.98    9.72   0
  -4  -4  -4 1831.63   10.20   0
   5   4   4  134.26    6.63   0
  -5  -4  -4  137.40    7.47   0
   6   4   4  767.15    8.58   0
  -6  -4  -4  777.69   10.67   0
   7   4   4  311.16    7.22   0
  -7  -4  -4  287.50   11.12   0
   8   4   4  194.40    6.74   0
   8   4   4  194.77    6.46   0
  -8  -4  -4  200.72   11.44   0
   9   4   4  107.05    6.40   0
   9   4   4  110.09    6.41   0
  -9  -4  -4  101.10   14.56   0
 -10  -4  -4  227.41   18.54   0
 -11  -4  -4   12.84   20.98   0
  -6   5   4  257.83   19.37   0
   6  -5  -4  247.96   19.49   0
   6  -5  -4  213.56   21.16   0
  -5   5   4   10.14   14.35   0
   5  -5  -4   18.54   14.17   0
   5  -5  -4   14.53   17.84   0
  -4   5   4  324.23   13.72   0
   4  -5  -4  332.05   16.00   0
   4  -5  -4  314.43   13.95   0
  -3   5   4   75.05   13.27   0
   3  -5  -4   87.48   13.28   0
   3  -5  -4   59.52   11.09   0
  -2   5   4  235.63   12.40   0
   2  -5  -4  243.15   11.92   0
   2  -5  -4  237.41   12.45   0
  -1   5   4  170.72   11.68   0
   1  -5  -4  156.49   11.06   0
   0   5   4  783.21   12.35   0
   0  -5  -4  811.52   12.48   0
   1   5   4  158.06    9.89   0
  -1  -5  -4  140.84    9.59   0
   2   5   4 1083.59   11.06   0
  -2  -5  -4 1133.46   11.13   0
   3   5   4 2993.37   13.98   0
  -3  -5  -4 3211.65   14.20   0
   4   5   4 1733.13   11.81   0
  -4  -5  -4 1863.75   11.40   0
   5   5   4 1738.49   10.90   0
  -5  -5  -4 1849.66   11.74   0
   6   5   4  490.85    9.58   0
  -6  -5  -4  592.89    9.16   0
   7   5   4  745.25    8.96   0
  -7  -5  -4  717.42   12.44   0
   8   5   4   -6.33    6.69   0
  -8  -5  -4    5.78   12.03   0
   9   5   4   23.05    6.28   0
   9   5   4   15.95    5.84   0
  -9  -5  -4   42.32   14.40   0
 -10  -5  -4   -0.05   17.02   0
 -11  -5  -4    8.82   21.60   0
  -5   6   4  269.08   18.67   0
   5  -6  -4  261.14   19.65   0
   5  -6  -4  283.75   22.31   0
  -4   6   4   -2.32   16.06   0
   4  -6  -4   25.02   17.58   0
   4  -6  -4   43.67   14.96   0
  -3   6   4  338.93   17.45   0
   3  -6  -4  416.83   15.98   0
   3  -6  -4  372.21   14.94   0
  -2   6   4  -15.29   13.49   0
   2  -6  -4  -17.12   13.16   0
   2  -6  -4   -6.85   13.50   0
  -1   6   4   95.73   12.52   0
   1  -6  -4   99.36   13.01   0
   0   6   4  100.41   12.89   0
   0  -6  -4   96.75   12.38   0
   1   6   4  139.50    9.79   0
  -1  -6  -4  127.83   11.96   0
   2   6   4  233.31   11.66   0
  -2  -6  -4  235.31   11.03   0
   3   6   4  183.76   10.95   0
  -3  -6  -4  191.30   10.20   0
   4   6   4   19.67    9.84   0
  -4  -6  -4    9.35    9.09   0
   5   6   4  755.40   11.00   0
  -5  -6  -4  811.24   11.77   0
   6   6   4   65.79    9.89   0
  -6  -6  -4   85.34    7.95   0
   7   6   4  372.24    9.14   0
  -7  -6  -4  371.87    7.76   0
   8   6   4  237.58    8.77   0
  -8  -6  -4  237.50   12.65   0
   9   6   4   58.70    7.79   0
  -9  -6  -4   23.31   15.26   0
 -10  -6  -4   30.65   17.61   0
 -11  -6  -4    5.17   20.03   0
  -4   7   4   45.06   19.64   0
   4  -7  -4   55.13   20.33   0
   4  -7  -4   80.60   19.70   0
  -3   7   4   -0.55   17.32   0
   3  -7  -4    1.84   18.61   0
   3  -7  -4    8.73   17.22   0
  -2   7   4   49.65   15.59   0
   2  -7  -4   83.43   15.86   0
   2  -7  -4   50.57   14.44   0
  -1   7   4  168.96   14.35   0
   1  -7  -4  187.12   14.75   0
   0   7   4   14.45   13.21   0
   0  -7  -4   19.47   12.75   0
   1   7   4    4.31    9.21   0
  -1  -7  -4   17.65   12.65   0
   2   7   4  115.64   13.16   0
  -2  -7  -4  105.48   12.85   0
   3   7   4  199.64   12.74   0
  -3  -7  -4  196.42   11.76   0
   4   7   4  618.45   13.32   0
  -4  -7  -4  622.31   12.07   0
   5   7   4   58.20   10.99   0
  -5  -7  -4   89.81   10.27   0
   6   7   4  661.91   11.57   0
  -6  -7  -4  709.06   12.43   0
   7   7   4   56.44    9.22   0
  -7  -7  -4   62.96    8.46   0
   8   7   4  416.80   10.85   0
  -8  -7  -4  427.26   10.47   0
   9   7   4  399.05    9.97   0
  -9  -7  -4  332.91   16.91   0
  10   7   4   15.53    5.98   0
  10   7   4   24.22    6.20   0
 -10  -7  -4    2.66   17.83   0
 -11  -7  -4  170.85   23.69   0
  -3   8   4   38.90   21.79   0
   3  -8  -4   59.10   22.07   0
   3  -8  -4   34.61   20.60   0
  -2   8   4  226.00   19.87   0
   2  -8  -4  260.82   19.64   0
   2  -8  -4  260.88   19.99   0
  -1   8   4  298.24   18.01   0
   1  -8  -4  261.16   18.14   0
   0   8   4   23.73   16.29   0
   0  -8  -4   65.45   15.47   0
   1   8   4  562.03   16.74   0
  -1  -8  -4  597.55   16.61   0
   2   8   4   17.82   14.53   0
  -2  -8  -4   16.69   12.73   0
   3   8   4  326.33   14.53   0
  -3  -8  -4  405.50   14.22   0
   4   8   4   -6.25   11.94   0
  -4  -8  -4   15.82   12.33   0
   5   8   4  430.06   14.57   0
  -5  -8  -4  411.19   13.87   0
   6   8   4   31.71   12.94   0
  -6  -8  -4   27.85   12.47   0
   7   8   4  121.34   12.92   0
  -7  -8  -4  110.31   10.66   0
   8   8   4    7.68   11.33   0
  -8  -8  -4    7.18   10.56   0
   9   8   4  105.47   10.85   0
  10   8   4   72.05    8.97   0
 -10  -8  -4   44.89   21.21   0
  -2   9   4  144.06   23.84   0
   2  -9  -4  109.60   25.84   0
   2  -9  -4   49.23   22.24   0
  -1   9   4  203.67   21.67   0
   1  -9  -4  212.40   22.15   0
   0   9   4  179.37   18.67   0
   0  -9  -4  166.58   18.10   0
   1   9   4   43.86   16.58   0
  -1  -9  -4   60.92   17.44   0
   2   9   4  118.34   17.28   0
  -2  -9  -4  108.45   16.98   0
   3   9   4   30.41   14.60   0
  -3  -9  -4   39.77   15.15   0
   4   9   4   29.57   15.12   0
  -4  -9  -4   42.02   14.43   0
   5   9   4   -8.58   14.26   0
  -5  -9  -4   26.37   13.63   0
   6   9   4    5.58   13.67   0
  -6  -9  -4   -3.99   13.22   0
   7   9   4   64.17   13.09   0
  -7  -9  -4   57.04   14.64   0
   8   9   4  -10.56   15.03   0
  -8  -9  -4   14.45   12.05   0
   9   9   4   20.36   12.58   0
  -9  -9  -4   33.06   12.16   0
  10   9   4  235.02   12.14   0
 -10  -9  -4  142.07   24.22   0
   0  10   4  139.25   24.86   0
   0 -10  -4  187.43   24.72   0
   1  10   4  -23.70   21.30   0
  -1 -10  -4   31.64   20.47   0
   2  10   4  325.89   19.37   0
  -2 -10  -4  345.96   20.22   0
   3  10   4  146.12   18.76   0
  -3 -10  -4  129.99   19.84   0
   4  10   4  128.65   18.69   0
  -4 -10  -4   81.19   17.97   0
   5  10   4   95.16   17.21   0
  -5 -10  -4   49.77   16.67   0
   6  10   4   -2.21   16.74   0
  -6 -10  -4    7.99   16.02   0
   7  10   4   85.88   16.13   0
  -7 -10  -4   74.37   15.06   0
   8  10   4   -4.38   15.14   0
  -8 -10  -4   -2.20   17.28   0
   9  10   4  107.59   16.18   0
  -9 -10  -4  117.90   15.89   0
   2  11   4   51.60   26.12   0
  -2 -11  -4   36.06   24.08   0
   3  11   4  173.52   24.40   0
  -3 -11  -4  179.67   23.96   0
   4  11   4  130.41   20.29   0
  -4 -11  -4  121.64   22.32   0
   5  11   4   51.08   21.16   0
  -5 -11  -4   42.95   21.16   0
   6  11   4  216.55   20.96   0
  -6 -11  -4  240.02   19.73   0
   7  11   4   -5.67   20.81   0
  -7 -11  -4    1.73   18.77   0
   8  11   4   59.05   20.80   0
  -5 -10   5   54.73   20.09   0
   5  10  -5   97.40   20.87   0
  -4 -10   5  -16.43   22.20   0
   4  10  -5   -4.70   19.95   0
  -3 -10   5  -10.47   22.07   0
   3  10  -5    9.07   21.25   0
  -2 -10   5   -9.29   22.51   0
   2  10  -5   -2.36   23.79   0
  -7  -9   5  129.66   13.76   0
  -6  -9   5   31.44   14.01   0
   6   9  -5   33.88   13.63   0
  -5  -9   5   13.34   15.60   0
   5   9  -5   34.86   14.81   0
  -4  -9   5   45.76   17.13   0
   4   9  -5   43.58   18.11   0
  -3  -9   5    2.59   17.58   0
   3   9  -5   -6.61   19.23   0
  -2  -9   5  132.54   18.36   0
   2   9  -5  141.98   18.19   0
  -1  -9   5   23.05   19.35   0
   1   9  -5    0.21   18.73   0
   0  -9   5  317.98   22.82   0
   0   9  -5  412.35   23.64   0
   1  -9   5   32.56   25.01   0
  -1   9  -5   16.20   24.98   0
  -8  -8   5  237.19   24.66   0
  -8  -8   5  309.97    6.41   0
  -7  -8   5   25.35   10.88   0
  -6  -8   5  160.63   12.56   0
   6   8  -5  166.64   12.77   0
  -5  -8   5   87.61   12.78   0
   5   8  -5  131.68   12.19   0
  -4  -8   5   83.64   13.58   0
   4   8  -5  123.67   13.07   0
  -3  -8   5  317.91   15.81   0
   3   8  -5  377.79   14.51   0
  -2  -8   5   -7.77   16.21   0
   2   8  -5  -11.97   15.73   0
  -1  -8   5  613.78   19.70   0
   1   8  -5  788.39   18.83   0
   0  -8   5    4.15   18.64   0
   0   8  -5   23.72   18.12   0
   1  -8   5  257.55   18.91   0
  -1   8  -5  272.68   20.52   0
   2  -8   5  -22.48   22.27   0
  -2   8  -5    5.73   20.03   0
   3  -8   5   82.44   22.09   0
   3  -8   5   98.38   26.07   0
  -3   8  -5   89.67   22.83   0
  -9  -7   5   15.54   24.94   0
  -8  -7   5    2.18   21.44   0
  -7  -7   5   17.51    7.82   0
  -6  -7   5   10.11    9.78   0
  -5  -7   5   30.38    9.63   0
   5   7  -5   39.77    9.57   0
  -4  -7   5   52.91   11.49   0
   4   7  -5   45.85   12.44   0
  -3  -7   5  148.70   12.78   0
   3   7  -5  138.48   12.24   0
  -2  -7   5   66.51   13.43   0
   2   7  -5   66.29   13.59   0
  -1  -7   5  242.18   14.45   0
   1   7  -5  294.78   13.71   0
   0  -7   5  114.10   15.46   0
   0   7  -5  140.05   14.85   0
   1  -7   5  201.33   16.65   0
  -1   7  -5  200.62   16.12   0
   2  -7   5    4.59   17.97   0
  -2   7  -5   12.00   17.27   0
   3  -7   5   79.86   21.30   0
   3  -7   5  108.36   18.16   0
  -3   7  -5  125.33   20.05   0
   4  -7   5   17.83   21.56   0
   4  -7   5   13.32   20.69   0
  -4   7  -5   38.42   20.35   0
  -9  -6   5  -11.75   21.78   0
  -8  -6   5  -29.39   17.98   0
  -7  -6   5   64.68   16.76   0
  -6  -6   5   33.18    7.71   0
  -5  -6   5   74.39    9.08   0
  -4  -6   5  185.86   11.16   0
   4   6  -5  216.21    9.05   0
  -3  -6   5   14.15   10.61   0
   3   6  -5    4.11   10.02   0
  -2  -6   5 1042.32   14.23   0
   2   6  -5 1186.07   13.65   0
  -1  -6   5   90.77   11.68   0
   1   6  -5  106.45   11.86   0
   0  -6   5  686.54   14.31   0
   0   6  -5  714.74   14.67   0
   1  -6   5  103.85   14.74   0
  -1   6  -5  107.41   14.14   0
   2  -6   5   72.28   15.71   0
  -2   6  -5   82.81   14.22   0
   3  -6   5   20.95   16.28   0
  -3   6  -5   32.86   11.15   0
   4  -6   5   -6.40   18.66   0
   4  -6   5   14.75   17.54   0
  -4   6  -5    9.49   18.31   0
   5  -6   5   71.39   19.34   0
   5  -6   5   66.07   22.27   0
  -5   6  -5   55.46   20.89   0
  -9  -5   5   84.65   21.46   0
  -8  -5   5    5.22   17.57   0
  -7  -5   5  324.22   15.92   0
  -6  -5   5   17.52   12.45   0
  -6  -5   5    3.42    4.55   0
  -6  -5   5    4.96    4.93   0
  -5  -5   5  508.62    8.03   0
  -4  -5   5  -12.69    9.00   0
   4   5  -5    1.31    8.28   0
  -3  -5   5 1242.93   11.62   0
   3   5  -5 1388.90   12.66   0
  -2  -5   5   42.65    9.73   0
   2   5  -5   45.08    9.29   0
  -1  -5   5  310.22   11.47   0
   1   5  -5  357.20   11.19   0
   0  -5   5   -3.19   11.49   0
   0   5  -5   -7.58   10.84   0
   1  -5   5  262.87   13.17   0
  -1   5  -5  335.40   12.50   0
   2  -5   5   55.71   13.16   0
  -2   5  -5   58.43   12.49   0
   3  -5   5   41.24   14.63   0
  -3   5  -5   57.39   14.07   0
   4  -5   5   47.04   13.44   0
   4  -5   5   54.31   15.76   0
  -4   5  -5   19.83   15.05   0
   5  -5   5   51.05   17.88   0
   5  -5   5   48.43   16.22   0
  -5   5  -5   48.54   16.97   0
   6  -5   5    6.23   18.57   0
   6  -5   5   19.91   18.26   0
  -6   5  -5   -1.34   19.02   0
  -9  -4   5   89.47   22.39   0
  -8  -4   5  170.19   18.08   0
  -7  -4   5    1.47   14.63   0
  -6  -4   5  543.00   14.48   0
  -5  -4   5   11.59    5.92   0
  -5  -4   5   12.85   10.98   0
  -4  -4   5  412.93    7.84   0
  -3  -4   5   86.97    8.44   0
   3   4  -5  105.65    6.72   0
  -2  -4   5  194.68    9.28   0
   2   4  -5  232.21    8.13   0
  -1  -4   5  946.93   11.16   0
   1   4  -5 1029.14   10.73   0
   0  -4   5  185.46   10.24   0
   0   4  -5  219.23    9.87   0
   1  -4   5  358.82   11.57   0
  -1   4  -5  411.73   10.87   0
   2  -4   5  984.99   14.61   0
  -2   4  -5 1052.50   14.08   0
   3  -4   5   16.99   12.66   0
  -3   4  -5    4.48   11.64   0
   4  -4   5  641.68   12.87   0
   4  -4   5  757.75   14.29   0
  -4   4  -5  728.48   13.93   0
   5  -4   5  219.55   13.14   0
   5  -4   5  227.77   15.59   0
  -5   4  -5  281.98   13.62   0
   6  -4   5  241.41   18.23   0
   6  -4   5  270.91   16.25   0
  -6   4  -5  255.81   17.21   0
   7  -4   5   45.65   19.47   0
   7  -4   5   12.06   19.12   0
  -9  -3   5   11.99   21.24   0
  -8  -3   5  286.58   18.76   0
  -7  -3   5  112.93   14.63   0
  -6  -3   5  667.26   14.24   0
  -5  -3   5  469.90    3.95   0
  -5  -3   5  370.81    3.95   0
  -5  -3   5  451.91   12.40   0
  -4  -3   5  511.99   10.51   0
  -4  -3   5  479.35    5.73   0
  -3  -3   5   77.12    5.20   0
  -2  -3   5  143.62    6.39   0
  -1  -3   5  712.30    8.29   0
   1   3  -5  757.75    8.56   0
   0  -3   5    0.02    7.52   0
   0   3  -5    3.72    7.60   0
   1  -3   5  737.33   10.16   0
  -1   3  -5  746.49   10.28   0
   2  -3   5   14.82    9.87   0
  -2   3  -5    3.58    9.55   0
   3  -3   5  959.13   10.82   0
   3  -3   5 1021.26   13.04   0
  -3   3  -5 1113.17   12.88   0
   4  -3   5  103.38   10.25   0
   4  -3   5   75.84   11.87   0
  -4   3  -5   88.26   11.29   0
   5  -3   5  320.05   11.96   0
   5  -3   5  329.74   13.37   0
  -5   3  -5  349.12   12.71   0
   6  -3   5  180.00   13.01   0
   6  -3   5  168.02   14.04   0
  -6   3  -5  159.00   13.12   0
   7  -3   5  111.49   16.36   0
   7  -3   5  101.94   16.37   0
   8  -3   5   21.66   18.34   0
   8  -3   5  -32.53   21.60   0
  -9  -2   5   46.10   22.63   0
  -8  -2   5   18.31   17.39   0
  -7  -2   5  911.89   17.36   0
  -6  -2   5  167.08   12.83   0
  -5  -2   5 1523.05   14.71   0
  -4  -2   5  307.92    4.48   0
  -4  -2   5  309.59    4.50   0
  -4  -2   5  334.02    9.74   0
  -3  -2   5  149.13    4.62   0
  -3  -2   5  150.61    4.82   0
  -3  -2   5  149.52    7.60   0
  -2  -2   5  180.77    5.13   0
  -1  -2   5   21.25    5.85   0
   0  -2   5  814.55    8.22   0
   1  -2   5   33.17    5.52   0
  -1   2  -5   36.86    7.50   0
   2  -2   5  560.94    7.56   0
  -2   2  -5  595.97    9.45   0
   3  -2   5   -0.12    7.89   0
   3  -2   5    3.01    9.33   0
  -3   2  -5   -0.05    8.96   0
   4  -2   5  497.50   11.37   0
   4  -2   5  508.87    9.36   0
  -4   2  -5  585.57   10.98   0
   5  -2   5  223.13   11.84   0
   5  -2   5  213.35   11.88   0
   6  -2   5  766.34   13.41   0
   6  -2   5  739.00   13.36   0
   7  -2   5   51.97   12.86   0
   7  -2   5   26.95   15.21   0
   8  -2   5  232.69   15.90   0
   8  -2   5  202.22   19.16   0
   9  -2   5   19.98   17.53   0
   9  -2   5    4.08   19.52   0
  -9  -1   5   21.96   22.09   0
  -8  -1   5  109.49   18.28   0
  -7  -1   5   57.20   15.20   0
  -6  -1   5  203.13   12.40   0
  -5  -1   5  283.63   11.78   0
  -5  -1   5  275.28    3.37   0
  -5  -1   5  233.98    3.40   0
  -4  -1   5  696.93   10.74   0
  -4  -1   5  675.06    5.22   0
  -3  -1   5   93.24    7.74   0
  -3  -1   5   83.67    4.23   0
  -2  -1   5 1642.95    7.40   0
  -2  -1   5 1553.63    8.64   0
   0  -1   5 2767.90    9.76   0
   1  -1   5  511.88    6.98   0
   2  -1   5  354.99    7.54   0
   3  -1   5  449.13    5.76   0
   3  -1   5  443.79    8.67   0
   4  -1   5  590.66    9.31   0
   4  -1   5  642.98    9.92   0
   5  -1   5  496.55    9.82   0
   5  -1   5  497.25   10.57   0
   6  -1   5  554.09   11.80   0
   6  -1   5  563.40   12.73   0
   7  -1   5  744.02   14.36   0
   7  -1   5  752.21   14.04   0
   8  -1   5   -2.87   14.22   0
   8  -1   5   20.08   15.33   0
   9  -1   5  230.29   16.61   0
   9  -1   5  169.20   19.54   0
  -9   0   5   74.05   26.35   0
  -8   0   5   17.05   13.90   0
  -7   0   5  154.58   16.32   0
  -6   0   5  356.36    4.95   0
  -6   0   5  380.21   14.00   0
  -5   0   5   77.68   11.45   0
  -5   0   5   91.74    5.30   0
   5   0  -5   84.17   10.96   0
   5   0  -5  100.96    4.81   0
  -4   0   5  514.10    8.63   0
  -4   0   5  482.89    6.59   0
   4   0  -5  525.98    5.44   0
   4   0  -5  527.06   10.37   0
  -3   0   5 1619.88   11.30   0
  -3   0   5 1598.59    7.42   0
   3   0  -5 1718.03   11.24   0
  -2   0   5  238.22    7.22   0
  -2   0   5  222.55    4.77   0
   2   0  -5  220.32    6.23   0
  -1   0   5  968.50    6.21   0
  -1   0   5  937.82    5.66   0
   0   0   5  989.78    4.16   0
   0   0   5  996.00    6.69   0
   2   0   5  649.25    3.62   0
   3   0   5  692.79    5.59   0
   3   0   5  710.36    8.12   0
   4   0   5  186.86    7.44   0
   4   0   5  197.25    5.68   0
   5   0   5  202.07    7.71   0
   5   0   5  204.21    9.74   0
   6   0   5   13.57    9.13   0
   6   0   5   14.01   10.05   0
   7   0   5   24.17   10.57   0
   7   0   5   25.88    9.13   0
   8   0   5  153.16   11.87   0
   8   0   5  101.79   13.36   0
  10   0   5  102.22   14.19   0
  10   0   5   82.25   14.40   0
  -7   1   5   -3.16   12.06   0
  -7   1   5   12.55    6.51   0
   7  -1  -5   -0.13    6.60   0
   7  -1  -5   26.01   16.72   0
  -6   1   5  178.17   14.98   0
  -6   1   5  169.97    7.51   0
   6  -1  -5  182.80    6.73   0
   6  -1  -5  166.66   14.49   0
  -5   1   5   11.31   11.65   0
  -5   1   5   -0.96    6.59   0
   5  -1  -5    1.31    5.98   0
   5  -1  -5   -0.31   11.52   0
  -4   1   5   65.96    7.69   0
  -4   1   5   58.39   10.45   0
   4  -1  -5   60.46   10.60   0
  -3   1   5   10.93    8.79   0
  -3   1   5    2.67    5.48   0
   3  -1  -5   11.33    8.20   0
  -2   1   5  185.01    6.99   0
  -2   1   5  188.07    5.56   0
   2  -1  -5  200.38    5.31   0
   2  -1  -5  180.02    6.78   0
  -1   1   5   22.67    5.06   0
  -1   1   5   36.82    4.45   0
   1  -1  -5   22.67    4.42   0
   1  -1  -5   29.55    4.89   0
   0   1   5  494.47    5.93   0
   0  -1  -5  517.27    5.87   0
   0  -1  -5  515.61    4.32   0
   1   1   5  682.88    6.69   0
  -1  -1  -5  683.40    2.23   0
   2   1   5 1445.55    7.98   0
  -2  -1  -5 1413.60    3.06   0
   3   1   5    6.84    5.83   0
   4   1   5 1283.06    9.73   0
   5   1   5   40.87    6.98   0
  -5  -1  -5   44.48    6.69   0
   6   1   5  259.61    8.15   0
  -6  -1  -5  201.96    9.30   0
   7   1   5   13.51    8.94   0
  -7  -1  -5    2.70   10.36   0
   8   1   5  237.77   10.04   0
  -8  -1  -5  228.82   12.96   0
   9   1   5  217.93   11.42   0
   9   1   5  213.47   11.18   0
  -9  -1  -5  122.44   16.77   0
  10   1   5  137.13   11.30   0
  10   1   5  103.23   12.01   0
  -8   2   5  176.07   10.33   0
   8  -2  -5  198.74   10.41   0
   8  -2  -5  152.78   25.35   0
  -7   2   5   31.94    9.62   0
   7  -2  -5   45.23    9.88   0
   7  -2  -5   10.73   18.60   0
  -6   2   5  117.59    9.49   0
   6  -2  -5  140.45    9.32   0
   6  -2  -5  116.46   14.96   0
  -5   2   5   33.46    8.52   0
   5  -2  -5   41.83   12.59   0
  -4   2   5  -12.27    8.87   0
   4  -2  -5    1.22    7.09   0
   4  -2  -5   18.76   10.88   0
  -3   2   5   -4.49    7.59   0
   3  -2  -5   -0.37    6.81   0
   3  -2  -5   34.96    9.29   0
  -2   2   5  111.26    6.92   0
   2  -2  -5  104.87    8.00   0
   2  -2  -5  107.62    6.54   0
  -1   2   5  469.60    7.44   0
   1  -2  -5  512.29    6.98   0
   1  -2  -5  523.87    6.95   0
   0   2   5  400.29    6.65   0
   0  -2  -5  404.84    6.47   0
   0  -2  -5  405.87    4.91   0
   1   2   5 1833.70    8.76   0
  -1  -2  -5 1897.98    8.86   0
   2   2   5 2294.41    9.52   0
  -2  -2  -5 2370.05    8.82   0
   3   2   5 2549.67   10.17   0
   4   2   5   10.83    5.90   0
   5   2   5  854.49    8.11   0
  -5  -2  -5  876.15    8.96   0
   6   2   5  853.10    9.89   0
   6   2   5  849.41   10.04   0
  -6  -2  -5  854.99    9.97   0
   7   2   5  111.52    8.43   0
  -7  -2  -5  117.38    9.87   0
   8   2   5  221.83    7.23   0
  -8  -2  -5  208.93   12.30   0
   9   2   5  111.80    9.10   0
   9   2   5   96.45   10.34   0
  -9  -2  -5  110.46   14.69   0
  10   2   5    1.80   10.08   0
  10   2   5   26.67    9.43   0
 -10  -2  -5    8.37   18.15   0
  -7   3   5  518.26   13.61   0
   7  -3  -5  567.87   21.96   0
   7  -3  -5  589.95   14.19   0
  -6   3   5   37.10   11.85   0
   6  -3  -5   69.30   17.10   0
  -5   3   5  560.45   10.71   0
   5  -3  -5  631.99   15.82   0
   5  -3  -5  581.64   10.66   0
  -4   3   5  332.85   11.44   0
   4  -3  -5  331.12    9.69   0
   4  -3  -5  368.43   13.17   0
  -3   3   5   -0.68    9.38   0
   3  -3  -5    1.68   10.63   0
   3  -3  -5   17.83    8.64   0
  -2   3   5  522.29    9.87   0
   2  -3  -5  537.78    9.15   0
   2  -3  -5  529.59   10.49   0
  -1   3   5  154.74    8.71   0
   1  -3  -5  151.30    8.27   0
   1  -3  -5  186.18    7.95   0
   0   3   5  703.69    9.14   0
   0  -3  -5  753.28    8.68   0
   1   3   5  952.43    8.56   0
  -1  -3  -5  972.07    8.39   0
   2   3   5  965.65    8.12   0
  -2  -3  -5 1020.27    6.98   0
   3   3   5  117.40    6.83   0
  -3  -3  -5  118.41    6.63   0
   4   3   5  -13.33    6.37   0
  -4  -3  -5   10.02    5.95   0
   5   3   5   29.79    6.32   0
  -5  -3  -5   25.24    6.33   0
   6   3   5   81.89    6.75   0
  -6  -3  -5   70.53    9.22   0
   7   3   5   70.44    7.71   0
  -7  -3  -5   84.89    9.57   0
   8   3   5    6.76    7.33   0
   8   3   5   17.71    7.79   0
  -8  -3  -5   34.57   10.96   0
   9   3   5    2.64    7.45   0
   9   3   5    9.09    8.13   0
  -9  -3  -5   14.97   15.11   0
  10   3   5  181.23    8.30   0
  10   3   5  195.98    8.12   0
 -10  -3  -5  111.68   19.41   0
 -11  -3  -5   16.48   21.73   0
  -7   4   5   15.31   13.96   0
   7  -4  -5   13.71   25.34   0
  -6   4   5  255.75   15.37   0
   6  -4  -5  260.81   20.18   0
   6  -4  -5  269.67   16.10   0
  -5   4   5   69.19   12.13   0
   5  -4  -5   69.55   15.28   0
   5  -4  -5  113.74   11.84   0
  -4   4   5  511.30   12.26   0
   4  -4  -5  528.32   14.93   0
   4  -4  -5  526.01   13.81   0
  -3   4   5  477.62   11.90   0
   3  -4  -5  495.04   11.62   0
   3  -4  -5  458.17   13.03   0
  -2   4   5  341.12   11.14   0
   2  -4  -5  334.64   10.52   0
   2  -4  -5  344.78   11.59   0
  -1   4   5  193.29   10.43   0
   1  -4  -5  183.47    9.40   0
   1  -4  -5  173.72    9.60   0
   0   4   5  758.51   10.62   0
   0  -4  -5  829.87   10.36   0
   1   4   5   70.67    8.71   0
  -1  -4  -5   65.05    7.84   0
   2   4   5  305.81    8.80   0
  -2  -4  -5  350.92    8.49   0
   3   4   5    5.13    7.22   0
  -3  -4  -5    6.53    7.21   0
   4   4   5  505.92    8.11   0
  -4  -4  -5  566.26    7.92   0
   5   4   5  163.69    7.45   0
  -5  -4  -5  180.67    8.38   0
   6   4   5  232.11    9.21   0
  -6  -4  -5  230.20    8.95   0
   7   4   5  907.45    9.82   0
  -7  -4  -5  896.84   12.32   0
   8   4   5   -9.14    7.33   0
   8   4   5   10.44    7.43   0
  -8  -4  -5    0.63   10.89   0
   9   4   5  632.38    8.87   0
   9   4   5  587.89    8.25   0
  -9  -4  -5  539.87   14.91   0
  10   4   5   30.99    6.56   0
  10   4   5   40.71    6.88   0
 -10  -4  -5   33.26   16.50   0
 -11  -4  -5   96.03   22.07   0
  -6   5   5   14.16   16.59   0
   6  -5  -5   -4.62   24.36   0
   6  -5  -5   10.58   17.03   0
  -5   5   5  100.08   14.77   0
   5  -5  -5  130.76   19.31   0
   5  -5  -5   99.54   17.06   0
  -4   5   5   37.05   13.51   0
   4  -5  -5   40.05   13.38   0
   4  -5  -5   36.79   11.15   0
  -3   5   5 1184.35   15.33   0
   3  -5  -5 1222.23   16.38   0
   3  -5  -5 1235.22   15.26   0
  -2   5   5   42.86   11.67   0
   2  -5  -5   23.32   11.09   0
   2  -5  -5   34.03   11.24   0
  -1   5   5 1982.03   16.60   0
   1  -5  -5 1970.30   15.36   0
   1  -5  -5 1987.13   13.85   0
   0   5   5  118.87   11.60   0
   0  -5  -5  111.28   10.83   0
   1   5   5 1173.48   10.35   0
  -1  -5  -5 1159.68   12.07   0
   2   5   5  205.60    7.28   0
  -2  -5  -5  248.89    9.57   0
   3   5   5  412.40   10.19   0
  -3  -5  -5  441.65    7.71   0
   4   5   5  354.96    8.99   0
  -4  -5  -5  388.12    8.98   0
   5   5   5   88.03    8.24   0
  -5  -5  -5   76.71    9.24   0
   6   5   5  417.84   10.20   0
  -6  -5  -5  411.19    8.49   0
   7   5   5   73.91    8.56   0
  -7  -5  -5   88.82   10.62   0
   8   5   5  999.21   10.26   0
  -8  -5  -5 1035.71   14.77   0
   9   5   5   26.78    7.07   0
   9   5   5   36.48    8.09   0
  -9  -5  -5   18.58   13.76   0
  10   5   5  208.84    7.07   0
  10   5   5  248.03    7.39   0
 -10  -5  -5  192.64   17.91   0
 -11  -5  -5  -12.36   21.21   0
  -5   6   5   -1.99   18.49   0
   5  -6  -5   29.33   18.92   0
   5  -6  -5   11.29   22.00   0
  -4   6   5  365.03   18.38   0
   4  -6  -5  354.58   19.27   0
   4  -6  -5  405.58   17.25   0
  -3   6   5   98.75   14.91   0
   3  -6  -5  138.26   16.18   0
   3  -6  -5  126.76   13.77   0
  -2   6   5  802.36   15.35   0
   2  -6  -5  914.26   15.86   0
   2  -6  -5  869.01   16.18   0
  -1   6   5   47.25   13.28   0
   1  -6  -5   59.71   13.28   0
   0   6   5  843.00   15.10   0
   0  -6  -5  866.88   14.65   0
   1   6   5  540.87   14.34   0
  -1  -6  -5  564.60   13.79   0
   2   6   5  108.66   12.31   0
  -2  -6  -5  137.59   11.71   0
   3   6   5  123.58   10.83   0
  -3  -6  -5  120.19   10.41   0
   4   6   5  175.81   10.66   0
  -4  -6  -5  227.01   10.07   0
   5   6   5   15.19    9.55   0
  -5  -6  -5    2.34    9.03   0
   6   6   5  177.79   10.98   0
  -6  -6  -5  209.53   10.24   0
   7   6   5  120.64    9.99   0
  -7  -6  -5  165.38    8.48   0
   8   6   5  506.53    9.97   0
  -8  -6  -5  512.48   13.52   0
   9   6   5  120.81    9.10   0
  -9  -6  -5  132.76   14.85   0
  10   6   5  249.54    7.87   0
  10   6   5  175.49    7.86   0
 -10  -6  -5  191.95   18.36   0
 -11  -6  -5   53.75   20.33   0
  -4   7   5  -19.09   19.87   0
   4  -7  -5   13.76   18.65   0
   4  -7  -5    5.53   21.35   0
  -3   7   5    3.16   19.44   0
   3  -7  -5   14.47   17.88   0
   3  -7  -5   34.52   16.72   0
  -2   7   5  186.39   16.79   0
   2  -7  -5  204.37   16.82   0
   2  -7  -5  217.39   16.09   0
  -1   7   5   54.77   14.94   0
   1  -7  -5   40.51   15.18   0
   0   7   5   93.76   15.08   0
   0  -7  -5   89.14   14.75   0
   1   7   5  260.61   13.44   0
  -1  -7  -5  314.70   12.99   0
   2   7   5   63.39   13.45   0
  -2  -7  -5   83.05   12.24   0
   3   7   5  446.52   13.66   0
  -3  -7  -5  458.70   13.06   0
   4   7   5   81.47   11.55   0
  -4  -7  -5  111.76   11.33   0
   5   7   5  866.91   13.64   0
  -5  -7  -5  923.99   13.25   0
   6   7   5  177.20   10.31   0
  -6  -7  -5  204.34    9.82   0
   7   7   5  605.30   12.77   0
  -7  -7  -5  615.17   10.53   0
   8   7   5   66.60   11.32   0
  -8  -7  -5   64.29   10.06   0
   9   7   5  326.58   10.65   0
  -9  -7  -5  252.02   18.16   0
  10   7   5   14.37    8.50   0
  10   7   5   27.24    8.86   0
 -10  -7  -5   -1.22   18.86   0
 -11  -7  -5   33.19   20.75   0
  -3   8   5   44.73   20.15   0
   3  -8  -5   36.40   24.04   0
   3  -8  -5   71.83   22.01   0
  -2   8   5  -18.49   18.28   0
   2  -8  -5   16.84   20.40   0
   2  -8  -5   -6.08   20.16   0
  -1   8   5  167.11   18.75   0
   1  -8  -5  153.64   17.87   0
   1  -8  -5  121.07   18.42   0
   0   8   5  101.88   16.36   0
   0  -8  -5  116.76   15.65   0
   1   8   5  171.99   15.81   0
  -1  -8  -5  193.66   15.63   0
   2   8   5  652.49   16.22   0
  -2  -8  -5  767.57   15.82   0
   3   8   5   -4.33   14.13   0
  -3  -8  -5   -8.37   12.35   0
   4   8   5  611.45   14.86   0
  -4  -8  -5  583.87   13.42   0
   5   8   5  106.31   13.11   0
  -5  -8  -5  105.44   11.43   0
   6   8   5  501.73   13.19   0
  -6  -8  -5  457.10   12.51   0
   7   8   5   62.45   11.89   0
  -7  -8  -5   73.68   11.02   0
   8   8   5   21.35   12.48   0
  -8  -8  -5   34.13   11.90   0
   9   8   5   19.27   11.99   0
  10   8   5   17.86   11.22   0
 -10  -8  -5    6.29   21.71   0
  -2   9   5    7.14   24.66   0
   2  -9  -5  -34.47   24.50   0
   2  -9  -5   -7.02   25.14   0
  -1   9   5   43.69   20.68   0
   1  -9  -5    4.34   21.97   0
   1  -9  -5   37.40   20.26   0
   0   9   5   57.85   19.41   0
   0  -9  -5    8.05   19.27   0
   1   9   5   71.63   17.48   0
  -1  -9  -5   71.94   17.33   0
   2   9   5   62.99   15.86   0
  -2  -9  -5   54.17   16.77   0
   3   9   5  254.34   17.26   0
  -3  -9  -5  309.63   16.50   0
   4   9   5  132.86   16.28   0
  -4  -9  -5  135.53   15.45   0
   5   9   5  277.56   15.93   0
  -5  -9  -5  269.16   15.27   0
   6   9   5  103.31   15.74   0
  -6  -9  -5  103.73   13.33   0
   7   9   5   20.73   12.69   0
  -7  -9  -5   14.43   14.47   0
   8   9   5   14.80   15.22   0
  -8  -9  -5   32.15   14.40   0
   9   9   5   44.63   12.61   0
  -9  -9  -5   49.74   11.76   0
  10   9   5   16.94   13.46   0
 -10  -9  -5   27.45   22.12   0
   0  10   5   -7.90   25.14   0
   0 -10  -5    9.92   22.79   0
   1  10   5   91.70   22.31   0
  -1 -10  -5   76.06   20.31   0
   2  10   5   66.08   18.56   0
  -2 -10  -5   83.26   19.19   0
   3  10   5  426.59   21.28   0
  -3 -10  -5  437.51   20.85   0
   4  10   5   70.74   17.75   0
  -4 -10  -5   73.60   18.54   0
   5  10   5  254.50   17.11   0
  -5 -10  -5  255.27   17.50   0
   6  10   5   68.94   17.61   0
  -6 -10  -5  101.05   17.09   0
   7  10   5  146.89   18.40   0
  -7 -10  -5  114.05   16.27   0
   8  10   5  151.28   16.30   0
  -8 -10  -5  205.96   15.76   0
   9  10   5    3.13   14.77   0
  -9 -10  -5   -4.13   16.38   0
   2  11   5  139.05   26.68   0
  -2 -11  -5  124.32   24.34   0
   3  11   5   37.43   23.78   0
  -3 -11  -5   32.34   24.14   0
   4  11   5  110.14   20.57   0
  -4 -11  -5  104.48   22.31   0
   5  11   5  -18.93   20.18   0
  -5 -11  -5  -25.96   21.36   0
   6  11   5    4.72   20.82   0
  -6 -11  -5   -6.55   20.07   0
   7  11   5   62.12   22.42   0
  -7 -11  -5   65.19   20.01   0
   4  10  -6  127.61   23.53   0
  -3 -10   6  -16.75   23.79   0
  -7  -9   6   17.48   13.77   0
  -6  -9   6  191.16   17.37   0
  -5  -9   6  129.08   16.40   0
   5   9  -6  143.18   15.94   0
  -4  -9   6  200.07   21.02   0
   4   9  -6  262.32   19.50   0
  -3  -9   6   71.81   19.45   0
   3   9  -6   86.55   18.74   0
  -2  -9   6  127.08   20.71   0
   2   9  -6  160.11   20.10   0
  -1  -9   6  209.46   20.84   0
   1   9  -6  256.56   21.20   0
   0  -9   6    4.21   22.33   0
   0   9  -6   -1.76   22.33   0
   1  -9   6  150.89   28.13   0
  -1   9  -6  106.56   25.57   0
  -8  -8   6    5.22   24.56   0
  -7  -8   6  161.63   11.68   0
  -6  -8   6   11.82   13.93   0
  -5  -8   6  189.91   15.41   0
   5   8  -6  206.62   12.74   0
  -4  -8   6   71.26   15.72   0
   4   8  -6   92.90   15.87   0
  -3  -8   6  261.82   16.30   0
   3   8  -6  315.02   15.30   0
  -2  -8   6  219.50   15.80   0
   2   8  -6  254.35   16.83   0
  -1  -8   6  -21.24   18.54   0
   1   8  -6   -8.46   18.37   0
   0  -8   6  329.39   21.40   0
   0   8  -6  381.78   20.97   0
   1  -8   6   30.36   19.74   0
  -1   8  -6   -1.81   19.50   0
   2  -8   6   91.36   23.71   0
  -2   8  -6  103.84   23.23   0
  -8  -7   6   42.02   21.81   0
  -7  -7   6   20.01    8.28   0
  -6  -7   6   11.98   10.07   0
  -5  -7   6   29.66   11.95   0
  -4  -7   6   38.33   11.99   0
   4   7  -6   47.42   12.97   0
  -3  -7   6   10.03   14.05   0
   3   7  -6    2.71   11.95   0
  -2  -7   6   41.35   12.76   0
   2   7  -6   92.91   13.86   0
  -1  -7   6   71.86   14.59   0
   1   7  -6   96.31   15.06   0
   0  -7   6  159.76   15.56   0
   0   7  -6  192.39   16.31   0
   1  -7   6  320.22   18.05   0
  -1   7  -6  372.79   17.45   0
   2  -7   6  175.12   18.56   0
  -2   7  -6  165.68   17.56   0
   3  -7   6  258.52   21.49   0
  -3   7  -6  277.56   21.36   0
   4  -7   6   26.61   21.16   0
   4  -7   6   57.48   24.14   0
  -4   7  -6   52.76   21.77   0
  -9  -6   6    3.00   25.29   0
  -8  -6   6   51.37   20.23   0
  -7  -6   6  143.69   18.92   0
  -6  -6   6   60.88    8.28   0
  -5  -6   6  121.50    9.67   0
  -4  -6   6   15.17    9.57   0
   4   6  -6   68.68   10.65   0
  -3  -6   6  314.76   11.74   0
   3   6  -6  361.05   11.25   0
  -2  -6   6   -5.54   11.58   0
   2   6  -6   -9.48   11.36   0
  -1  -6   6  412.78   13.87   0
   1   6  -6  513.98   13.50   0
   0  -6   6  122.57   13.90   0
   0   6  -6  158.20   12.49   0
   1  -6   6  372.67   15.15   0
  -1   6  -6  431.14   14.74   0
   2  -6   6  244.60   16.42   0
  -2   6  -6  230.88   15.44   0
   3  -6   6  211.77   18.61   0
  -3   6  -6  246.35   17.70   0
   4  -6   6  404.16   21.18   0
   4  -6   6  355.95   19.57   0
  -4   6  -6  446.11   19.23   0
   5  -6   6    1.03   22.80   0
   5  -6   6    8.24   19.39   0
  -5   6  -6    6.84   21.58   0
  -9  -5   6  114.73   25.00   0
  -8  -5   6  104.26   19.49   0
  -7  -5   6  197.43   17.68   0
  -6  -5   6  326.27    6.53   0
  -6  -5   6  350.72    6.14   0
  -6  -5   6  306.08   13.99   0
  -5  -5   6    9.81    7.71   0
  -4  -5   6  283.46    9.63   0
  -3  -5   6  202.75   11.43   0
   3   5  -6  228.66    9.26   0
  -2  -5   6  269.18   11.12   0
   2   5  -6  297.17   10.52   0
  -1  -5   6   24.44   11.62   0
   1   5  -6   17.42   10.19   0
   0  -5   6   51.03   11.89   0
   0   5  -6   69.33   11.20   0
   1  -5   6  127.09   12.77   0
  -1   5  -6  145.60   12.20   0
   2  -5   6  219.18   14.25   0
  -2   5  -6  271.68   10.31   0
   3  -5   6   25.42   10.83   0
  -3   5  -6   42.25   14.31   0
   4  -5   6  189.21   15.38   0
   4  -5   6  171.38   16.47   0
  -4   5  -6  215.06   16.08   0
   5  -5   6   66.65   18.91   0
   5  -5   6   37.11   15.94   0
  -5   5  -6   59.20   16.54   0
   6  -5   6   36.96   21.88   0
   6  -5   6   63.90   19.08   0
  -6   5  -6   55.43   20.53   0
  -9  -4   6   50.50   22.72   0
  -8  -4   6   72.32   19.76   0
  -7  -4   6   -5.74   15.18   0
  -6  -4   6   55.61   13.09   0
  -5  -4   6  315.40    6.29   0
  -5  -4   6  384.75   12.68   0
  -5  -4   6  418.66    6.70   0
  -4  -4   6   -0.88    7.77   0
  -3  -4   6  268.19    9.69   0
  -2  -4   6   12.06    8.47   0
   2   4  -6   25.00    8.03   0
  -1  -4   6  370.16   10.09   0
   1   4  -6  359.44    9.79   0
   0  -4   6  235.00   10.44   0
   0   4  -6  292.11   10.44   0
   1  -4   6  585.11   13.23   0
  -1   4  -6  556.40   12.31   0
   2  -4   6  181.60   12.71   0
  -2   4  -6  191.26   11.54   0
   3  -4   6  447.96   13.93   0
  -3   4  -6  434.51   12.62   0
   4  -4   6  121.10   12.53   0
   4  -4   6   92.26   14.22   0
  -4   4  -6  111.65   12.73   0
   5  -4   6  287.10   15.02   0
   5  -4   6  311.86   16.22   0
  -5   4  -6  321.97   15.78   0
   6  -4   6   85.83   14.62   0
   6  -4   6  105.45   16.70   0
   7  -4   6  141.31   18.97   0
   7  -4   6  111.17   20.02   0
  -9  -3   6   22.74   23.60   0
  -8  -3   6    1.82   18.93   0
  -7  -3   6  110.95   15.59   0
  -6  -3   6  131.67   13.37   0
  -5  -3   6  626.60    5.63   0
  -5  -3   6  718.11   13.37   0
  -5  -3   6  698.94    5.50   0
  -4  -3   6 1100.91    7.97   0
  -4  -3   6 1360.81    8.28   0
  -4  -3   6 1262.70   12.95   0
  -3  -3   6  830.26    9.00   0
  -2  -3   6 2466.90   11.47   0
  -1  -3   6  328.45    8.88   0
   0  -3   6 1506.63   12.13   0
   0   3  -6 1659.11   12.18   0
   1  -3   6   62.13    9.36   0
  -1   3  -6   29.55    9.21   0
   2  -3   6  545.13   11.65   0
  -2   3  -6  578.28   11.39   0
   3  -3   6   11.38    8.65   0
   3  -3   6   22.75   10.66   0
  -3   3  -6   33.83   10.78   0
   4  -3   6   34.48    9.27   0
   4  -3   6   54.46   11.06   0
  -4   3  -6   39.83   11.37   0
   5  -3   6   11.01   10.68   0
   5  -3   6  -18.27   13.16   0
  -5   3  -6    9.48   12.32   0
   6  -3   6  185.46   13.40   0
   6  -3   6  191.57   16.45   0
   7  -3   6    7.60   15.70   0
   7  -3   6    9.16   16.87   0
   8  -3   6  185.95   23.14   0
   8  -3   6  173.09   20.80   0
  -9  -2   6    6.91   23.52   0
  -8  -2   6  116.57   19.69   0
  -7  -2   6   84.88   15.05   0
  -6  -2   6   30.25   13.17   0
  -5  -2   6  153.94   11.59   0
  -5  -2   6  145.74    3.99   0
  -5  -2   6  134.50    3.91   0
  -4  -2   6  707.65    6.40   0
  -4  -2   6  707.61   11.21   0
  -4  -2   6  696.04    6.33   0
  -3  -2   6  614.87    6.07   0
  -3  -2   6  613.45    9.37   0
  -3  -2   6  614.86    6.87   0
  -2  -2   6  957.07    7.46   0
  -1  -2   6 1026.75    8.64   0
   0  -2   6 1224.31    9.74   0
   1  -2   6  144.54    6.16   0
   2  -2   6    7.26    8.86   0
   3  -2   6   25.89    6.71   0
   3  -2   6   24.29    9.66   0
   4  -2   6   56.14    9.46   0
   4  -2   6   61.53   10.67   0
   5  -2   6   44.91   12.54   0
   5  -2   6   54.45    9.24   0
   6  -2   6   90.94   11.12   0
   6  -2   6   80.55   12.52   0
   7  -2   6  441.78   14.66   0
   7  -2   6  445.18   15.23   0
   8  -2   6  139.58   17.40   0
   8  -2   6  166.79   16.13   0
  -9  -1   6   44.41   24.93   0
  -8  -1   6  100.70   18.67   0
  -7  -1   6   59.12   11.27   0
  -6  -1   6   50.59   12.50   0
  -5  -1   6   68.22   11.29   0
  -5  -1   6   72.69    4.48   0
  -5  -1   6   70.23    4.20   0
  -4  -1   6   44.64    9.09   0
  -4  -1   6   36.32    4.70   0
  -3  -1   6 1278.58   10.83   0
  -3  -1   6 1226.36    7.46   0
  -2  -1   6  133.80    5.01   0
  -2  -1   6  131.10    6.07   0
  -1  -1   6 2713.88    8.79   0
   0  -1   6  401.58    5.76   0
   1  -1   6  263.44    7.55   0
   2  -1   6  389.01    8.57   0
   3  -1   6   21.40    4.57   0
   3  -1   6   19.09    8.32   0
   4  -1   6 1603.74    9.83   0
   4  -1   6 1676.15   12.84   0
   5  -1   6   -3.53    9.76   0
   5  -1   6    1.39   10.14   0
   6  -1   6  556.71   11.91   0
   6  -1   6  545.02   10.96   0
   7  -1   6   -6.60   11.78   0
   7  -1   6    7.25   11.73   0
   8  -1   6  249.98   13.55   0
   8  -1   6  241.13   15.17   0
   9  -1   6   10.80   17.64   0
   9  -1   6   15.23   18.22   0
  -8   0   6   93.02   22.08   0
  -7   0   6   17.20   16.95   0
  -6   0   6  916.89   15.49   0
  -6   0   6  817.61    6.36   0
  -5   0   6   26.51   11.11   0
  -5   0   6   48.19    6.19   0
  -4   0   6 1591.26   13.78   0
  -4   0   6 1482.25    8.76   0
  -3   0   6   93.97    6.00   0
  -3   0   6  111.31    8.12   0
  -2   0   6 2580.40   10.73   0
  -2   0   6 2499.39    9.84   0
  -1   0   6  233.57    4.82   0
  -1   0   6  238.49    5.72   0
   0   0   6  775.80    4.35   0
   0   0   6  812.28    7.44   0
   1   0   6  307.91    1.98   0
   2   0   6  410.57    2.67   0
   3   0   6 2073.65   11.60   0
   3   0   6 2004.03    7.03   0
   4   0   6  435.34    8.74   0
   4   0   6  397.05    5.82   0
   5   0   6 1457.10   11.10   0
   5   0   6 1513.65   12.30   0
   6   0   6  120.59   11.21   0
   6   0   6   90.24    8.77   0
   7   0   6  138.65   10.51   0
   7   0   6  162.59   10.64   0
   8   0   6   21.52   12.76   0
   8   0   6   22.18   12.76   0
   9   0   6   18.96   14.63   0
  10   0   6   64.96   15.64   0
  -7   1   6  361.87    7.53   0
   7  -1  -6  335.00   18.93   0
  -6   1   6  100.11   14.24   0
  -6   1   6   99.89    6.76   0
   6  -1  -6  110.53    6.56   0
   6  -1  -6  117.26   13.97   0
  -5   1   6  800.67    8.84   0
  -5   1   6  836.49   14.82   0
   5  -1  -6  949.41    8.53   0
   5  -1  -6  894.49   14.88   0
  -4   1   6   25.30   10.78   0
  -4   1   6    9.09    6.41   0
   4  -1  -6    2.72   10.91   0
  -3   1   6  463.13    9.94   0
  -3   1   6  458.81    7.50   0
   3  -1  -6  509.35    9.96   0
  -2   1   6   43.32    6.77   0
  -2   1   6   51.60    5.90   0
   2  -1  -6   56.28    6.71   0
   2  -1  -6   57.25    5.52   0
  -1   1   6   11.31    6.03   0
  -1   1   6   19.52    5.86   0
   1  -1  -6   22.33    5.74   0
   1  -1  -6   24.01    4.76   0
   0   1   6  377.72    6.65   0
   0  -1  -6  390.25    6.70   0
   0  -1  -6  393.50    4.40   0
   1   1   6  917.19    7.79   0
   2   1   6  211.17    4.85   0
   3   1   6 1810.72   10.21   0
  -3  -1  -6 1719.52    5.27   0
   5   1   6 2340.19   12.59   0
  -5  -1  -6 2311.67   10.48   0
   6   1   6  301.69    9.46   0
  -6  -1  -6  307.05    8.90   0
   7   1   6  606.09   10.21   0
  -7  -1  -6  573.12   11.34   0
   8   1   6  137.25    9.37   0
   8   1   6  132.04   11.83   0
  -8  -1  -6  185.37   12.45   0
   9   1   6   39.36   10.52   0
  10   1   6  -12.94   14.06   0
  10   1   6   23.99   13.50   0
   8  -2  -6   15.46   23.47   0
  -7   2   6  129.24   10.38   0
   7  -2  -6  172.27   20.59   0
   7  -2  -6  171.28    9.37   0
  -6   2   6   55.68    9.08   0
   6  -2  -6   60.54    9.06   0
   6  -2  -6   44.15   14.93   0
  -5   2   6  568.60   10.65   0
   5  -2  -6  625.60   15.03   0
  -4   2   6  100.38    9.48   0
   4  -2  -6  129.62    7.45   0
   4  -2  -6  119.66   11.75   0
  -3   2   6   13.35    8.25   0
   3  -2  -6   28.20    9.41   0
   3  -2  -6   20.44    7.58   0
  -2   2   6   88.81    7.50   0
   2  -2  -6   94.86    8.13   0
   2  -2  -6   93.60    7.01   0
  -1   2   6   84.80    7.13   0
   1  -2  -6  108.48    6.77   0
   1  -2  -6  109.88    6.02   0
   0   2   6   78.39    7.07   0
   0  -2  -6   79.60    5.27   0
   0  -2  -6  107.05    6.84   0
   1   2   6   90.57    6.37   0
  -1  -2  -6   51.38    3.50   0
  -1  -2  -6   79.12    6.12   0
   2   2   6 3450.59   12.15   0
  -2  -2  -6 3595.34   12.30   0
   3   2   6  165.60    7.20   0
  -3  -2  -6  164.34    3.21   0
   4   2   6 2578.86   11.64   0
   5   2   6   60.91    7.36   0
   6   2   6 1245.33   10.58   0
   6   2   6 1238.82   10.73   0
  -6  -2  -6 1233.47   10.35   0
   7   2   6   54.89    9.30   0
   7   2   6   52.01    9.38   0
  -7  -2  -6   62.65    8.93   0
   8   2   6   93.97    9.73   0
  -8  -2  -6   72.55   11.28   0
   9   2   6  231.29   10.96   0
  -9  -2  -6  236.39   14.54   0
  10   2   6   13.19   11.00   0
  10   2   6   21.17   11.17   0
 -10  -2  -6   17.55   17.82   0
  -7   3   6   -4.03   13.76   0
   7  -3  -6   -4.60   12.37   0
   7  -3  -6   12.00   21.20   0
  -6   3   6  273.87   12.57   0
   6  -3  -6  296.53   18.10   0
  -5   3   6    5.51   11.27   0
   5  -3  -6   -4.45   11.06   0
   5  -3  -6  -14.71   14.85   0
  -4   3   6  399.39   11.96   0
   4  -3  -6  387.63   13.06   0
   4  -3  -6  407.95   10.30   0
  -3   3   6  492.91   10.87   0
   3  -3  -6  489.59   10.03   0
   3  -3  -6  553.71   12.09   0
  -2   3   6   72.93    8.94   0
   2  -3  -6   61.36    9.25   0
   2  -3  -6   60.71    9.42   0
  -1   3   6 1822.52   12.22   0
   1  -3  -6 2071.71   12.08   0
   1  -3  -6 2014.01   11.78   0
   0   3   6   22.37    7.62   0
   0  -3  -6   17.70    7.66   0
   0  -3  -6   29.97    5.74   0
   1   3   6 1144.91    8.49   0
  -1  -3  -6 1255.76    9.84   0
   2   3   6  216.97    5.97   0
  -2  -3  -6  205.77    7.84   0
   3   3   6  644.75    8.50   0
  -3  -3  -6  634.98    8.52   0
   4   3   6    8.88    7.28   0
   5   3   6  177.72    7.70   0
  -5  -3  -6  203.20    7.50   0
   6   3   6  306.53    9.82   0
  -6  -3  -6  327.87    8.53   0
   7   3   6  321.53    8.06   0
   7   3   6  296.50    9.32   0
  -7  -3  -6  332.35   10.17   0
   8   3   6   80.34    7.77   0
  -8  -3  -6   85.75   10.82   0
   9   3   6  228.33    9.57   0
   9   3   6  217.23    9.37   0
  -9  -3  -6  192.26   15.23   0
  10   3   6  117.38    9.76   0
  10   3   6  121.54   10.93   0
 -10  -3  -6  102.75   17.59   0
  11   3   6   65.08   11.01   0
  11   3   6   75.80    9.86   0
 -11  -3  -6   71.38   21.38   0
  -6   4   6    1.18   13.15   0
   6  -4  -6   -5.43   15.12   0
   6  -4  -6    7.06   19.92   0
  -5   4   6    2.69   12.11   0
   5  -4  -6    2.47   16.04   0
   5  -4  -6   37.32   11.69   0
  -4   4   6   28.58   12.97   0
   4  -4  -6    5.28   13.39   0
   4  -4  -6   -4.48   10.69   0
  -3   4   6   52.45   11.11   0
   3  -4  -6   60.25   10.39   0
   3  -4  -6   73.99   12.37   0
  -2   4   6  227.31   11.81   0
   2  -4  -6  234.31   11.52   0
   2  -4  -6  261.65   10.67   0
  -1   4   6  988.65   12.29   0
   1  -4  -6  978.77   11.00   0
   1  -4  -6 1035.56   11.70   0
   0   4   6  805.64   11.42   0
   0  -4  -6  918.43   11.24   0
   1   4   6  405.08    9.44   0
  -1  -4  -6  443.48    9.45   0
   2   4   6  164.23    6.60   0
  -2  -4  -6  174.30    8.68   0
   3   4   6  706.61    9.54   0
  -3  -4  -6  782.58    9.43   0
   4   4   6   29.55    8.29   0
  -4  -4  -6   39.55    7.84   0
   5   4   6  512.62    9.03   0
  -5  -4  -6  556.01    8.77   0
   6   4   6   16.94    8.11   0
  -6  -4  -6   30.83    9.46   0
   7   4   6  178.03    9.09   0
  -7  -4  -6  167.78    9.60   0
   8   4   6  341.67    8.36   0
  -8  -4  -6  343.44   13.43   0
   9   4   6   22.10    9.70   0
   9   4   6    8.39    8.73   0
  -9  -4  -6   -4.53   12.97   0
  10   4   6  613.08   11.15   0
  10   4   6  457.28   11.18   0
 -10  -4  -6  489.34   20.35   0
  11   4   6   31.08    8.53   0
  11   4   6   23.19    7.94   0
 -11  -4  -6   42.10   20.55   0
  -6   5   6    5.57   18.16   0
   6  -5  -6   38.26   24.65   0
   6  -5  -6    6.78   19.45   0
  -5   5   6  -17.22   17.58   0
   5  -5  -6    3.46   19.40   0
   5  -5  -6    1.72   14.99   0
  -4   5   6   67.63   13.68   0
   4  -5  -6   44.38   16.94   0
   4  -5  -6   70.67   15.43   0
  -3   5   6   41.38   11.68   0
   3  -5  -6   17.36   12.14   0
   3  -5  -6    7.58   13.67   0
  -2   5   6  822.46   14.39   0
   2  -5  -6  837.79   13.74   0
   2  -5  -6  866.42   14.48   0
  -1   5   6    5.80   12.14   0
   1  -5  -6   13.33    8.10   0
   1  -5  -6   14.39   11.18   0
   0   5   6 2346.66   16.40   0
   0  -5  -6 2547.08   15.98   0
   1   5   6  575.34   12.09   0
  -1  -5  -6  638.84   11.37   0
   2   5   6 1049.53   12.38   0
  -2  -5  -6 1125.41   12.25   0
   3   5   6  726.59   11.16   0
  -3  -5  -6  743.26   11.28   0
   4   5   6  189.59    9.67   0
  -4  -5  -6  222.93    9.23   0
   5   5   6   13.62    8.83   0
  -5  -5  -6    1.20    8.48   0
   6   5   6   14.67   10.18   0
  -6  -5  -6   25.56    8.18   0
   7   5   6   97.38    8.35   0
  -7  -5  -6  103.49   11.23   0
   8   5   6   13.31    9.48   0
  -8  -5  -6   16.94   10.90   0
   9   5   6   60.26    9.91   0
   9   5   6   89.57    9.35   0
  -9  -5  -6  102.04   14.90   0
  10   5   6   19.27    8.96   0
  10   5   6   11.70    9.21   0
 -10  -5  -6   -0.61   16.52   0
  11   5   6   80.55    7.84   0
  11   5   6   99.44    7.30   0
 -11  -5  -6   89.68   20.67   0
  -5   6   6  186.54   19.96   0
   5  -6  -6  246.43   22.98   0
   5  -6  -6  226.07   20.05   0
  -4   6   6   89.87   17.24   0
   4  -6  -6   77.39   19.55   0
   4  -6  -6   70.94   17.10   0
  -3   6   6  668.01   16.53   0
   3  -6  -6  647.10   16.28   0
   3  -6  -6  689.79   17.96   0
  -2   6   6   54.28   14.11   0
   2  -6  -6   84.21   13.69   0
   2  -6  -6   84.34   14.06   0
  -1   6   6  641.97   14.64   0
   1  -6  -6  772.88   15.04   0
   1  -6  -6  659.79   14.34   0
   0   6   6  -14.12   12.81   0
   0  -6  -6   -3.59   12.11   0
   1   6   6 1005.27   15.21   0
  -1  -6  -6 1148.21   15.25   0
   2   6   6   11.14   12.61   0
  -2  -6  -6   12.73   11.33   0
   3   6   6  198.67   11.43   0
  -3  -6  -6  184.93   11.14   0
   4   6   6   97.64   11.43   0
  -4  -6  -6  110.80   10.72   0
   5   6   6  131.81   12.27   0
  -5  -6  -6  108.95    9.90   0
   6   6   6  429.42   10.78   0
  -6  -6  -6  485.98   10.32   0
   7   6   6   38.04    9.10   0
  -7  -6  -6   40.86    8.90   0
   8   6   6  262.49    9.32   0
  -8  -6  -6  229.74   12.71   0
   9   6   6  189.91    9.98   0
  -9  -6  -6  157.38   14.54   0
  10   6   6   -4.37    9.65   0
  10   6   6    4.25    9.26   0
 -10  -6  -6   -0.05   17.05   0
  11   6   6  134.00    7.62   0
  11   6   6  111.70    7.46   0
 -11  -6  -6  109.81   22.59   0
  -4   7   6  178.31   21.16   0
   4  -7  -6  213.74   22.43   0
   4  -7  -6  185.35   21.27   0
  -3   7   6    5.40   18.50   0
   3  -7  -6    1.30   18.22   0
   3  -7  -6   -1.81   18.55   0
  -2   7   6  223.09   16.77   0
   2  -7  -6  227.83   17.19   0
   2  -7  -6  226.25   16.84   0
  -1   7   6   11.05   15.40   0
   1  -7  -6   36.93   14.57   0
   1  -7  -6   23.83   14.06   0
   0   7   6  194.67   14.37   0
   0  -7  -6  182.78   14.34   0
   1   7   6  490.22   15.09   0
  -1  -7  -6  518.43   14.55   0
   2   7   6  478.07   14.76   0
  -2  -7  -6  528.20   13.57   0
   3   7   6  131.50   13.13   0
  -3  -7  -6  148.88   12.69   0
   4   7   6  942.64   14.36   0
  -4  -7  -6  993.65   13.77   0
   5   7   6  398.62   12.59   0
  -5  -7  -6  471.12   12.06   0
   6   7   6  830.54   13.27   0
  -6  -7  -6  904.17   14.00   0
   7   7   6  516.32   12.02   0
  -7  -7  -6  562.35   12.79   0
   8   7   6  496.17   11.28   0
  -8  -7  -6  523.38   10.94   0
   9   7   6  216.43   11.65   0
  -9  -7  -6  199.38   16.31   0
  10   7   6   88.49   10.72   0
 -10  -7  -6   70.85   19.43   0
  11   7   6    5.58    7.78   0
  11   7   6   11.16    8.36   0
  -3   8   6  218.10   23.35   0
   3  -8  -6  242.79   25.31   0
   3  -8  -6  212.81   23.45   0
  -2   8   6  190.23   20.33   0
   2  -8  -6  186.56   20.34   0
   2  -8  -6  147.10   19.59   0
  -1   8   6  178.91   19.00   0
   1  -8  -6  180.84   17.99   0
   1  -8  -6  214.70   18.46   0
   0   8   6   25.21   17.05   0
   0  -8  -6   10.60   15.82   0
   1   8   6   67.77   15.78   0
  -1  -8  -6   42.17   15.59   0
   2   8   6   -4.84   14.62   0
  -2  -8  -6   38.33   14.11   0
   3   8   6  255.85   15.24   0
  -3  -8  -6  277.68   14.20   0
   4   8   6  100.05   14.19   0
  -4  -8  -6   85.57   13.45   0
   5   8   6  845.15   15.51   0
  -5  -8  -6  936.30   15.00   0
   6   8   6   51.97   12.62   0
  -6  -8  -6   74.95   11.08   0
   7   8   6  500.25   13.49   0
  -7  -8  -6  548.94   13.45   0
   8   8   6   35.26   11.98   0
  -8  -8  -6   67.75   12.99   0
   9   8   6   62.57   13.47   0
  10   8   6   25.49   12.45   0
 -10  -8  -6   12.42   19.06   0
  -1   9   6   53.52   22.85   0
   1  -9  -6   54.46   21.98   0
   1  -9  -6   30.82   22.56   0
   0   9   6   47.86   21.14   0
   0  -9  -6   10.24   20.28   0
   1   9   6   25.57   17.38   0
  -1  -9  -6   43.47   17.86   0
   2   9   6   18.42   16.67   0
  -2  -9  -6   51.92   15.85   0
   3   9   6   38.20   16.13   0
  -3  -9  -6   25.34   15.43   0
   4   9   6  128.47   15.45   0
  -4  -9  -6  123.42   15.79   0
   5   9   6   15.12   15.52   0
  -5  -9  -6    8.44   14.47   0
   6   9   6  377.75   16.06   0
  -6  -9  -6  386.23   15.72   0
   7   9   6  132.36   16.56   0
  -7  -9  -6  124.26   15.02   0
   8   9   6  237.36   16.22   0
  -8  -9  -6  264.55   15.60   0
   9   9   6   60.33   13.43   0
  -9  -9  -6   61.89   14.54   0
  10   9   6  244.99   14.97   0
 -10  -9  -6  157.04   22.95   0
   0  10   6   98.54   26.17   0
   0 -10  -6  125.90   25.98   0
   1  10   6  124.15   20.99   0
  -1 -10  -6  158.22   22.90   0
   2  10   6   44.77   19.86   0
  -2 -10  -6   48.78   20.77   0
   3  10   6  239.70   21.10   0
  -3 -10  -6  247.49   19.10   0
   4  10   6   87.50   19.73   0
  -4 -10  -6   94.43   18.42   0
   5  10   6   74.34   18.95   0
  -5 -10  -6   99.51   16.43   0
   6  10   6  176.62   18.23   0
  -6 -10  -6  158.68   17.69   0
   7  10   6  223.89   18.21   0
  -7 -10  -6  257.27   18.86   0
   8  10   6   78.20   19.70   0
  -8 -10  -6   83.39   17.91   0
   9  10   6  131.95   19.59   0
  -9 -10  -6  219.27   16.58   0
   3  11   6   49.03   24.64   0
  -3 -11  -6  101.02   24.41   0
   4  11   6  147.72   22.00   0
  -4 -11  -6  155.75   22.89   0
   5  11   6   36.09   22.30   0
  -5 -11  -6   83.90   21.85   0
   6  11   6   45.43   23.45   0
  -6 -11  -6   44.91   21.53   0
   7  11   6   40.87   21.11   0
  -7 -11  -6   17.83   18.93   0
  -6  -9   7   55.63   17.56   0
  -5  -9   7   45.58   17.71   0
  -4  -9   7  162.42   20.29   0
   4   9  -7  149.95   19.36   0
  -3  -9   7  171.30   21.03   0
   3   9  -7  186.24   19.00   0
  -2  -9   7  148.88   24.23   0
   2   9  -7  210.70   21.66   0
  -1  -9   7  148.92   23.54   0
   1   9  -7  170.45   21.27   0
   0  -9   7  233.07   26.98   0
   0   9  -7  302.85   24.59   0
  -7  -8   7  159.50   11.41   0
  -6  -8   7  124.90   14.25   0
  -5  -8   7  243.36   14.52   0
  -4  -8   7  174.79   15.44   0
   4   8  -7  227.58   17.02   0
  -3  -8   7  103.00   17.37   0
   3   8  -7  176.12   16.54   0
  -2  -8   7   53.87   16.81   0
   2   8  -7  113.30   17.41   0
  -1  -8   7  129.38   20.01   0
   1   8  -7  114.27   19.07   0
   0  -8   7  -31.65   20.85   0
   0   8  -7   28.41   20.56   0
   1  -8   7   40.22   21.29   0
  -1   8  -7   20.61   20.69   0
   2  -8   7   14.76   24.61   0
  -2   8  -7   -1.48   22.12   0
  -8  -7   7    4.21   22.03   0
  -7  -7   7  129.79    8.98   0
  -7  -7   7  194.99    8.49   0
  -7  -7   7  106.67   21.42   0
  -6  -7   7   83.71   11.17   0
  -5  -7   7  262.99   11.70   0
  -4  -7   7   83.91   13.97   0
  -3  -7   7  221.73   14.16   0
   3   7  -7  213.08   13.59   0
  -2  -7   7   23.72   14.78   0
   2   7  -7    7.66   14.46   0
  -1  -7   7   30.30   15.66   0
   1   7  -7   35.47   15.48   0
   0  -7   7   31.66   15.84   0
   0   7  -7   30.42   16.82   0
   1  -7   7   85.11   18.00   0
  -1   7  -7   64.92   17.86   0
   2  -7   7  112.67   18.60   0
  -2   7  -7   96.35   19.53   0
   3  -7   7   47.36   21.70   0
   3  -7   7   63.37   19.05   0
  -3   7  -7   74.53   20.23   0
   4  -7   7  315.25   21.98   0
   4  -7   7  317.30   27.19   0
  -4   7  -7  396.35   24.28   0
  -8  -6   7   28.51   21.44   0
  -7  -6   7   33.57   18.67   0
  -6  -6   7  384.29    9.12   0
  -5  -6   7   86.22   10.68   0
  -4  -6   7  650.80   12.13   0
  -3  -6   7   28.49   11.29   0
   3   6  -7   33.46   10.97   0
  -2  -6   7  451.41   13.32   0
   2   6  -7  507.28   13.07   0
  -1  -6   7  223.47   14.16   0
   1   6  -7  264.12   13.35   0
   0  -6   7   81.81   13.62   0
   0   6  -7  108.97   13.57   0
   1  -6   7  488.67   16.73   0
  -1   6  -7  511.73   16.12   0
   2  -6   7   90.90   16.30   0
  -2   6  -7   74.02   11.71   0
   3  -6   7  261.13   18.94   0
  -3   6  -7  242.39   18.69   0
   4  -6   7  100.00   20.13   0
   4  -6   7   78.97   21.22   0
  -4   6  -7  115.59   19.36   0
   5  -6   7  217.30   20.21   0
   5  -6   7  181.45   24.41   0
  -5   6  -7  219.63   23.27   0
  -8  -5   7   -3.58   21.16   0
  -7  -5   7  201.86   18.36   0
  -6  -5   7  121.35    6.65   0
  -6  -5   7  138.92   15.44   0
  -6  -5   7  145.48    6.70   0
  -5  -5   7  238.34    9.13   0
  -4  -5   7   59.13    9.68   0
  -3  -5   7  178.02   11.49   0
  -2  -5   7  126.72   10.87   0
   2   5  -7  151.39   10.64   0
  -1  -5   7   26.25   10.83   0
   1   5  -7   17.03   10.73   0
   0  -5   7  195.74   12.61   0
   0   5  -7  207.80   12.06   0
   1  -5   7  130.29   13.35   0
  -1   5  -7  186.93   12.07   0
   2  -5   7  180.79   13.72   0
  -2   5  -7  220.78   13.87   0
   3  -5   7  291.12   16.33   0
  -3   5  -7  312.04   15.77   0
   4  -5   7   -7.86   15.49   0
   4  -5   7   -7.34   17.95   0
  -4   5  -7    4.81   16.02   0
   5  -5   7  126.20   17.72   0
   5  -5   7  146.08   18.58   0
  -5   5  -7  159.74   19.31   0
   6  -5   7   -5.08   22.34   0
   6  -5   7    3.14   20.92   0
  -9  -4   7    2.28   22.88   0
  -8  -4   7  105.59   19.03   0
  -7  -4   7  -10.41   17.18   0
  -6  -4   7   12.00    3.56   0
  -6  -4   7    6.72    4.31   0
  -6  -4   7    7.99   14.43   0
  -5  -4   7  143.18   12.40   0
  -5  -4   7  142.31    6.53   0
  -5  -4   7  125.32    6.93   0
  -4  -4   7   -6.94    7.89   0
  -3  -4   7  207.25    8.51   0
  -2  -4   7   88.06    9.41   0
  -1  -4   7  129.07   10.19   0
   0  -4   7  733.30   13.05   0
   0   4  -7  856.03   12.47   0
   1  -4   7  -30.93   11.63   0
  -1   4  -7    4.55   11.44   0
   2  -4   7 1227.76   15.10   0
  -2   4  -7 1403.45   15.41   0
   3  -4   7    5.07   12.43   0
  -3   4  -7    6.11   12.31   0
   4  -4   7  317.02   11.82   0
   4  -4   7  330.55   15.73   0
  -4   4  -7  355.95   14.92   0
   5  -4   7   14.47   13.23   0
   5  -4   7   28.80   14.61   0
   6  -4   7   54.69   15.26   0
   6  -4   7   78.40   18.82   0
   7  -4   7   28.22   21.50   0
   7  -4   7   13.59   19.95   0
  -9  -3   7   26.39   24.33   0
  -8  -3   7  254.14   23.13   0
  -7  -3   7   24.07   18.60   0
  -6  -3   7  125.44   14.28   0
  -5  -3   7  106.25   11.11   0
  -5  -3   7   78.92    5.81   0
  -5  -3   7   80.52    6.00   0
  -4  -3   7   44.90    6.61   0
  -4  -3   7   59.32    6.60   0
  -4  -3   7   36.19   10.34   0
  -3  -3   7  108.73    8.38   0
  -2  -3   7  123.99    8.07   0
  -1  -3   7 2326.01   14.14   0
   0  -3   7  205.70    9.72   0
   1  -3   7 1822.35   14.47   0
   2  -3   7  137.82    9.44   0
   3  -3   7  609.32    9.54   0
   3  -3   7  662.05   13.88   0
   4  -3   7   17.43    8.84   0
   4  -3   7   11.28   12.05   0
   5  -3   7   13.22   12.18   0
   5  -3   7   20.63   14.33   0
   6  -3   7   28.27   14.04   0
   6  -3   7   24.90   17.31   0
   7  -3   7    6.90   16.16   0
   7  -3   7   -5.66   17.53   0
   8  -3   7   10.84   21.04   0
   8  -3   7  -22.90   19.97   0
  -8  -2   7   39.22   19.82   0
  -7  -2   7  394.55   17.24   0
  -6  -2   7  348.80   15.08   0
  -5  -2   7    7.05   10.49   0
  -5  -2   7    4.50    4.84   0
  -5  -2   7    9.65    5.05   0
  -4  -2   7  560.77    7.66   0
  -4  -2   7  562.50    7.15   0
  -4  -2   7  553.04   11.80   0
  -3  -2   7    4.70    7.42   0
  -3  -2   7    2.72    6.84   0
  -3  -2   7    6.00    8.29   0
  -2  -2   7  600.07    9.08   0
  -1  -2   7  231.82    8.01   0
   0  -2   7 1110.29   10.25   0
   1  -2   7  840.91   10.77   0
   2  -2   7  307.06   10.21   0
   3  -2   7  390.92    7.45   0
   3  -2   7  456.04   11.71   0
   4  -2   7  114.24   11.10   0
   4  -2   7   99.20    7.88   0
   5  -2   7  215.46    9.43   0
   5  -2   7  218.32   12.01   0
   6  -2   7  148.30   11.03   0
   6  -2   7  173.28   13.85   0
   7  -2   7   16.08   14.13   0
   7  -2   7    1.91   16.56   0
   8  -2   7  129.12   19.37   0
   8  -2   7  151.33   19.31   0
  -8  -1   7   -6.96   21.49   0
  -7  -1   7   36.94   16.18   0
  -6  -1   7  131.12   13.77   0
  -5  -1   7  169.77   12.76   0
  -5  -1   7  115.73    5.40   0
  -5  -1   7  133.52    6.29   0
  -4  -1   7  748.96   12.11   0
  -4  -1   7  770.88    7.51   0
  -3  -1   7  853.77   10.05   0
  -3  -1   7  835.11    8.57   0
  -2  -1   7 1057.83    8.33   0
  -2  -1   7 1055.01    8.64   0
  -1  -1   7  274.10    6.91   0
  -1  -1   7  271.98    6.01   0
   0  -1   7 1406.17   10.10   0
   1  -1   7   63.39    8.00   0
   2  -1   7  449.28    9.51   0
   3  -1   7  268.31    5.89   0
   3  -1   7  271.60   10.17   0
   4  -1   7  324.03    7.82   0
   4  -1   7  352.21   10.83   0
   5  -1   7  958.14   11.01   0
   5  -1   7 1009.85   13.38   0
   6  -1   7   -3.28   10.84   0
   6  -1   7   16.47    9.11   0
   7  -1   7  821.00   16.12   0
   7  -1   7  793.45   15.60   0
   8  -1   7   77.18   14.56   0
   8  -1   7   56.95   14.56   0
   9  -1   7  179.84   19.92   0
   9  -1   7  165.79   19.50   0
  -8   0   7   33.82   21.29   0
  -7   0   7   50.72   16.69   0
  -6   0   7   73.94   14.01   0
  -6   0   7   78.97    5.58   0
  -5   0   7  796.32    8.52   0
  -5   0   7  844.38   13.63   0
  -4   0   7   23.74   10.58   0
  -4   0   7   22.53    7.09   0
  -3   0   7 2884.90   11.83   0
  -3   0   7 2982.40   14.33   0
  -2   0   7  495.26    8.66   0
  -2   0   7  473.62    7.19   0
  -1   0   7  673.46    6.59   0
  -1   0   7  703.28    7.79   0
   0   0   7  375.55    4.00   0
   0   0   7  354.28    7.47   0
   1   0   7  217.39    2.14   0
   2   0   7  131.36    1.96   0
   3   0   7   48.83    3.18   0
   3   0   7   45.73    8.26   0
   4   0   7  348.71    7.67   0
   4   0   7  331.83    6.16   0
   5   0   7   22.74    7.99   0
   5   0   7   15.28    9.42   0
   6   0   7  325.43   10.15   0
   6   0   7  347.88   10.83   0
   7   0   7   55.07   10.89   0
   7   0   7   54.40   11.57   0
   8   0   7  546.86   15.73   0
   9   0   7   54.81   16.21   0
  -7   1   7   46.65    7.27   0
  -6   1   7  281.23   16.58   0
  -6   1   7  201.08    7.54   0
   6  -1  -7  314.73    8.18   0
   6  -1  -7  293.16   15.56   0
  -5   1   7   71.87    8.66   0
  -5   1   7   55.07   13.06   0
   5  -1  -7   87.18    7.14   0
   5  -1  -7   83.97   12.71   0
  -4   1   7  864.62   13.13   0
  -4   1   7  726.14    8.74   0
   4  -1  -7  894.87   13.05   0
  -3   1   7  262.01    9.73   0
  -3   1   7  245.60    8.91   0
   3  -1  -7  273.63    7.32   0
   3  -1  -7  283.07    9.75   0
  -2   1   7  948.40    9.56   0
  -2   1   7 1008.69    9.55   0
   2  -1  -7 1082.30    9.70   0
   2  -1  -7 1077.31    9.54   0
  -1   1   7   -2.21    4.94   0
  -1   1   7    3.40    6.49   0
   1  -1  -7    4.15    6.26   0
   1  -1  -7    4.32    5.83   0
   0   1   7   65.66    6.80   0
   0  -1  -7   56.27    3.86   0
   1   1   7  230.89    7.69   0
   2   1   7  384.43    7.94   0
   3   1   7    1.06    7.62   0
   4   1   7  699.84    9.95   0
   5   1   7  226.55    9.21   0
   6   1   7  920.21   11.71   0
  -6  -1  -7  934.38   10.76   0
   7   1   7  199.34   10.39   0
   7   1   7  165.47   10.03   0
   8   1   7  531.44   13.64   0
   8   1   7  544.12   13.68   0
   9   1   7  237.12   14.68   0
   9   1   7  229.57   12.33   0
  10   1   7   48.20   14.54   0
  -7   2   7  139.95   10.11   0
   7  -2  -7  135.91   10.74   0
   7  -2  -7  111.87   21.87   0
  -6   2   7   25.13    9.86   0
   6  -2  -7   36.23   16.33   0
   6  -2  -7   46.67    9.00   0
  -5   2   7  185.96   10.72   0
   5  -2  -7  236.83   14.17   0
  -4   2   7  388.10    9.08   0
   4  -2  -7  412.81    9.69   0
   4  -2  -7  404.16   12.28   0
  -3   2   7   52.46   10.36   0
   3  -2  -7   76.84    7.50   0
   3  -2  -7   52.27    9.61   0
  -2   2   7 1309.55   10.82   0
   2  -2  -7 1430.90   10.51   0
   2  -2  -7 1435.06   11.28   0
  -1   2   7  950.11    9.74   0
   1  -2  -7 1036.86    8.59   0
   1  -2  -7 1074.65   10.64   0
   0   2   7  324.13    8.22   0
   0  -2  -7  362.94    5.86   0
   0  -2  -7  365.51    7.72   0
   1   2   7 2056.17   11.51   0
  -1  -2  -7 2130.30    6.25   0
  -1  -2  -7 2202.48   11.59   0
   2   2   7  119.72    7.83   0
  -2  -2  -7  115.17    7.63   0
   3   2   7 2262.36   11.88   0
  -3  -2  -7 2303.61    5.11   0
   4   2   7 1028.26   10.45   0
  -4  -2  -7 1028.72    5.62   0
   5   2   7 1124.52   10.84   0
   6   2   7  328.55    9.68   0
   6   2   7  325.97    9.77   0
  -6  -2  -7  330.24    8.87   0
   7   2   7  452.29   10.05   0
   7   2   7  412.83   11.53   0
  -7  -2  -7  444.35   11.16   0
   8   2   7   -2.13   11.08   0
   8   2   7    8.29    9.31   0
  -8  -2  -7   21.80   10.17   0
   9   2   7  162.59   10.77   0
  -9  -2  -7  190.41   13.60   0
  10   2   7   35.99   12.93   0
  10   2   7   19.40   13.46   0
  -7   3   7  201.58   13.22   0
   7  -3  -7  226.68   13.00   0
   7  -3  -7  228.94   22.89   0
  -6   3   7  155.90   12.74   0
   6  -3  -7  170.55   18.51   0
  -5   3   7  210.48   10.66   0
   5  -3  -7  213.41   15.32   0
   5  -3  -7  234.88   10.35   0
  -4   3   7   18.87    9.74   0
   4  -3  -7    2.55   12.28   0
   4  -3  -7    9.54    9.08   0
  -3   3   7   44.49   10.19   0
   3  -3  -7   40.24   10.87   0
   3  -3  -7   50.64    9.05   0
  -2   3   7   23.13   10.66   0
   2  -3  -7   11.45    9.35   0
   2  -3  -7   23.89    8.49   0
  -1   3   7  150.84    8.98   0
   1  -3  -7  176.24    8.01   0
   1  -3  -7  164.50    8.86   0
   0   3   7  721.97   10.48   0
   0  -3  -7  786.74   10.21   0
   0  -3  -7  773.24    8.65   0
   1   3   7    7.52    5.84   0
  -1  -3  -7    4.94    8.07   0
   2   3   7 2191.93   12.43   0
  -2  -3  -7 2403.63   12.60   0
   3   3   7  292.14    8.69   0
  -3  -3  -7  311.73    8.33   0
   4   3   7  775.70   10.12   0
   5   3   7    7.11    8.18   0
   6   3   7  410.44    9.66   0
  -6  -3  -7  418.96    9.46   0
   7   3   7  121.77   10.03   0
   7   3   7   97.31   10.26   0
  -7  -3  -7  131.41   10.08   0
   8   3   7   70.42    9.08   0
   8   3   7   75.54    8.91   0
  -8  -3  -7   83.92   10.52   0
   9   3   7   43.66   10.92   0
  -9  -3  -7   29.71   12.24   0
  10   3   7  114.91   12.04   0
  10   3   7  134.07   12.33   0
 -10  -3  -7  125.31   18.36   0
  -6   4   7  179.24   16.29   0
   6  -4  -7  211.40   15.73   0
   6  -4  -7  200.01   20.93   0
  -5   4   7   52.80   12.23   0
   5  -4  -7   72.62   17.49   0
   5  -4  -7   67.70   12.10   0
  -4   4   7   38.05   12.13   0
   4  -4  -7   18.77   14.73   0
   4  -4  -7   38.78   11.71   0
  -3   4   7   -9.04   11.42   0
   3  -4  -7   15.93   12.41   0
   3  -4  -7   15.54   11.81   0
  -2   4   7   90.60   11.70   0
   2  -4  -7  103.40    8.08   0
   2  -4  -7  103.60   10.60   0
  -1   4   7   43.38   11.00   0
   1  -4  -7   27.35    9.45   0
   1  -4  -7   36.59   10.27   0
   0   4   7   15.12    9.85   0
   0  -4  -7   -2.22    7.78   0
   0  -4  -7   21.96    8.98   0
   1   4   7  203.37    9.94   0
  -1  -4  -7  222.33    9.61   0
   2   4   7  107.31    9.31   0
  -2  -4  -7  105.82    6.59   0
   3   4   7 1972.25   13.05   0
  -3  -4  -7 2132.89   13.13   0
   4   4   7  857.49   11.06   0
  -4  -4  -7  934.66   10.69   0
   5   4   7  971.28   11.06   0
   6   4   7  275.56    9.70   0
  -6  -4  -7  304.64    8.00   0
   7   4   7  369.99   11.06   0
  -7  -4  -7  400.08    9.71   0
   8   4   7   -2.82    8.51   0
   8   4   7    2.06   10.43   0
  -8  -4  -7   -3.04   11.87   0
   9   4   7  113.56   10.66   0
  -9  -4  -7  143.03   13.11   0
  10   4   7   55.16   10.47   0
  10   4   7   35.84   10.87   0
 -10  -4  -7   52.26   17.46   0
  11   4   7   78.02   11.65   0
  11   4   7   89.91   11.51   0
 -11  -4  -7   63.58   20.40   0
  -5   5   7  210.57   15.94   0
   5  -5  -7  251.37   19.88   0
   5  -5  -7  233.49   18.38   0
  -4   5   7   -5.14   13.70   0
   4  -5  -7    7.86   16.01   0
   4  -5  -7   10.57   13.41   0
  -3   5   7  341.95   13.36   0
   3  -5  -7  414.99   16.04   0
   3  -5  -7  399.20   13.72   0
  -2   5   7   82.62   14.02   0
   2  -5  -7   68.23   12.65   0
   2  -5  -7   50.29   11.20   0
  -1   5   7  115.27   12.59   0
   1  -5  -7  161.33   11.22   0
   1  -5  -7  163.33   11.65   0
   0   5   7  337.32   12.39   0
   0  -5  -7  388.22   12.08   0
   1   5   7  312.09   12.23   0
  -1  -5  -7  312.21   11.83   0
   2   5   7  369.57    8.69   0
  -2  -5  -7  391.37   10.72   0
   3   5   7  841.56   12.41   0
  -3  -5  -7  893.67   12.01   0
   4   5   7  480.39   10.87   0
  -4  -5  -7  585.31   10.98   0
   5   5   7  326.84   10.21   0
  -5  -5  -7  349.96   10.09   0
   6   5   7  227.35   10.06   0
  -6  -5  -7  271.48   10.84   0
   7   5   7   12.63    9.07   0
  -7  -5  -7    4.04    8.92   0
   8   5   7  334.58   11.21   0
  -8  -5  -7  331.27   11.66   0
   9   5   7   43.83   10.52   0
  -9  -5  -7   50.71   13.02   0
  10   5   7   19.02   10.43   0
  10   5   7   34.05   11.20   0
 -10  -5  -7   45.83   16.16   0
  11   5   7   -3.55   11.18   0
  11   5   7    1.68   10.89   0
 -11  -5  -7   -1.49   22.55   0
   5  -6  -7   81.29   25.09   0
  -4   6   7  379.25   20.36   0
   4  -6  -7  398.42   20.06   0
   4  -6  -7  376.31   18.54   0
  -3   6   7   11.06   16.34   0
   3  -6  -7   22.90   16.91   0
   3  -6  -7  -12.18   17.43   0
  -2   6   7  399.27   17.72   0
   2  -6  -7  419.30   15.58   0
   2  -6  -7  443.31   17.20   0
  -1   6   7  534.41   14.44   0
   1  -6  -7  575.00   14.94   0
   1  -6  -7  639.63   13.78   0
   0   6   7  170.39   13.60   0
   0  -6  -7  169.38   13.06   0
   1   6   7  154.09   13.44   0
  -1  -6  -7  174.87   12.94   0
   2   6   7  239.05   12.63   0
  -2  -6  -7  226.25   12.16   0
   3   6   7  172.78   11.85   0
  -3  -6  -7  187.53   11.47   0
   4   6   7  421.62   12.68   0
  -4  -6  -7  480.34   12.08   0
   5   6   7   34.79   10.62   0
  -5  -6  -7   79.49   10.52   0
   6   6   7  179.37   10.63   0
  -6  -6  -7  186.12   10.23   0
   7   6   7  124.78   11.91   0
  -7  -6  -7  106.43    9.74   0
   8   6   7   48.94    9.79   0
  -8  -6  -7   19.75   11.76   0
   9   6   7  170.86    9.60   0
  -9  -6  -7  132.86   13.83   0
  10   6   7   30.27   10.71   0
  10   6   7   26.14   11.01   0
 -10  -6  -7   32.62   16.55   0
  11   6   7   57.17   11.09   0
  11   6   7   79.66   10.71   0
 -11  -6  -7   81.57   20.64   0
  -4   7   7   29.83   23.07   0
   4  -7  -7   24.00   22.54   0
   4  -7  -7   21.54   19.63   0
  -3   7   7   78.40   20.79   0
   3  -7  -7  101.76   20.82   0
   3  -7  -7  101.76   18.86   0
  -2   7   7   24.37   17.77   0
   2  -7  -7   48.76   15.94   0
   2  -7  -7   45.09   17.59   0
  -1   7   7  330.79   16.30   0
   1  -7  -7  367.31   17.63   0
   1  -7  -7  373.94   15.06   0
   0   7   7    3.38   10.99   0
   0  -7  -7   18.36   13.72   0
   1   7   7  545.45   15.54   0
  -1  -7  -7  568.29   14.94   0
   2   7   7   16.38   13.57   0
  -2  -7  -7   17.52   13.49   0
   3   7   7  186.02   12.97   0
  -3  -7  -7  281.77   13.15   0
   4   7   7   -0.23   11.46   0
  -4  -7  -7  -10.82   11.13   0
   5   7   7  519.00   13.05   0
  -5  -7  -7  565.66   13.22   0
   6   7   7   45.99   11.48   0
  -6  -7  -7   55.48   11.02   0
   7   7   7  242.22   13.64   0
  -7  -7  -7  256.95   11.73   0
   8   7   7  171.00   11.36   0
   9   7   7  159.54   12.93   0
  -9  -7  -7  146.35   15.27   0
  10   7   7  174.01   14.09   0
 -10  -7  -7  215.56   18.80   0
  11   7   7   14.68   12.77   0
  11   7   7   28.54   11.23   0
  -2   8   7  281.20   20.68   0
   2  -8  -7  293.28   22.61   0
   2  -8  -7  304.61   22.16   0
  -1   8   7  248.15   20.46   0
   1  -8  -7  255.08   18.97   0
   1  -8  -7  274.41   19.11   0
   0   8   7  579.80   19.63   0
   0  -8  -7  668.43   18.88   0
   1   8   7   76.68   16.07   0
  -1  -8  -7   58.34   15.14   0
   2   8   7  704.30   17.25   0
  -2  -8  -7  805.59   17.43   0
   3   8   7   76.82   14.23   0
  -3  -8  -7   86.50   14.58   0
   4   8   7  221.34   14.59   0
  -4  -8  -7  247.94   14.06   0
   5   8   7  185.03   14.78   0
  -5  -8  -7  184.14   13.84   0
   6   8   7  200.82   13.84   0
  -6  -8  -7  155.78   13.22   0
   7   8   7   62.22   12.62   0
  -7  -8  -7   63.71   12.73   0
   8   8   7   91.49   13.35   0
  -8  -8  -7  118.23   14.21   0
   9   8   7   34.20   13.19   0
  10   8   7  137.15   14.71   0
 -10  -8  -7  155.30   19.25   0
  -1   9   7   -3.80   22.97   0
   1  -9  -7   -9.33   23.54   0
   1  -9  -7   15.54   20.42   0
   0   9   7  134.77   21.23   0
   0  -9  -7  121.45   21.03   0
   1   9   7   71.53   19.49   0
  -1  -9  -7  102.13   19.00   0
   2   9   7   66.81   13.49   0
  -2  -9  -7   73.84   16.52   0
   3   9   7  246.72   17.43   0
  -3  -9  -7  296.17   16.58   0
   4   9   7   19.50   16.00   0
  -4  -9  -7  -18.42   15.59   0
   5   9   7   75.66   15.64   0
  -5  -9  -7   59.90   15.40   0
   6   9   7    0.78   17.64   0
  -6  -9  -7    6.92   14.91   0
   7   9   7   98.52   15.45   0
  -7  -9  -7   85.21   16.67   0
   8   9   7   -0.52   14.69   0
  -8  -9  -7   10.08   13.67   0
   9   9   7  239.01   16.43   0
  -9  -9  -7  270.90   15.92   0
  10   9   7   -6.24   17.22   0
 -10  -9  -7   -9.98   21.00   0
   1  10   7   59.04   24.25   0
  -1 -10  -7  113.22   21.77   0
   2  10   7   23.53   21.84   0
  -2 -10  -7   45.97   19.57   0
   3  10   7  140.55   20.30   0
  -3 -10  -7  180.01   21.26   0
   4  10   7  200.78   20.39   0
  -4 -10  -7  250.75   18.69   0
   5  10   7   11.80   18.07   0
  -5 -10  -7   11.05   16.70   0
   6  10   7  324.95   19.78   0
  -6 -10  -7  367.21   18.80   0
   7  10   7   25.45   19.91   0
  -7 -10  -7   25.02   17.56   0
   8  10   7  308.06   18.82   0
  -8 -10  -7  281.89   18.33   0
   9  10   7   13.35   17.88   0
  -9 -10  -7   15.56   16.77   0
   3  11   7   52.66   24.35   0
  -3 -11  -7   47.86   25.61   0
   4  11   7   44.49   22.40   0
  -4 -11  -7   51.46   23.47   0
   5  11   7  110.96   23.53   0
  -5 -11  -7  110.32   22.87   0
   6  11   7   20.38   21.91   0
  -6 -11  -7   12.40   19.66   0
   7  11   7  130.86   21.60   0
  -7 -11  -7  193.53   21.60   0
  -4  -9   8  -18.06   20.57   0
  -3  -9   8  100.71   23.34   0
   3   9  -8  156.12   21.25   0
  -2  -9   8    7.27   22.85   0
   2   9  -8    9.30   22.31   0
  -1  -9   8  202.90   25.63   0
   1   9  -8  305.35   25.26   0
  -6  -8   8   84.33   14.99   0
  -5  -8   8   47.57   15.65   0
  -4  -8   8  487.67   19.91   0
  -3  -8   8   56.74   19.82   0
   3   8  -8   66.71   17.56   0
  -2  -8   8  337.70   20.24   0
   2   8  -8  397.69   18.83   0
  -1  -8   8    3.18   20.15   0
   1   8  -8   -7.80   19.53   0
   0  -8   8   87.26   22.47   0
   0   8  -8  117.01   22.51   0
   1  -8   8  -14.81   24.75   0
  -1   8  -8    4.86   24.59   0
   2  -8   8  -27.07   27.16   0
  -2   8  -8   15.72   25.93   0
  -7  -7   8    5.54    9.12   0
  -7  -7   8   19.61    8.51   0
  -7  -7   8   10.99   20.65   0
  -6  -7   8   49.48   11.87   0
  -5  -7   8   -6.58   15.07   0
  -4  -7   8  314.24   16.37   0
  -3  -7   8  183.86   14.92   0
  -2  -7   8  420.65   16.67   0
   2   7  -8  443.88   16.41   0
  -1  -7   8  100.00   18.44   0
   1   7  -8   81.11   16.13   0
   0  -7   8  238.27   17.97   0
   0   7  -8  311.65   18.49   0
   1  -7   8   55.93   18.14   0
  -1   7  -8   32.88   18.26   0
   2  -7   8   86.12   21.64   0
  -2   7  -8  110.65   20.62   0
   3  -7   8   60.86   24.63   0
   3  -7   8   14.05   19.69   0
  -3   7  -8   25.82   23.69   0
  -8  -6   8   19.95   23.49   0
  -7  -6   8   39.89    4.59   0
  -7  -6   8   10.75   19.77   0
  -7  -6   8   66.67    5.28   0
  -6  -6   8    2.69   10.81   0
  -6  -6   8    6.63    8.91   0
  -6  -6   8  -16.98   16.75   0
  -5  -6   8  340.45   12.44   0
  -4  -6   8   -1.33   12.45   0
  -3  -6   8  706.31   14.14   0
  -2  -6   8   29.91   13.02   0
  -1  -6   8  464.60   15.60   0
   1   6  -8  489.03   15.27   0
   0  -6   8  208.82   14.69   0
   0   6  -8  241.08   14.22   0
   1  -6   8   15.41   14.72   0
  -1   6  -8   50.31   15.43   0
   2  -6   8  289.84   18.67   0
  -2   6  -8  273.79   17.81   0
   3  -6   8   -8.60   19.87   0
  -3   6  -8  -32.04   18.33   0
   4  -6   8  235.24   17.92   0
   4  -6   8  253.96   23.67   0
  -4   6  -8  254.64   22.42   0
   5  -6   8   -6.93   21.78   0
  -8  -5   8   36.79   22.83   0
  -7  -5   8   -4.78   18.38   0
  -6  -5   8  545.41    8.87   0
  -6  -5   8  423.33    8.16   0
  -6  -5   8  489.72   17.79   0
  -5  -5   8   85.66    9.70   0
  -5  -5   8   57.91   13.30   0
  -4  -5   8  158.30    9.38   0
  -3  -5   8    8.55    9.88   0
  -2  -5   8  186.17   11.49   0
  -1  -5   8   11.48   11.37   0
   0  -5   8   60.41   13.32   0
   0   5  -8   91.71   12.89   0
   1  -5   8  187.69   13.98   0
  -1   5  -8  162.02   13.47   0
   2  -5   8  186.13   14.82   0
  -2   5  -8  219.22   14.98   0
   3  -5   8  426.58   17.61   0
  -3   5  -8  388.93   15.95   0
   4  -5   8  129.33   13.68   0
   4  -5   8   87.28   19.03   0
   5  -5   8  263.10   16.27   0
   5  -5   8  214.06   21.71   0
   6  -5   8   78.37   19.96   0
   6  -5   8   71.45   24.85   0
  -8  -4   8   56.79   21.34   0
  -7  -4   8   74.55   18.40   0
  -6  -4   8   81.59    6.17   0
  -6  -4   8   57.13    5.29   0
  -6  -4   8   67.67   14.90   0
  -5  -4   8   93.46    7.82   0
  -5  -4   8  108.63   12.98   0
  -5  -4   8  100.89    7.29   0
  -4  -4   8   93.99    8.77   0
  -4  -4   8  123.39   10.82   0
  -3  -4   8   -3.40    8.55   0
  -2  -4   8   99.40   10.09   0
  -1  -4   8  109.28   11.26   0
   0  -4   8   93.40   11.71   0
   1  -4   8  924.06   14.16   0
   2  -4   8   62.53    9.69   0
   3  -4   8  920.01   16.64   0
   4  -4   8  123.20   11.40   0
   4  -4   8   96.04   14.94   0
   5  -4   8  393.01   15.73   0
   5  -4   8  417.42   18.92   0
   6  -4   8  250.11   16.12   0
   6  -4   8  276.38   20.17   0
   7  -4   8   43.35   19.85   0
   7  -4   8   56.80   23.50   0
  -8  -3   8  -17.52   21.05   0
  -7  -3   8  409.51   19.93   0
  -6  -3   8   88.15   14.66   0
  -5  -3   8  623.73    8.04   0
  -5  -3   8  613.26    8.03   0
  -5  -3   8  582.01   14.23   0
  -4  -3   8  148.66    7.56   0
  -4  -3   8  120.94    7.83   0
  -4  -3   8  125.29   10.77   0
  -3  -3   8   13.75    8.94   0
  -3  -3   8   11.85   10.88   0
  -2  -3   8   51.76    8.64   0
  -1  -3   8   17.58    9.37   0
   0  -3   8  332.03   11.02   0
   1  -3   8  -35.46   10.97   0
   2  -3   8  462.37   10.56   0
   3  -3   8  -15.16    7.50   0
   3  -3   8   28.03   11.91   0
   4  -3   8  304.95    9.50   0
   4  -3   8  357.09   13.53   0
   5  -3   8    1.05   12.03   0
   5  -3   8  -17.22   16.55   0
   6  -3   8  109.33   14.81   0
   6  -3   8  109.31   16.89   0
   7  -3   8  -13.78   17.80   0
   7  -3   8  -16.88   18.87   0
  -8  -2   8  260.25   22.62   0
  -7  -2   8   26.76   17.62   0
  -6  -2   8  160.26   15.22   0
  -5  -2   8   14.81   13.32   0
  -5  -2   8   19.23    6.17   0
  -5  -2   8   10.05    6.01   0
  -4  -2   8  167.70   10.83   0
  -4  -2   8  146.83    7.26   0
  -4  -2   8  148.78    7.05   0
  -3  -2   8  536.88    9.09   0
  -3  -2   8  536.36    9.40   0
  -3  -2   8  520.93   10.25   0
  -2  -2   8    1.39    7.54   0
  -2  -2   8   11.43    7.18   0
  -2  -2   8    1.99    7.42   0
  -1  -2   8  894.66    9.80   0
   0  -2   8   30.65    8.93   0
   1  -2   8   51.47    9.87   0
   2  -2   8  152.48   10.89   0
   3  -2   8   94.55    7.41   0
   3  -2   8   73.49   11.75   0
   4  -2   8  348.36    8.01   0
   4  -2   8  370.54   12.82   0
   5  -2   8  183.01    9.07   0
   5  -2   8  207.07   13.25   0
   6  -2   8  215.41   11.15   0
   6  -2   8  207.23   14.96   0
   7  -2   8  429.85   17.71   0
   7  -2   8  434.84   15.73   0
   8  -2   8    6.68   20.17   0
   8  -2   8    9.53   19.09   0
  -8  -1   8  -16.61   21.93   0
  -7  -1   8   65.91   17.10   0
  -6  -1   8  130.48    4.84   0
  -6  -1   8  144.18   15.35   0
  -6  -1   8  160.61    5.10   0
  -5  -1   8   81.35   12.15   0
  -5  -1   8   91.96    6.32   0
  -5  -1   8   89.34    6.59   0
  -4  -1   8   -3.42   10.75   0
  -4  -1   8   11.26    6.60   0
  -3  -1   8  844.79   10.71   0
  -3  -1   8  825.43    9.71   0
  -2  -1   8  772.49    8.59   0
  -2  -1   8  743.42    9.69   0
  -1  -1   8  967.56    7.28   0
  -1  -1   8  975.96   10.51   0
   0  -1   8 1811.92   12.02   0
   1  -1   8  700.53    8.29   0
   2  -1   8  333.03   10.10   0
   3  -1   8  724.74    6.18   0
   3  -1   8  731.31   12.18   0
   4  -1   8  292.95    7.34   0
   4  -1   8  320.69   11.50   0
   5  -1   8  311.91    7.69   0
   5  -1   8  291.98   12.04   0
   6  -1   8  179.87   12.15   0
   6  -1   8  168.00    9.04   0
   7  -1   8   -1.67   13.43   0
   7  -1   8    5.09   11.02   0
   8  -1   8  296.98   16.71   0
   8  -1   8  276.84   14.31   0
   9  -1   8   21.26   18.35   0
   9  -1   8   23.03   17.72   0
  -8   0   8   34.52   22.12   0
  -7   0   8   18.62   18.01   0
  -6   0   8  156.75   14.62   0
  -6   0   8  185.86    7.13   0
  -5   0   8   -3.78   11.95   0
  -5   0   8   -3.35    7.15   0
  -4   0   8  245.52   11.56   0
  -4   0   8  255.94    7.90   0
  -3   0   8   15.19    8.92   0
  -3   0   8   19.18    8.44   0
  -2   0   8 1410.86   10.94   0
  -2   0   8 1370.40    9.97   0
  -1   0   8  465.89    6.67   0
  -1   0   8  475.44    8.69   0
   0   0   8  771.15    5.30   0
   0   0   8  787.69    9.26   0
   1   0   8 1221.67    3.13   0
   1   0   8 1349.56   10.93   0
   3   0   8  213.43    3.31   0
   3   0   8  208.13    9.78   0
   4   0   8   22.46    9.79   0
   4   0   8    6.05    5.11   0
   5   0   8   60.12   10.38   0
   5   0   8   23.71    5.90   0
   6   0   8   -4.40   10.84   0
   6   0   8    0.43    8.77   0
   7   0   8   -1.41   11.92   0
   7   0   8    0.68    9.67   0
   8   0   8   66.55   13.11   0
   9   0   8   95.60   17.80   0
  -7   1   8   97.91    6.78   0
  -6   1   8   -4.50   17.27   0
  -6   1   8    6.48    8.69   0
  -5   1   8  148.17    9.13   0
  -5   1   8  163.73   14.07   0
   5  -1  -8  196.00   14.20   0
  -4   1   8  102.12   11.59   0
  -4   1   8   93.36    7.47   0
   4  -1  -8   92.25   11.30   0
  -3   1   8  241.30   10.62   0
  -3   1   8  219.95    9.65   0
   3  -1  -8  247.19   10.00   0
   3  -1  -8  252.54    8.96   0
  -2   1   8    7.83    7.54   0
  -2   1   8    2.57    7.81   0
   2  -1  -8   21.88    8.55   0
   2  -1  -8    4.90    7.45   0
  -1   1   8  479.29    7.54   0
  -1   1   8  496.04    8.95   0
   1  -1  -8  492.27    7.56   0
   0   1   8  175.19    8.23   0
   1   1   8 1709.88   11.18   0
   2   1   8   -1.73    8.22   0
   3   1   8  265.85    8.75   0
   4   1   8  253.59    9.53   0
   5   1   8   69.24    9.86   0
   5   1   8   46.47   11.23   0
   6   1   8  822.94   13.91   0
   6   1   8  821.36   12.56   0
   7   1   8   84.40   10.92   0
   7   1   8   85.76   10.48   0
   8   1   8  279.78   14.24   0
   8   1   8  276.17   12.71   0
   9   1   8  135.09   15.93   0
   9   1   8  130.07   15.12   0
  10   1   8   36.12   17.50   0
  10   1   8   44.53   17.45   0
  -7   2   8   45.22   10.68   0
   7  -2  -8   50.64   22.34   0
  -6   2   8  127.64   11.59   0
   6  -2  -8  126.06   10.10   0
   6  -2  -8  127.46   18.64   0
  -5   2   8  101.03   10.68   0
   5  -2  -8  110.49   15.33   0
  -4   2   8  196.66   10.87   0
   4  -2  -8  268.49    8.96   0
   4  -2  -8  288.10   12.46   0
  -3   2   8    8.68    8.66   0
   3  -2  -8   -8.40   10.48   0
   3  -2  -8  -10.10    9.23   0
  -2   2   8  326.03    9.35   0
   2  -2  -8  383.97    9.17   0
   2  -2  -8  360.49    9.22   0
  -1   2   8  717.73   10.06   0
   1  -2  -8  741.71    9.76   0
   1  -2  -8  767.87    8.43   0
   0   2   8 1213.63    9.40   0
   0  -2  -8 1337.15    7.86   0
   0  -2  -8 1369.22   10.88   0
   1   2   8  904.43   10.01   0
  -1  -2  -8  920.88    5.10   0
  -1  -2  -8  930.87   10.05   0
   2   2   8 2604.26   12.21   0
  -2  -2  -8 2822.62    3.43   0
   3   2   8   80.00    8.19   0
   4   2   8  718.69   10.62   0
  -4  -2  -8  705.36    4.48   0
   5   2   8 1428.80   12.57   0
  -5  -2  -8 1373.70    8.09   0
   6   2   8  209.23   10.17   0
   6   2   8  210.83   10.33   0
   7   2   8  487.85   11.26   0
   7   2   8  503.05   11.38   0
  -7  -2  -8  496.60    9.14   0
   8   2   8  111.89   11.98   0
   8   2   8   91.19   10.85   0
  -8  -2  -8   97.57   10.43   0
   9   2   8  119.45   13.85   0
   9   2   8   97.30   13.33   0
  -9  -2  -8   60.34   13.21   0
  10   2   8   40.96   14.25   0
  -6   3   8  107.24   11.53   0
   6  -3  -8  124.63   20.69   0
  -5   3   8  262.75   11.22   0
   5  -3  -8  333.43   12.57   0
   5  -3  -8  323.17   18.08   0
  -4   3   8  270.93   12.50   0
   4  -3  -8  286.81   10.41   0
   4  -3  -8  285.57   14.01   0
  -3   3   8  665.33   11.82   0
   3  -3  -8  730.09   12.71   0
   3  -3  -8  745.54   11.23   0
  -2   3   8   99.38   10.58   0
   2  -3  -8  116.22   10.15   0
   2  -3  -8  145.87    9.72   0
  -1   3   8  485.76   10.35   0
   1  -3  -8  542.41    9.24   0
   1  -3  -8  556.86   10.44   0
   0   3   8  105.20    7.19   0
   0  -3  -8  113.30    6.50   0
   0  -3  -8  113.55    8.85   0
   1   3   8   22.89    8.81   0
  -1  -3  -8   -4.99    4.50   0
  -1  -3  -8   -9.62    8.61   0
   2   3   8   21.72    9.03   0
  -2  -3  -8   27.09    8.20   0
   3   3   8  413.13    9.79   0
  -3  -3  -8  441.58    9.46   0
   4   3   8   -7.89    8.70   0
  -4  -3  -8   -1.65    4.44   0
   5   3   8  617.80   10.81   0
  -5  -3  -8  599.86    6.79   0
   6   3   8   -8.93    9.57   0
   7   3   8  706.42   12.71   0
   7   3   8  759.10   11.59   0
  -7  -3  -8  767.84   10.84   0
   8   3   8   26.27   11.72   0
   8   3   8   11.42    9.83   0
  -8  -3  -8    7.64   11.26   0
   9   3   8  191.18   10.99   0
   9   3   8  152.95   12.81   0
  -9  -3  -8  197.41   12.83   0
  10   3   8    4.18   13.01   0
 -10  -3  -8    6.47   15.91   0
  -6   4   8   16.17   13.84   0
   6  -4  -8   19.94   16.25   0
   6  -4  -8   56.02   22.78   0
  -5   4   8  108.66   15.83   0
   5  -4  -8  133.18   13.19   0
   5  -4  -8  108.40   17.89   0
  -4   4   8   93.20   14.51   0
   4  -4  -8   97.69   14.89   0
   4  -4  -8   89.59   11.85   0
  -3   4   8  252.45   12.49   0
   3  -4  -8  262.80   12.68   0
   3  -4  -8  279.64   11.39   0
  -2   4   8  146.19   11.66   0
   2  -4  -8  131.94   11.23   0
   2  -4  -8  140.68   11.02   0
  -1   4   8  256.52   12.02   0
   1  -4  -8  260.57   11.50   0
   1  -4  -8  262.69   11.26   0
   0   4   8   40.93   10.87   0
   0  -4  -8   33.23    7.93   0
   0  -4  -8   49.15   10.09   0
   1   4   8   22.29   10.26   0
  -1  -4  -8   34.78    9.64   0
   2   4   8   -5.27    6.92   0
  -2  -4  -8    4.59    8.75   0
   3   4   8  168.83   10.19   0
  -3  -4  -8  198.04   10.17   0
   4   4   8  405.43   10.37   0
  -4  -4  -8  442.10   10.01   0
   5   4   8  332.00   10.33   0
   6   4   8 1291.95   12.90   0
   7   4   8    0.77    9.21   0
  -7  -4  -8   27.71    9.07   0
   8   4   8 1117.23   13.36   0
   8   4   8 1198.52   13.08   0
  -8  -4  -8 1148.80   14.52   0
   9   4   8    8.96   11.86   0
   9   4   8   -0.20   11.87   0
  -9  -4  -8   10.64   14.07   0
  10   4   8  165.37   13.25   0
 -10  -4  -8  282.36   16.13   0
  11   4   8   47.98   13.26   0
  11   4   8   23.45   13.35   0
 -11  -4  -8   38.44   19.33   0
  -5   5   8   32.53   19.57   0
   5  -5  -8   28.82   21.56   0
   5  -5  -8   26.28   16.67   0
  -4   5   8  304.31   17.41   0
   4  -5  -8  333.61   19.05   0
   4  -5  -8  353.46   15.49   0
  -3   5   8  133.91   14.28   0
   3  -5  -8   89.86   15.38   0
   3  -5  -8  105.19   13.39   0
  -2   5   8  550.18   14.68   0
   2  -5  -8  606.47   16.09   0
   2  -5  -8  631.91   14.03   0
  -1   5   8  125.44   12.33   0
   1  -5  -8  185.47   11.22   0
   1  -5  -8  138.91   11.51   0
   0   5   8  271.78   12.47   0
   0  -5  -8  320.76   10.68   0
   0  -5  -8  292.91   12.22   0
   1   5   8  796.00   13.61   0
  -1  -5  -8  904.06   12.90   0
   2   5   8    4.77   11.78   0
  -2  -5  -8    7.09    8.18   0
   3   5   8  304.75   12.14   0
  -3  -5  -8  349.60   11.87   0
   4   5   8   75.52   10.77   0
  -4  -5  -8   98.03   10.30   0
   5   5   8  178.55   10.59   0
  -5  -5  -8  180.07   10.49   0
   6   5   8   96.57   10.67   0
   7   5   8  569.03   11.60   0
  -7  -5  -8  572.50   11.55   0
   8   5   8   23.91   10.41   0
  -8  -5  -8   41.53   10.37   0
   9   5   8  195.81   12.63   0
   9   5   8  163.55   12.57   0
  -9  -5  -8  219.34   14.93   0
  10   5   8  -17.98   12.02   0
  10   5   8   -9.05   11.88   0
 -10  -5  -8   -9.28   15.18   0
  11   5   8   51.42   13.83   0
  11   5   8   28.63   12.63   0
 -11  -5  -8   41.51   22.18   0
  -4   6   8  -10.49   19.18   0
   4  -6  -8    3.59   21.13   0
   4  -6  -8   21.40   18.09   0
  -3   6   8  206.70   17.41   0
   3  -6  -8  260.53   18.55   0
   3  -6  -8  255.31   17.24   0
  -2   6   8   -6.25   15.30   0
   2  -6  -8   14.63   14.89   0
   2  -6  -8   -2.09   14.59   0
  -1   6   8   83.17   15.28   0
   1  -6  -8   89.38   13.58   0
   1  -6  -8  117.53   14.42   0
   0   6   8   86.70   13.87   0
   0  -6  -8   64.09   11.02   0
   0  -6  -8   58.43   13.38   0
   1   6   8  264.72   13.65   0
  -1  -6  -8  261.33   13.00   0
   2   6   8  158.51   12.55   0
  -2  -6  -8  171.55   11.93   0
   3   6   8   33.42   12.73   0
  -3  -6  -8    6.46   11.67   0
   4   6   8  131.80   11.93   0
  -4  -6  -8  108.26   11.35   0
   5   6   8  135.99   11.54   0
  -5  -6  -8  129.56   11.02   0
   6   6   8   21.31   12.51   0
  -6  -6  -8   21.72    9.94   0
   7   6   8  262.67   11.50   0
   8   6   8    4.97   10.43   0
  -8  -6  -8   16.19   11.07   0
   9   6   8  232.50   13.64   0
  -9  -6  -8  241.33   13.67   0
  10   6   8   39.88   12.59   0
 -10  -6  -8   32.46   16.03   0
  11   6   8   15.92   12.56   0
  11   6   8   25.06   13.52   0
 -11  -6  -8   23.49   22.65   0
  -3   7   8    6.73   19.87   0
   3  -7  -8   16.67   19.65   0
   3  -7  -8   -9.83   19.75   0
  -2   7   8   40.26   16.81   0
   2  -7  -8   64.19   18.03   0
   2  -7  -8   37.36   17.50   0
  -1   7   8   79.60   16.40   0
   1  -7  -8  105.20   15.44   0
   1  -7  -8   99.93   15.07   0
   0   7   8  305.84   16.77   0
   0  -7  -8  394.92   14.55   0
   0  -7  -8  383.19   16.06   0
   1   7   8  139.64   15.05   0
  -1  -7  -8  134.75   14.11   0
   2   7   8  858.96   16.38   0
  -2  -7  -8  970.06   16.30   0
   3   7   8   16.94   12.12   0
  -3  -7  -8    6.81   12.22   0
   4   7   8  515.90   14.43   0
  -4  -7  -8  602.42   13.39   0
   5   7   8  183.17   13.07   0
  -5  -7  -8  192.72   12.77   0
   6   7   8  197.84   13.02   0
  -6  -7  -8  247.77   12.35   0
   7   7   8    8.25   12.32   0
  -7  -7  -8   10.13   13.02   0
   8   7   8   50.06   12.07   0
   9   7   8   42.82   14.12   0
  -9  -7  -8   29.99   16.17   0
  10   7   8   16.27   14.16   0
 -10  -7  -8   34.45   17.33   0
  -2   8   8   38.76   23.96   0
   2  -8  -8   25.35   23.53   0
   2  -8  -8   19.17   20.29   0
  -1   8   8  180.58   19.09   0
   1  -8  -8  177.30   18.06   0
   1  -8  -8  215.04   20.36   0
   0   8   8  -18.85   18.84   0
   0  -8  -8   10.48   16.22   0
   0  -8  -8   22.18   18.97   0
   1   8   8  390.84   17.42   0
  -1  -8  -8  475.69   17.63   0
   2   8   8   55.17   16.13   0
  -2  -8  -8   59.60   16.16   0
   3   8   8  969.12   14.79   0
  -3  -8  -8 1128.89   17.55   0
   4   8   8   37.98   14.99   0
  -4  -8  -8   32.01   14.20   0
   5   8   8  387.95   15.06   0
  -5  -8  -8  386.06   14.43   0
   6   8   8   59.98   14.34   0
  -6  -8  -8   65.19   13.49   0
   7   8   8   39.93   15.20   0
  -7  -8  -8   16.56   13.16   0
   8   8   8   38.07   13.28   0
  -8  -8  -8   51.16   14.03   0
   9   8   8    1.47   15.56   0
  -9  -8  -8    2.03   15.96   0
  10   8   8  -19.36   15.38   0
 -10  -8  -8    5.16   19.05   0
  -1   9   8   84.33   22.43   0
   1  -9  -8   -2.26   23.42   0
   1  -9  -8   32.90   22.43   0
   0   9   8   60.39   22.82   0
   0  -9  -8   81.66   20.41   0
   0  -9  -8   90.75   21.02   0
   1   9   8   26.89   17.80   0
  -1  -9  -8   59.60   19.89   0
   2   9   8  166.53   19.48   0
  -2  -9  -8  164.37   19.12   0
   3   9   8  105.26   18.63   0
  -3  -9  -8  128.87   17.65   0
   4   9   8  106.80   16.83   0
  -4  -9  -8  126.23   17.78   0
   5   9   8  107.32   19.18   0
  -5  -9  -8  125.39   15.31   0
   6   9   8  191.00   16.88   0
  -6  -9  -8  262.39   15.92   0
   7   9   8   23.27   16.41   0
  -7  -9  -8  -20.79   15.52   0
   8   9   8  148.91   16.52   0
  -8  -9  -8  191.52   15.35   0
   9   9   8   27.79   18.70   0
  -9  -9  -8    7.43   16.83   0
  10   9   8  123.52   18.57   0
 -10  -9  -8  176.64   21.28   0
   1  10   8   81.01   26.58   0
  -1 -10  -8   66.94   25.73   0
   2  10   8  157.54   22.18   0
  -2 -10  -8  158.31   23.04   0
   3  10   8   26.90   21.54   0
  -3 -10  -8   16.94   20.47   0
   4  10   8  210.87   20.34   0
  -4 -10  -8  264.55   19.56   0
   5  10   8   38.54   20.40   0
  -5 -10  -8   59.67   19.22   0
   6  10   8   11.56   19.15   0
  -6 -10  -8   -3.98   19.27   0
   7  10   8  506.53   21.06   0
  -7 -10  -8  546.30   19.86   0
   8  10   8   26.70   21.23   0
  -8 -10  -8   20.98   18.66   0
   9  10   8  224.12   20.45   0
  -9 -10  -8  257.81   19.72   0
   4  11   8   38.73   25.08   0
  -4 -11  -8    2.96   24.55   0
   5  11   8   17.61   21.64   0
  -5 -11  -8   19.75   22.63   0
   6  11   8   22.20   21.77   0
  -6 -11  -8    8.70   20.61   0
   7  11   8   -5.98   22.48   0
  -7 -11  -8   -7.31   22.13   0
  -5  -8   9    6.29   19.01   0
  -4  -8   9   35.66   17.50   0
  -3  -8   9   48.73   19.58   0
  -2  -8   9   14.74   18.51   0
  -1  -8   9  148.70   22.84   0
   1   8  -9  195.29   22.19   0
   0  -8   9    0.02   23.63   0
   0   8  -9   29.76   21.90   0
   1  -8   9   98.78   24.34   0
  -1   8  -9  130.77   24.42   0
  -6  -7   9   31.60   13.75   0
  -6  -7   9    1.32   20.69   0
  -5  -7   9  -21.51   16.41   0
  -4  -7   9   33.40   16.03   0
  -3  -7   9   47.78   17.02   0
  -2  -7   9   43.58   17.62   0
  -1  -7   9  112.47   18.38   0
   0  -7   9   72.10   19.05   0
   0   7  -9   60.82   19.04   0
   1  -7   9  190.06   22.17   0
  -1   7  -9  210.17   21.59   0
   2  -7   9   62.02   23.10   0
  -2   7  -9  168.64   22.01   0
   3  -7   9   68.53   20.00   0
   3  -7   9   76.03   26.58   0
  -7  -6   9    9.30    5.54   0
  -7  -6   9   15.52    5.90   0
  -7  -6   9   15.03   21.50   0
  -6  -6   9  323.87   12.31   0
  -6  -6   9  242.50   11.01   0
  -6  -6   9  207.51   20.60   0
  -5  -6   9   60.93   12.46   0
  -4  -6   9  402.11   14.81   0
  -3  -6   9  298.35   13.95   0
  -2  -6   9  364.37   16.07   0
  -1  -6   9   67.45   15.02   0
   0  -6   9  291.64   16.94   0
   1  -6   9   95.41   17.54   0
   2  -6   9   73.76   18.44   0
   3  -6   9   88.11   19.26   0
   4  -6   9   37.68   17.48   0
   4  -6   9   28.45   24.79   0
  -7  -5   9   93.91   20.62   0
  -6  -5   9    2.51    9.06   0
  -6  -5   9  -12.06    7.77   0
  -6  -5   9    7.99   18.38   0
  -5  -5   9  527.92   11.69   0
  -5  -5   9  462.43   17.00   0
  -5  -5   9  464.54   11.32   0
  -4  -5   9   66.68   10.09   0
  -3  -5   9  380.70   11.63   0
  -2  -5   9   85.38   11.85   0
  -1  -5   9  130.29   13.79   0
   0  -5   9   10.37   13.42   0
   1  -5   9  136.80   14.73   0
   2  -5   9   22.67   15.44   0
   3  -5   9  138.54   17.74   0
   4  -5   9   24.66   12.87   0
   4  -5   9   33.83   20.01   0
   5  -5   9   61.53   16.44   0
   5  -5   9   51.17   22.42   0
  -8  -4   9  -24.40   23.12   0
  -7  -4   9   -6.74   19.59   0
  -6  -4   9   48.69    6.99   0
  -6  -4   9   38.99    6.93   0
  -6  -4   9   38.64   14.42   0
  -5  -4   9   52.65   14.63   0
  -5  -4   9   65.22    8.11   0
  -5  -4   9   78.80    8.44   0
  -4  -4   9  368.09   11.02   0
  -4  -4   9  360.54   10.65   0
  -4  -4   9  368.95   12.82   0
  -3  -4   9  161.97    9.23   0
  -2  -4   9  491.65   11.78   0
  -1  -4   9  -23.44   10.97   0
   0  -4   9  237.81   11.93   0
   1  -4   9   25.87   12.92   0
   2  -4   9  232.34   14.12   0
   3  -4   9  149.30   11.24   0
   4  -4   9  204.07   11.25   0
   4  -4   9  224.63   16.06   0
   5  -4   9  169.05   14.57   0
   5  -4   9  157.22   19.33   0
   6  -4   9  238.58   18.00   0
   6  -4   9  139.79   22.26   0
  -8  -3   9   12.55   21.24   0
  -7  -3   9   42.08   19.13   0
  -6  -3   9   61.02   15.38   0
  -6  -3   9   66.02    5.43   0
  -6  -3   9   64.23    5.23   0
  -5  -3   9  221.84   13.70   0
  -5  -3   9  208.44    8.36   0
  -5  -3   9  224.49    7.55   0
  -4  -3   9  468.04    9.84   0
  -4  -3   9  444.61    9.85   0
  -4  -3   9  462.32   11.85   0
  -3  -3   9  356.80   10.24   0
  -3  -3   9  354.93    9.28   0
  -3  -3   9  358.91   10.15   0
  -2  -3   9  486.32   10.53   0
  -1  -3   9 1144.52   13.03   0
   0  -3   9    3.07   10.95   0
   1  -3   9  223.20    9.43   0
   2  -3   9  372.24   13.62   0
   3  -3   9   82.80    7.37   0
   3  -3   9   78.29   13.12   0
   4  -3   9  194.48    9.16   0
   4  -3   9  192.71   14.49   0
   5  -3   9  120.29   12.54   0
   5  -3   9   63.69   15.60   0
   6  -3   9   64.53   14.16   0
   6  -3   9   23.36   18.06   0
   7  -3   9  143.18   20.33   0
   7  -3   9  138.92   15.85   0
  -8  -2   9   67.47   25.80   0
  -7  -2   9   92.02   18.54   0
  -6  -2   9  114.33   15.37   0
  -6  -2   9   81.12    5.00   0
  -6  -2   9  109.46    4.98   0
  -5  -2   9   79.30    6.81   0
  -5  -2   9   92.96   12.19   0
  -5  -2   9   94.65    7.45   0
  -4  -2   9    2.62   10.28   0
  -4  -2   9   -1.02    7.40   0
  -4  -2   9   -2.30    7.33   0
  -3  -2   9  549.15   10.09   0
  -3  -2   9  521.52   10.00   0
  -3  -2   9  486.70   10.43   0
  -2  -2   9    4.33   10.09   0
  -2  -2   9   32.12    8.30   0
  -2  -2   9   32.25    7.54   0
  -1  -2   9  413.87   10.20   0
   0  -2   9   91.58   10.02   0
   1  -2   9   56.63   10.46   0
   2  -2   9  117.57   12.02   0
   3  -2   9   -2.10    6.62   0
   3  -2   9   37.50   11.98   0
   4  -2   9  323.27    8.51   0
   4  -2   9  315.97   13.49   0
   5  -2   9  131.70    9.86   0
   5  -2   9  107.38   13.76   0
   6  -2   9  303.88   12.28   0
   6  -2   9  294.08   16.10   0
   7  -2   9   -4.25   17.47   0
   7  -2   9    0.28   12.73   0
   8  -2   9  115.16   20.28   0
   8  -2   9  115.12   17.13   0
  -7  -1   9   22.68   19.27   0
  -6  -1   9  207.17    6.38   0
  -6  -1   9  207.24   15.59   0
  -6  -1   9  250.00    6.25   0
  -5  -1   9  -27.17   12.79   0
  -5  -1   9   19.79    7.45   0
  -5  -1   9   16.41    6.92   0
  -4  -1   9  372.57   11.49   0
  -4  -1   9  341.18    8.33   0
  -4  -1   9  382.25    8.10   0
  -3  -1   9   17.68    8.72   0
  -3  -1   9    0.56    7.31   0
  -2  -1   9  220.51    7.93   0
  -2  -1   9  225.02    8.47   0
  -1  -1   9  194.18    8.89   0
  -1  -1   9  196.75    8.71   0
  -1  -1   9  162.46    7.08   0
   0  -1   9  465.79    9.74   0
   0  -1   9  449.09    5.57   0
   1  -1   9  376.75   10.31   0
   2  -1   9  292.02   11.25   0
   3  -1   9 1165.00    6.62   0
   3  -1   9 1196.50   14.36   0
   4  -1   9  190.13    6.96   0
   4  -1   9  208.09   11.93   0
   5  -1   9  830.31   14.67   0
   5  -1   9  817.76    9.26   0
   6  -1   9   47.71   12.79   0
   6  -1   9   11.86    9.49   0
   7  -1   9   48.58   14.30   0
   7  -1   9   57.20   11.91   0
   8  -1   9  -12.19   18.96   0
   8  -1   9   26.41   13.35   0
   9  -1   9  -33.93   19.97   0
  -7   0   9  309.58   21.41   0
  -6   0   9    5.79    7.03   0
  -6   0   9   17.19   16.45   0
  -5   0   9  858.68   15.80   0
  -5   0   9  815.75    9.82   0
  -4   0   9  173.58   11.10   0
  -4   0   9  146.40    8.47   0
  -3   0   9  537.14   10.61   0
  -3   0   9  555.50   10.04   0
  -2   0   9  295.94    8.27   0
  -2   0   9  295.48    8.83   0
  -1   0   9   60.95    8.11   0
  -1   0   9   47.38    6.99   0
   0   0   9  372.22    4.84   0
   0   0   9  396.67    9.48   0
   1   0   9  391.82    2.54   0
   1   0   9  474.35   10.27   0
   2   0   9  342.65    7.88   0
   3   0   9  818.35   12.43   0
   4   0   9  441.66    9.30   0
   4   0   9  417.59    4.85   0
   5   0   9  258.63   11.74   0
   5   0   9  240.38    6.37   0
   6   0   9   77.00    8.16   0
   6   0   9   88.43   12.07   0
   7   0   9   56.24   13.20   0
   8   0   9   42.36   15.72   0
   9   0   9   33.45   16.53   0
   9   0   9    5.35   19.46   0
  -7   1   9   64.35    7.84   0
  -6   1   9  326.05   10.18   0
  -5   1   9   84.30    9.59   0
  -5   1   9   78.97   14.78   0
  -4   1   9  362.02   12.67   0
  -4   1   9  287.06    8.65   0
  -3   1   9   38.48   10.22   0
  -3   1   9   40.75    8.19   0
  -2   1   9  194.60    9.12   0
  -2   1   9  164.17    8.53   0
  -1   1   9  292.22    7.05   0
  -1   1   9  291.04    9.15   0
   0   1   9   56.20    8.50   0
   1   1   9  -12.83    6.38   0
   2   1   9 1891.66   13.22   0
   3   1   9   30.71    9.44   0
   4   1   9 1546.92   13.53   0
   5   1   9   94.84   10.59   0
   5   1   9   57.18   10.52   0
   6   1   9  671.48   12.93   0
   6   1   9  663.56   12.93   0
   7   1   9  121.53   11.82   0
   7   1   9  116.99   11.57   0
   8   1   9   90.17   12.91   0
   8   1   9   54.61   13.06   0
   9   1   9  210.66   15.91   0
   9   1   9  159.00   18.32   0
  10   1   9  -13.13   18.95   0
  10   1   9  -15.90   17.17   0
  -7   2   9    5.71   10.99   0
  -6   2   9  106.60   12.20   0
   6  -2  -9  174.30   18.21   0
  -5   2   9   44.94   11.58   0
   5  -2  -9   56.55   15.35   0
  -4   2   9  141.60   11.42   0
   4  -2  -9  176.42   12.71   0
   4  -2  -9  197.29    9.39   0
  -3   2   9  318.86   11.37   0
   3  -2  -9  335.33    9.53   0
   3  -2  -9  342.65   11.37   0
  -2   2   9   54.17    9.56   0
   2  -2  -9  104.87    8.93   0
   2  -2  -9  110.67    8.77   0
  -1   2   9 1647.27   13.12   0
   1  -2  -9 1924.56   12.99   0
   1  -2  -9 1904.57   11.91   0
   0   2   9   17.59    8.74   0
   0  -2  -9   30.05    8.83   0
   0  -2  -9   10.40    5.97   0
   1   2   9 1092.45   11.68   0
  -1  -2  -9 1128.77    5.53   0
   2   2   9  164.07    7.06   0
   3   2   9  463.96   10.60   0
   4   2   9   48.47    9.88   0
   5   2   9  306.25   10.66   0
   6   2   9   69.06   10.91   0
   6   2   9   91.90   10.52   0
  -6  -2  -9   79.95    7.10   0
   7   2   9  109.01   10.99   0
   7   2   9   84.96   10.88   0
   8   2   9   71.19   13.73   0
   8   2   9   66.66   12.04   0
   9   2   9  -11.85   12.54   0
   9   2   9   23.61   12.19   0
  10   2   9  139.97   17.53   0
  10   2   9  173.55   15.91   0
  -6   3   9   -3.29   14.54   0
   6  -3  -9    4.56   13.26   0
   6  -3  -9   13.38   19.72   0
  -5   3   9   44.16   13.79   0
   5  -3  -9   20.52   17.59   0
   5  -3  -9   32.10   13.08   0
  -4   3   9  174.60   11.63   0
   4  -3  -9  184.69   10.80   0
   4  -3  -9  227.11   14.11   0
  -3   3   9  118.55   11.40   0
   3  -3  -9  123.01   10.26   0
   3  -3  -9  134.09   11.82   0
  -2   3   9 1261.23   13.45   0
   2  -3  -9 1404.59   14.68   0
   2  -3  -9 1495.95   13.69   0
  -1   3   9  264.35   11.32   0
   1  -3  -9  349.83   10.27   0
   1  -3  -9  338.34   10.93   0
   0   3   9 1894.58   14.14   0
   0  -3  -9 2076.19   10.55   0
   0  -3  -9 2128.36   13.82   0
   1   3   9    4.63   10.11   0
  -1  -3  -9    1.19    5.46   0
  -1  -3  -9    5.67    9.65   0
   2   3   9  490.00   11.09   0
  -2  -3  -9  412.65    4.41   0
  -2  -3  -9  523.18   10.84   0
   3   3   9   31.36   10.03   0
   4   3   9   -7.67    9.77   0
  -4  -3  -9   -0.85    3.46   0
   5   3   9    7.66   10.31   0
  -5  -3  -9   29.96    4.48   0
   6   3   9   89.29   10.84   0
  -6  -3  -9   95.31    6.56   0
   7   3   9  -10.64   10.51   0
   7   3   9   13.45   10.46   0
   8   3   9  304.60   12.72   0
   8   3   9  301.41   13.65   0
   9   3   9   66.50   14.05   0
   9   3   9   77.22   14.02   0
  -9  -3  -9   76.41   13.42   0
  10   3   9  186.41   16.36   0
  10   3   9  201.97   16.39   0
 -10  -3  -9  218.66   18.62   0
  -5   4   9   27.62   14.85   0
   5  -4  -9   84.90   15.97   0
   5  -4  -9   93.69   19.62   0
  -4   4   9   30.30   13.44   0
   4  -4  -9   54.57   16.11   0
   4  -4  -9   55.43   12.48   0
  -3   4   9   64.92   12.52   0
   3  -4  -9   47.52   13.19   0
   3  -4  -9   53.85   11.70   0
  -2   4   9  403.31   12.99   0
   2  -4  -9  447.25   12.22   0
   2  -4  -9  460.73   11.88   0
  -1   4   9   50.41   12.88   0
   1  -4  -9   52.01   10.75   0
   1  -4  -9   46.44    9.40   0
   0   4   9 1504.23   14.85   0
   0  -4  -9 1656.56   11.68   0
   0  -4  -9 1679.79   14.86   0
   1   4   9  590.74   12.52   0
  -1  -4  -9  622.41    9.18   0
  -1  -4  -9  643.40   12.27   0
   2   4   9  485.83   12.09   0
  -2  -4  -9  535.47   12.30   0
   3   4   9  777.91   12.88   0
  -3  -4  -9  860.22   12.74   0
   4   4   9  197.36   10.89   0
  -4  -4  -9  204.69    8.05   0
   5   4   9  206.02   11.26   0
  -5  -4  -9  224.26    6.86   0
   6   4   9   21.38   12.21   0
  -6  -4  -9   11.72    7.08   0
   7   4   9  536.79   12.03   0
   8   4   9   11.97   11.25   0
  -8  -4  -9   15.23    9.16   0
   9   4   9  394.77   13.81   0
   9   4   9  392.24   15.16   0
  -9  -4  -9  535.64   13.19   0
  10   4   9   22.03   14.95   0
 -10  -4  -9   13.25   14.32   0
  -5   5   9   51.39   20.19   0
   5  -5  -9   64.49   17.26   0
   5  -5  -9   66.60   21.61   0
  -4   5   9   60.18   15.57   0
   4  -5  -9   56.88   18.90   0
   4  -5  -9   80.01   17.30   0
  -3   5   9  431.32   17.21   0
   3  -5  -9  471.97   16.62   0
   3  -5  -9  467.16   15.26   0
  -2   5   9    5.20   13.81   0
   2  -5  -9   -4.39   12.95   0
   2  -5  -9   -6.67   12.75   0
  -1   5   9  519.65   16.46   0
   1  -5  -9  582.37   13.72   0
   1  -5  -9  600.88   13.29   0
   0   5   9   25.76   12.06   0
   0  -5  -9   25.92    9.32   0
   0  -5  -9   15.70   11.07   0
   1   5   9  579.56   13.50   0
  -1  -5  -9  664.76   13.28   0
  -1  -5  -9  683.38   11.22   0
   2   5   9   70.87   12.27   0
  -2  -5  -9   79.61   12.13   0
   3   5   9  204.10   12.42   0
  -3  -5  -9  247.87   11.99   0
   4   5   9  863.75   13.58   0
  -4  -5  -9  943.08   12.88   0
   5   5   9   13.46   11.10   0
  -5  -5  -9   30.63   10.56   0
   6   5   9  593.13   12.38   0
   7   5   9   40.69   12.34   0
   8   5   9  294.93   12.68   0
  -8  -5  -9  324.05   10.16   0
   9   5   9   27.30   11.66   0
  -9  -5  -9   12.83   11.68   0
  10   5   9   -4.08   15.03   0
 -10  -5  -9   21.00   15.74   0
  11   5   9   -3.90   14.14   0
  -4   6   9  265.91   19.88   0
   4  -6  -9  306.85   23.73   0
   4  -6  -9  309.26   19.51   0
  -3   6   9  105.47   18.12   0
   3  -6  -9   84.58   19.11   0
   3  -6  -9   81.98   17.38   0
  -2   6   9  125.04   15.83   0
   2  -6  -9  148.80   14.93   0
   2  -6  -9  159.82   15.99   0
  -1   6   9   26.50   14.44   0
   1  -6  -9   19.31   13.07   0
   1  -6  -9   36.74   14.65   0
   0   6   9  -11.89   13.93   0
   0  -6  -9   11.27   11.19   0
   0  -6  -9    1.68   13.28   0
   1   6   9   71.14   12.80   0
  -1  -6  -9   80.90   12.33   0
   2   6   9  120.97   13.25   0
  -2  -6  -9  130.99   12.59   0
   3   6   9  -23.26   12.24   0
  -3  -6  -9   14.97   11.39   0
   4   6   9  147.48   12.05   0
  -4  -6  -9  146.78   12.02   0
   5   6   9  666.66   13.55   0
  -5  -6  -9  761.48   13.45   0
   6   6   9  161.80   12.12   0
  -6  -6  -9  169.30   11.43   0
   7   6   9  373.61   12.86   0
   8   6   9  116.71   12.75   0
  -8  -6  -9  141.49   10.65   0
   9   6   9   69.21   12.43   0
  -9  -6  -9   74.65   12.14   0
  10   6   9   82.07   15.68   0
 -10  -6  -9  105.09   17.74   0
  -3   7   9  165.17   21.42   0
   3  -7  -9  240.19   22.93   0
   3  -7  -9  229.45   19.69   0
  -2   7   9   24.79   19.92   0
   2  -7  -9   36.99   19.35   0
   2  -7  -9   44.79   18.11   0
  -1   7   9   78.26   18.68   0
   1  -7  -9   83.93   15.80   0
   1  -7  -9   46.41   17.61   0
   0   7   9    4.66   15.30   0
   0  -7  -9    9.69   13.45   0
   0  -7  -9   10.70   15.19   0
   1   7   9   57.43   15.62   0
  -1  -7  -9   53.03   14.21   0
   2   7   9    6.02   13.59   0
  -2  -7  -9   -3.27    9.99   0
   3   7   9  292.82   14.59   0
  -3  -7  -9  283.45   13.43   0
   4   7   9   44.24   13.88   0
  -4  -7  -9   87.01   13.31   0
   5   7   9 1285.00   16.88   0
  -5  -7  -9 1533.70   16.91   0
   6   7   9  195.45   15.10   0
  -6  -7  -9  249.71   13.18   0
   7   7   9  497.42   15.98   0
  -7  -7  -9  574.17   14.45   0
   8   7   9  121.84   14.44   0
   9   7   9   45.79   15.15   0
  -9  -7  -9   68.24   12.91   0
  10   7   9   44.01   13.87   0
 -10  -7  -9   51.49   16.46   0
  -2   8   9  173.50   25.40   0
   2  -8  -9  255.44   23.77   0
   2  -8  -9  233.92   25.04   0
  -1   8   9   38.24   19.61   0
   1  -8  -9   65.67   21.37   0
   1  -8  -9   56.04   21.23   0
   0   8   9  110.19   18.89   0
   0  -8  -9  148.12   16.32   0
   0  -8  -9  166.53   19.51   0
   1   8   9   63.79   18.33   0
  -1  -8  -9   86.07   16.23   0
   2   8   9  221.80   16.38   0
  -2  -8  -9  269.38   17.31   0
   3   8   9   97.77   16.53   0
  -3  -8  -9  145.52   15.08   0
   4   8   9  277.71   16.20   0
  -4  -8  -9  272.44   15.95   0
   5   8   9   18.62   15.27   0
  -5  -8  -9   18.93   15.13   0
   6   8   9  273.88   15.64   0
  -6  -8  -9  336.45   15.39   0
   7   8   9   29.81   14.39   0
  -7  -8  -9   56.24   14.44   0
   8   8   9    8.20   16.12   0
  -8  -8  -9   73.12   16.04   0
   9   8   9  -10.43   16.45   0
  -9  -8  -9   11.93   17.16   0
  10   8   9   -1.04   17.11   0
 -10  -8  -9   36.79   20.81   0
   0   9   9   39.09   24.03   0
   0  -9  -9   23.16   20.94   0
   0  -9  -9   67.60   23.64   0
   1   9   9  292.72   23.01   0
  -1  -9  -9  333.63   20.83   0
   2   9   9  -36.65   18.72   0
  -2  -9  -9   18.48   19.22   0
   3   9   9  251.92   18.45   0
  -3  -9  -9  327.17   19.48   0
   4   9   9   24.08   18.17   0
  -4  -9  -9   -7.94   16.33   0
   5   9   9   38.58   18.48   0
  -5  -9  -9   17.19   17.45   0
   6   9   9  184.50   18.09   0
  -6  -9  -9  223.15   16.10   0
   7   9   9  168.91   19.79   0
  -7  -9  -9  224.31   17.53   0
   8   9   9   39.76   19.19   0
  -8  -9  -9   59.59   18.26   0
   9   9   9  117.18   21.07   0
   1  10   9  100.29   26.81   0
  -1 -10  -9  126.04   23.50   0
  -1 -10  -9  146.99   24.41   0
   2  10   9  297.09   23.30   0
  -2 -10  -9  387.00   23.94   0
   3  10   9  152.24   21.11   0
  -3 -10  -9  160.68   22.73   0
   4  10   9  369.39   23.62   0
  -4 -10  -9  456.65   22.63   0
   5  10   9   59.32   21.50   0
  -5 -10  -9   85.46   20.57   0
   6  10   9  135.34   21.76   0
  -6 -10  -9  155.96   20.21   0
   7  10   9   22.09   20.13   0
  -7 -10  -9    4.12   19.72   0
   8  10   9   61.16   20.96   0
  -8 -10  -9  102.66   21.77   0
   5  11   9   88.47   25.57   0
  -5 -11  -9   96.57   25.26   0
   6  11   9  -12.86   24.92   0
  -4  -8  10   44.15   22.40   0
  -3  -8  10   -7.07   20.71   0
  -2  -8  10   11.06   22.19   0
  -1  -8  10   10.78   25.40   0
  -6  -7  10   82.57   15.99   0
  -6  -7  10   70.56   14.96   0
  -6  -7  10   32.76   22.79   0
  -5  -7  10    2.53   14.64   0
  -4  -7  10   39.94   16.05   0
  -3  -7  10   27.83   17.52   0
  -2  -7  10    7.90   19.44   0
  -1  -7  10   49.75   19.48   0
   0  -7  10   30.23   20.66   0
   1  -7  10   60.96   21.33   0
   2  -7  10   79.85   25.78   0
  -6  -6  10   19.91   11.34   0
  -6  -6  10   53.35   11.74   0
  -6  -6  10   37.22   19.78   0
  -5  -6  10  322.94   15.09   0
  -5  -6  10  194.03   18.54   0
  -4  -6  10   22.24   12.92   0
  -3  -6  10  195.95   14.37   0
  -2  -6  10  313.85   16.36   0
  -1  -6  10   68.73   17.61   0
   0  -6  10  306.24   17.60   0
   1  -6  10   61.16   18.01   0
   2  -6  10   90.84   19.77   0
   3  -6  10  109.63   17.67   0
   3  -6  10   79.53   22.87   0
   4  -6  10   34.90   17.64   0
   4  -6  10   24.11   24.06   0
  -7  -5  10  -20.51   20.05   0
  -6  -5  10  159.52   10.28   0
  -6  -5  10   77.30   18.51   0
  -6  -5  10  100.61    9.59   0
  -5  -5  10    6.91   11.07   0
  -5  -5  10   -1.96   10.90   0
  -5  -5  10   -8.43   15.63   0
  -4  -5  10   59.89   12.59   0
  -4  -5  10   21.41   13.88   0
  -3  -5  10    2.33   12.27   0
  -2  -5  10  388.27   13.67   0
  -1  -5  10   98.49   15.98   0
   0  -5  10  334.41   15.91   0
   1  -5  10   80.86   15.45   0
   2  -5  10  200.75   16.63   0
   3  -5  10   -0.03   12.05   0
   3  -5  10   -6.11   18.75   0
   4  -5  10   69.75   13.96   0
   4  -5  10   76.78   20.40   0
   5  -5  10    7.37   16.08   0
   5  -5  10   14.20   23.91   0
  -7  -4  10   30.00   20.63   0
  -6  -4  10   18.34   16.92   0
  -6  -4  10   -7.74    7.55   0
  -6  -4  10    0.32    8.16   0
  -5  -4  10   45.13    9.47   0
  -5  -4  10   42.63    9.86   0
  -5  -4  10   16.95   14.57   0
  -4  -4  10   -3.12   10.71   0
  -4  -4  10    1.38   10.61   0
  -4  -4  10   -4.04   11.82   0
  -3  -4  10  241.34   10.79   0
  -2  -4  10    5.91   10.83   0
  -1  -4  10 1426.10   15.88   0
   0  -4  10   42.14   12.79   0
   1  -4  10 1296.25   17.64   0
   2  -4  10   61.68   14.13   0
   3  -4  10  221.23   11.68   0
   3  -4  10  190.43   16.37   0
   4  -4  10   34.27   12.29   0
   4  -4  10   47.75   17.55   0
   5  -4  10    9.91   12.80   0
   5  -4  10    6.24   18.65   0
   6  -4  10  107.78   15.57   0
   6  -4  10   95.67   24.95   0
  -7  -3  10  -10.03   20.48   0
  -6  -3  10   51.58   17.21   0
  -6  -3  10   62.47    6.74   0
  -6  -3  10  109.46    7.27   0
  -5  -3  10   25.59   13.16   0
  -5  -3  10    7.40    8.21   0
  -5  -3  10   10.78    8.88   0
  -4  -3  10  398.45   10.70   0
  -4  -3  10  438.70   10.80   0
  -4  -3  10  420.85   13.24   0
  -3  -3  10   12.66    8.71   0
  -3  -3  10    3.35   11.08   0
  -3  -3  10  -22.39   11.44   0
  -2  -3  10  514.85   11.56   0
  -2  -3  10  549.25   11.23   0
  -1  -3  10   64.40   11.08   0
   0  -3  10 1207.37   14.80   0
   1  -3  10   -8.65   11.76   0
   2  -3  10  424.93   14.19   0
   3  -3  10  110.85    8.82   0
   3  -3  10  120.34   14.19   0
   4  -3  10   77.82   10.38   0
   4  -3  10  112.82   15.32   0
   5  -3  10  112.53   11.59   0
   5  -3  10  110.83   17.61   0
   6  -3  10   24.39   14.12   0
   6  -3  10   38.63   18.95   0
   7  -3  10   34.44   21.97   0
   7  -3  10   81.80   17.32   0
  -7  -2  10   22.57   20.23   0
  -6  -2  10    0.84   16.51   0
  -6  -2  10    9.40    6.66   0
  -6  -2  10   15.45    6.38   0
  -5  -2  10  281.64    8.42   0
  -5  -2  10  331.58   14.24   0
  -5  -2  10  257.58    9.35   0
  -4  -2  10   54.61   10.76   0
  -4  -2  10   84.59    9.12   0
  -4  -2  10   81.48    9.16   0
  -3  -2  10  406.75   10.34   0
  -3  -2  10  418.80   10.84   0
  -3  -2  10  424.66    9.47   0
  -2  -2  10   83.22    9.40   0
  -2  -2  10  103.27    9.76   0
  -2  -2  10  114.12    7.78   0
  -1  -2  10   38.64   10.05   0
  -1  -2  10   42.48    6.46   0
   0  -2  10  193.75   10.95   0
   1  -2  10   10.04   11.10   0
   2  -2  10  209.78   12.23   0
   3  -2  10  264.32    6.52   0
   3  -2  10  252.94   13.57   0
   4  -2  10    2.20    7.17   0
   4  -2  10  -14.95   12.30   0
   5  -2  10  586.09   10.76   0
   5  -2  10  546.10   16.53   0
   6  -2  10   48.61   15.72   0
   6  -2  10   48.04   11.38   0
   7  -2  10  374.06   21.85   0
   7  -2  10  477.79   14.02   0
   8  -2  10   35.27   21.21   0
   8  -2  10   72.00   15.93   0
  -7  -1  10   61.60   22.78   0
  -6  -1  10   24.54   16.91   0
  -6  -1  10    7.92    6.97   0
  -6  -1  10    0.23    6.77   0
  -5  -1  10  325.26   14.91   0
  -5  -1  10  298.21    8.99   0
  -5  -1  10  355.62    8.81   0
  -4  -1  10   55.16   10.96   0
  -4  -1  10   64.99    7.63   0
  -4  -1  10   43.46    7.37   0
  -3  -1  10 1003.19   13.32   0
  -3  -1  10  963.16   10.65   0
  -3  -1  10  898.36   12.04   0
  -2  -1  10  100.21    9.05   0
  -2  -1  10   79.19   10.41   0
  -2  -1  10   83.09    8.98   0
  -1  -1  10  245.03    7.43   0
  -1  -1  10  255.13   10.42   0
  -1  -1  10  250.05   10.28   0
   0  -1  10   -6.76   10.24   0
   0  -1  10   -1.49   10.27   0
   0  -1  10    1.43    4.81   0
   1  -1  10  237.57   11.14   0
   1  -1  10  201.25    4.16   0
   2  -1  10   27.46    3.33   0
   2  -1  10   23.88   11.02   0
   3  -1  10  156.04    4.35   0
   3  -1  10  147.71   12.19   0
   4  -1  10  651.63    7.17   0
   4  -1  10  701.71   14.41   0
   5  -1  10  -17.89   12.99   0
   5  -1  10    7.44    7.01   0
   6  -1  10  647.79   17.00   0
   6  -1  10  644.58   10.81   0
   7  -1  10   55.83   11.97   0
   7  -1  10   57.38   15.16   0
   8  -1  10  181.33   21.65   0
   8  -1  10  234.14   13.60   0
  -7   0  10   -2.91   21.66   0
  -6   0  10  500.91   10.35   0
  -6   0  10  530.57   20.18   0
  -6   0  10  461.77    9.49   0
  -5   0  10   15.67   15.64   0
  -5   0  10    2.22    9.99   0
  -4   0  10  864.35   14.04   0
  -4   0  10  831.04   11.51   0
  -3   0  10    4.78    9.31   0
  -3   0  10   -5.28    9.51   0
  -2   0  10  593.80   10.44   0
  -2   0  10  613.60   10.26   0
  -1   0  10  175.38    7.49   0
  -1   0  10  183.22   10.89   0
   0   0  10   11.66    4.21   0
   0   0  10  -21.73    9.31   0
   1   0  10  472.60   10.89   0
   2   0  10   -8.37   10.50   0
   3   0  10   34.06   11.96   0
   4   0  10  236.28   12.22   0
   5   0  10  157.93   11.93   0
   6   0  10  310.83   14.60   0
   7   0  10   77.86   14.66   0
   8   0  10   90.37   18.29   0
   9   0  10   44.62   18.60   0
   9   0  10   90.52   18.88   0
  -7   1  10  123.99    8.93   0
  -6   1  10  -21.76   10.23   0
  -5   1  10  238.90   10.98   0
  -5   1  10  254.79   16.26   0
  -4   1  10   43.01   13.45   0
  -4   1  10   45.37   10.23   0
  -3   1  10  110.00   10.28   0
  -3   1  10   94.96   10.56   0
  -2   1  10   17.52    9.07   0
  -2   1  10   23.87    8.07   0
  -1   1  10  201.85    6.85   0
  -1   1  10  226.46    9.89   0
   0   1  10   47.40    9.55   0
   1   1  10  706.91   11.20   0
   2   1  10  488.09    8.84   0
   3   1  10  487.81   12.48   0
   4   1  10  126.96   11.08   0
   5   1  10  796.68   13.41   0
   5   1  10  760.68   13.33   0
   6   1  10   46.77   11.19   0
   6   1  10   32.48   11.14   0
   7   1  10  739.28   15.42   0
   7   1  10  712.41   15.54   0
   8   1  10   16.88   15.42   0
   8   1  10   45.30   14.51   0
   9   1  10   79.88   16.82   0
   9   1  10   64.00   19.91   0
  -6   2  10   41.77   12.36   0
  -5   2  10  219.05   12.64   0
   5  -2 -10  216.27   17.56   0
  -4   2  10   18.90   11.87   0
   4  -2 -10   13.77    9.53   0
   4  -2 -10   24.72   12.82   0
  -3   2  10   42.73   11.90   0
   3  -2 -10   50.32    9.67   0
   3  -2 -10   73.10   10.72   0
  -2   2  10  248.44   12.20   0
   2  -2 -10  280.58   10.40   0
   2  -2 -10  270.90   10.89   0
  -1   2  10   37.53   10.44   0
   1  -2 -10   35.81    8.18   0
   1  -2 -10   35.84    9.40   0
   0   2  10 2107.24   15.19   0
   0  -2 -10 2264.28    9.89   0
   1   2  10  280.28   10.78   0
   2   2  10 2541.57   16.04   0
   3   2  10  800.81   10.80   0
   4   2  10  552.94   11.84   0
   5   2  10   87.56   10.71   0
   6   2  10  108.90   13.06   0
   6   2  10  112.51   10.89   0
   7   2  10   21.22   13.33   0
   7   2  10   -3.60   13.15   0
   8   2  10   36.19   12.85   0
   8   2  10   23.19   14.36   0
   9   2  10    9.59   14.20   0
   9   2  10    4.17   15.80   0
  10   2  10   19.72   19.05   0
  10   2  10   11.35   19.53   0
  -6   3  10   90.05   15.53   0
   6  -3 -10  135.25   16.11   0
   6  -3 -10  127.66   23.17   0
  -5   3  10   28.46   13.26   0
   5  -3 -10   72.35   12.62   0
   5  -3 -10   54.52   18.78   0
  -4   3  10   48.57   13.54   0
   4  -3 -10   61.33   13.12   0
   4  -3 -10   34.53   15.03   0
  -3   3  10   53.46   11.58   0
   3  -3 -10   73.55   10.83   0
   3  -3 -10   66.59   11.95   0
  -2   3  10   29.34   11.10   0
   2  -3 -10    0.25   10.70   0
   2  -3 -10   27.32    9.84   0
  -1   3  10  378.02   12.03   0
   1  -3 -10  408.47    9.11   0
   1  -3 -10  467.01   11.74   0
   0   3  10   11.08   11.27   0
   0  -3 -10   27.32    6.54   0
   0  -3 -10   10.13   10.56   0
   1   3  10  726.92   12.50   0
  -1  -3 -10  754.07    7.08   0
  -1  -3 -10  775.27   12.27   0
   2   3  10  -28.82   11.18   0
  -2  -3 -10   -8.96    3.79   0
  -2  -3 -10   -1.14   10.82   0
   3   3  10 1893.09   15.86   0
   4   3  10   13.33   10.52   0
   5   3  10  162.37   11.62   0
  -5  -3 -10  188.41    4.45   0
   6   3  10   -3.79   11.14   0
  -6  -3 -10   19.37    6.01   0
   7   3  10   21.75   11.67   0
   7   3  10   21.96   11.72   0
  -7  -3 -10    1.79    8.17   0
   8   3  10   14.08   14.64   0
   8   3  10   10.63   14.55   0
   9   3  10   42.64   13.24   0
   9   3  10   13.78   13.30   0
  10   3  10   32.44   14.92   0
  10   3  10    5.08   17.21   0
  -5   4  10   12.65   14.97   0
   5  -4 -10    3.53   21.07   0
   5  -4 -10  -19.55   16.67   0
  -4   4  10   35.40   13.95   0
   4  -4 -10   26.94   16.99   0
   4  -4 -10   32.29   14.82   0
  -3   4  10    6.59   13.56   0
   3  -4 -10  -15.23   15.67   0
   3  -4 -10   -2.83   12.53   0
  -2   4  10  141.48   12.49   0
   2  -4 -10  139.40   13.54   0
   2  -4 -10  129.07   11.77   0
  -1   4  10   13.31   11.19   0
   1  -4 -10   11.25    9.28   0
   1  -4 -10   -3.99   11.05   0
   0   4  10  310.19   12.61   0
   0  -4 -10  319.56    8.62   0
   0  -4 -10  359.60   11.94   0
   1   4  10  402.35   12.34   0
  -1  -4 -10  455.63    8.49   0
  -1  -4 -10  467.86   12.25   0
   2   4  10  432.44   12.98   0
  -2  -4 -10  464.93    7.19   0
  -2  -4 -10  470.08   12.52   0
   3   4  10  781.01   13.83   0
  -3  -4 -10  875.65   13.60   0
   4   4  10  699.67   13.49   0
   5   4  10  159.45   11.52   0
  -5  -4 -10  145.62    5.54   0
   6   4  10  545.50   12.43   0
  -6  -4 -10  599.95    7.30   0
   7   4  10  236.69   12.74   0
  -7  -4 -10  290.03    8.63   0
   8   4  10  219.83   13.37   0
   9   4  10   93.42   13.25   0
   9   4  10  132.37   13.26   0
  10   4  10   83.03   14.72   0
  10   4  10   66.69   16.86   0
 -10  -4 -10   92.76   16.24   0
  -4   5  10  192.13   20.55   0
   4  -5 -10  248.48   20.45   0
   4  -5 -10  207.03   18.71   0
  -3   5  10  169.14   17.45   0
   3  -5 -10  134.06   18.46   0
   3  -5 -10  167.76   14.98   0
  -2   5  10  188.57   15.29   0
   2  -5 -10  259.49   13.82   0
   2  -5 -10  240.41   14.59   0
  -1   5  10  620.01   17.40   0
   1  -5 -10  738.64   13.45   0
   1  -5 -10  761.59   15.08   0
   0   5  10  310.55   13.81   0
   0  -5 -10  358.42   10.89   0
   0  -5 -10  395.52   13.27   0
   1   5  10  450.96   10.98   0
  -1  -5 -10  508.72   10.70   0
  -1  -5 -10  535.21   13.74   0
   2   5  10  426.53   10.53   0
  -2  -5 -10  510.76   13.01   0
   3   5  10   16.16   12.03   0
  -3  -5 -10    9.69   11.70   0
   4   5  10  413.23   10.16   0
  -4  -5 -10  448.79   12.72   0
   5   5  10  380.09   12.48   0
  -5  -5 -10  418.31   11.85   0
   6   5  10    8.55   11.99   0
  -6  -5 -10   16.61    7.31   0
   7   5  10  623.17   13.54   0
   8   5  10  122.14   13.22   0
   9   5  10  172.19   13.39   0
  -9  -5 -10  186.34   13.71   0
  10   5  10   -3.68   14.33   0
  10   5  10   10.97   14.43   0
 -10  -5 -10    4.39   14.07   0
  -3   6  10  222.83   19.40   0
   3  -6 -10  238.09   19.86   0
   3  -6 -10  240.27   18.96   0
  -2   6  10   83.30   17.82   0
   2  -6 -10   54.47   16.86   0
   2  -6 -10   89.28   16.97   0
  -1   6  10  143.53   15.40   0
   1  -6 -10  160.08   15.33   0
   1  -6 -10  178.36   15.39   0
   0   6  10   40.63   14.95   0
   0  -6 -10   85.88   13.13   0
   0  -6 -10   92.56   14.15   0
   1   6  10  148.07   10.88   0
  -1  -6 -10  174.71   14.38   0
  -1  -6 -10  172.82   10.46   0
   2   6  10  -12.34   13.88   0
  -2  -6 -10   15.47   13.23   0
   3   6  10   39.59   12.79   0
  -3  -6 -10   11.87   12.49   0
   4   6  10  -13.52   11.88   0
  -4  -6 -10    1.88   12.61   0
   5   6  10  133.03   13.32   0
  -5  -6 -10  168.10   12.70   0
   6   6  10   95.23   13.11   0
  -6  -6 -10   94.35   12.61   0
   7   6  10  238.38   13.57   0
   8   6  10  339.83   16.11   0
   9   6  10   67.28   15.36   0
  -9  -6 -10  152.04   12.26   0
  10   6  10  175.61   15.67   0
  10   6  10  156.50   17.93   0
 -10  -6 -10  318.82   15.54   0
  -2   7  10  161.21   22.43   0
   2  -7 -10  224.65   19.74   0
   2  -7 -10  207.19   19.94   0
  -1   7  10   86.04   18.95   0
   1  -7 -10   64.69   17.13   0
   1  -7 -10   83.98   18.37   0
   0   7  10  168.50   17.74   0
   0  -7 -10  194.60   14.67   0
   0  -7 -10  245.13   16.93   0
   1   7  10   11.64   16.15   0
  -1  -7 -10   -6.98   12.07   0
  -1  -7 -10    0.21   14.70   0
   2   7  10  137.69   14.98   0
  -2  -7 -10  173.27   14.49   0
   3   7  10   88.04   14.51   0
  -3  -7 -10   94.44   14.57   0
   4   7  10   30.04   10.68   0
  -4  -7 -10   49.92   14.15   0
   5   7  10  199.08   14.60   0
  -5  -7 -10  235.92   13.40   0
   6   7  10  230.21   15.07   0
  -6  -7 -10  256.94   14.66   0
   7   7  10  146.44   14.62   0
  -7  -7 -10  173.26   14.19   0
   8   7  10  185.46   15.03   0
  -8  -7 -10  190.92   13.44   0
   9   7  10  241.66   17.74   0
  -9  -7 -10  253.62   16.85   0
  10   7  10   65.76   17.98   0
 -10  -7 -10   49.06   18.59   0
  -1   8  10  113.23   21.36   0
   1  -8 -10  158.30   20.98   0
   1  -8 -10  135.69   22.69   0
   0   8  10    1.87   20.68   0
   0  -8 -10   -6.14   16.92   0
   0  -8 -10   25.62   19.68   0
   1   8  10  192.52   19.71   0
  -1  -8 -10  224.31   15.95   0
  -1  -8 -10  254.07   17.81   0
   2   8  10   73.98   17.91   0
  -2  -8 -10   74.26   16.99   0
   3   8  10  320.99   17.92   0
  -3  -8 -10  416.89   17.80   0
   4   8  10  259.05   17.27   0
  -4  -8 -10  288.52   16.60   0
   5   8  10   25.18   14.82   0
  -5  -8 -10    1.40   15.68   0
   6   8  10   85.80   15.15   0
  -6  -8 -10   64.73   15.53   0
   7   8  10   32.24   16.20   0
  -7  -8 -10   22.08   15.19   0
   8   8  10  -10.71   17.53   0
   9   8  10   97.58   17.68   0
  -9  -8 -10  164.45   15.50   0
  10   8  10    8.03   16.83   0
 -10  -8 -10   16.08   20.38   0
   0   9  10   20.62   22.60   0
   0  -9 -10  -35.37   22.37   0
   0  -9 -10   20.69   24.99   0
   1   9  10   20.66   23.21   0
  -1  -9 -10  -13.41   19.04   0
  -1  -9 -10   18.04   21.20   0
   2   9  10  148.96   19.96   0
  -2  -9 -10  165.87   19.69   0
   3   9  10    1.48   18.55   0
  -3  -9 -10   33.34   19.06   0
   4   9  10  161.75   18.57   0
  -4  -9 -10  191.22   19.09   0
   5   9  10   25.63   16.99   0
  -5  -9 -10    1.93   17.82   0
   6   9  10  183.31   19.05   0
  -6  -9 -10  251.81   20.12   0
   7   9  10    9.72   18.30   0
  -7  -9 -10   -9.10   16.34   0
   8   9  10  136.72   19.29   0
  -8  -9 -10  189.55   18.41   0
   9   9  10   21.48   18.34   0
   2  10  10   32.30   24.60   0
  -2 -10 -10   93.74   23.94   0
   3  10  10  160.57   22.17   0
  -3 -10 -10  174.90   23.54   0
   4  10  10  100.09   23.56   0
  -4 -10 -10  144.74   22.45   0
   5  10  10  318.95   24.06   0
  -5 -10 -10  386.64   22.83   0
   6  10  10    8.41   22.14   0
  -6 -10 -10  -13.45   21.19   0
   7  10  10  267.40   21.46   0
  -7 -10 -10  366.87   24.01   0
   8  10  10   16.47   21.98   0
  -8 -10 -10   16.56   20.30   0
  -4  -7  11  -46.54   17.51   0
  -3  -7  11  250.60   20.03   0
  -2  -7  11  -33.44   21.34   0
  -1  -7  11  108.91   21.67   0
   0  -7  11   23.74   22.19   0
   1  -7  11   16.33   22.72   0
  -6  -6  11  149.00   15.04   0
  -6  -6  11   98.97   12.81   0
  -6  -6  11   48.11   22.36   0
  -5  -6  11    5.61   18.40   0
  -5  -6  11   -2.56   14.73   0
  -5  -6  11    0.16   14.83   0
  -4  -6  11   50.51   14.62   0
  -3  -6  11  -12.57   15.33   0
  -2  -6  11   59.91   16.94   0
  -1  -6  11   29.38   19.07   0
   0  -6  11   14.41   19.48   0
   1  -6  11  206.34   23.18   0
   2  -6  11   -6.20   22.12   0
   3  -6  11  224.01   16.34   0
   3  -6  11  179.42   25.41   0
  -6  -5  11   -0.83   11.26   0
  -6  -5  11   -1.37   10.18   0
  -6  -5  11   62.72   19.30   0
  -5  -5  11   98.79   12.77   0
  -5  -5  11  117.35   12.67   0
  -5  -5  11   85.77   17.59   0
  -4  -5  11   28.35   11.84   0
  -4  -5  11   34.55   14.16   0
  -4  -5  11   21.32   14.48   0
  -3  -5  11  -10.17   13.03   0
  -2  -5  11   49.90   14.05   0
  -1  -5  11   40.71   15.14   0
   0  -5  11   47.59   15.36   0
   1  -5  11  167.26   18.36   0
   2  -5  11   89.50   17.99   0
   3  -5  11  231.61   15.47   0
   3  -5  11  244.56   21.36   0
   4  -5  11   39.60   15.75   0
   4  -5  11   56.72   21.88   0
  -7  -4  11    3.95   20.87   0
  -6  -4  11   39.55   20.76   0
  -6  -4  11   67.78    8.84   0
  -6  -4  11   54.27    9.34   0
  -5  -4  11   62.29   10.87   0
  -5  -4  11   32.64   10.73   0
  -5  -4  11   47.34   15.40   0
  -4  -4  11  131.87   12.18   0
  -4  -4  11  127.35   12.87   0
  -4  -4  11  136.38   13.24   0
  -3  -4  11    0.43   10.84   0
  -3  -4  11  -11.74   11.27   0
  -3  -4  11    2.58   12.96   0
  -2  -4  11  234.76   15.01   0
  -1  -4  11   60.60   13.27   0
   0  -4  11  427.87   15.32   0
   1  -4  11   -5.51   14.70   0
   2  -4  11  820.25   18.32   0
   3  -4  11   25.47   10.66   0
   3  -4  11   17.22   16.74   0
   4  -4  11  449.59   13.26   0
   4  -4  11  340.65   20.35   0
   5  -4  11   25.91   14.29   0
   5  -4  11   -3.03   21.95   0
   6  -4  11   71.97   15.43   0
   6  -4  11   47.67   24.69   0
  -7  -3  11    4.31   21.35   0
  -6  -3  11   57.44   18.45   0
  -6  -3  11   46.80    8.36   0
  -6  -3  11   63.65    7.90   0
  -5  -3  11   45.76   14.90   0
  -5  -3  11   52.40    9.53   0
  -5  -3  11   70.63    9.79   0
  -4  -3  11    6.46   11.97   0
  -4  -3  11   17.76   10.71   0
  -4  -3  11   16.21   11.35   0
  -3  -3  11  626.44   13.86   0
  -3  -3  11  687.67   13.85   0
  -3  -3  11  572.08   14.51   0
  -2  -3  11   30.86   12.28   0
  -2  -3  11   25.70   10.52   0
  -2  -3  11   44.89    8.73   0
  -1  -3  11 1146.50   14.95   0
   0  -3  11   83.49   14.36   0
   1  -3  11  226.34   14.09   0
   2  -3  11   -8.68   13.96   0
   3  -3  11   62.51    9.12   0
   3  -3  11   67.13   15.72   0
   4  -3  11   25.22   10.39   0
   4  -3  11   15.40   16.55   0
   5  -3  11   88.98   11.71   0
   5  -3  11   91.71   19.13   0
   6  -3  11   13.47   13.24   0
   6  -3  11   -2.95   20.51   0
   7  -3  11   27.45   23.29   0
   7  -3  11   53.58   16.88   0
  -7  -2  11   37.65   22.16   0
  -6  -2  11   35.49   16.85   0
  -6  -2  11   -6.13    7.77   0
  -6  -2  11    1.68    7.45   0
  -5  -2  11   -0.05    8.96   0
  -5  -2  11   11.28   13.75   0
  -5  -2  11    9.51    9.05   0
  -4  -2  11  179.67   12.43   0
  -4  -2  11  186.72    9.31   0
  -4  -2  11  128.92   10.74   0
  -3  -2  11   40.12   11.23   0
  -3  -2  11   12.34    9.41   0
  -3  -2  11    0.25   11.23   0
  -2  -2  11  737.44   11.38   0
  -2  -2  11  850.64   12.56   0
  -2  -2  11  809.92   12.51   0
  -1  -2  11   13.07   10.51   0
  -1  -2  11   -9.87   10.47   0
  -1  -2  11    2.95    7.38   0
   0  -2  11  797.22   13.00   0
   0  -2  11  777.23    7.88   0
   1  -2  11   19.73   11.28   0
   2  -2  11   79.89   12.75   0
   3  -2  11   35.93    6.12   0
   3  -2  11   60.44   13.76   0
   4  -2  11  171.26    7.25   0
   4  -2  11  162.80   15.26   0
   5  -2  11    6.57    8.12   0
   5  -2  11  -11.13   15.97   0
   6  -2  11  217.20   18.97   0
   6  -2  11  271.99   11.21   0
   7  -2  11   72.00   20.86   0
   7  -2  11   68.45   13.56   0
  -7  -1  11    1.55   22.50   0
  -6  -1  11  -17.44   17.65   0
  -6  -1  11   -2.28    8.37   0
  -6  -1  11   13.98    8.16   0
  -5  -1  11   -2.39   14.18   0
  -5  -1  11    2.26    8.99   0
  -5  -1  11   -4.79    9.85   0
  -4  -1  11  209.45   12.69   0
  -4  -1  11  180.79    9.26   0
  -4  -1  11  188.71    9.26   0
  -3  -1  11   86.39   11.29   0
  -3  -1  11   81.92   10.48   0
  -3  -1  11   68.64    9.05   0
  -2  -1  11  764.51   10.81   0
  -2  -1  11  778.45   11.58   0
  -2  -1  11  795.99   11.49   0
  -1  -1  11  143.29   10.53   0
  -1  -1  11  135.28    7.02   0
  -1  -1  11  117.74   12.08   0
   0  -1  11  823.30    7.06   0
   0  -1  11  810.20   12.84   0
   0  -1  11  802.68   12.88   0
   1  -1  11  867.84    5.17   0
   1  -1  11  911.95   13.76   0
   1  -1  11  894.06   13.85   0
   2  -1  11   54.72    2.14   0
   2  -1  11   55.00    2.27   0
   2  -1  11   50.29   11.82   0
   3  -1  11  462.95    3.75   0
   3  -1  11  498.35   14.79   0
   4  -1  11   62.31   13.62   0
   4  -1  11   59.82    5.45   0
   5  -1  11  259.68   15.62   0
   5  -1  11  320.18    7.44   0
   6  -1  11   41.93    8.24   0
   6  -1  11   39.56   15.62   0
   7  -1  11  225.89   18.05   0
   7  -1  11  205.83   12.24   0
   8  -1  11   28.59   19.99   0
  -6   0  11   17.03    9.66   0
  -6   0  11   36.52   18.94   0
  -6   0  11    5.48    9.17   0
  -5   0  11  144.67   15.95   0
  -5   0  11  114.86   10.18   0
  -4   0  11   76.00   12.67   0
  -4   0  11   69.57   10.97   0
  -3   0  11  303.29   12.23   0
  -3   0  11  287.70   11.46   0
  -2   0  11   -5.70    9.16   0
  -2   0  11   -7.59    9.73   0
  -1   0  11  429.52   11.38   0
  -1   0  11  403.34    7.85   0
   0   0  11   14.34    4.58   0
   0   0  11    9.97   10.76   0
   1   0  11  348.28   11.44   0
   2   0  11   40.98   11.95   0
   2   0  11   32.22   11.57   0
   3   0  11  -32.23   11.44   0
   3   0  11    5.67   11.30   0
   4   0  11  228.56   12.91   0
   5   0  11   68.28   13.58   0
   6   0  11  158.31   14.90   0
   7   0  11   25.64   15.52   0
   8   0  11   85.86   17.80   0
   8   0  11   80.65   17.50   0
   9   0  11   54.00   21.20   0
   9   0  11   24.91   20.72   0
  -6   1  11  163.84   11.40   0
  -5   1  11   30.81   11.28   0
  -4   1  11   87.23   13.14   0
  -4   1  11   87.09   10.13   0
  -3   1  11   22.26   12.02   0
  -3   1  11   -8.65   11.43   0
  -2   1  11   93.29   10.24   0
  -2   1  11   91.71    8.74   0
  -1   1  11  132.67   10.70   0
   0   1  11  142.87   11.09   0
   1   1  11  308.09   11.86   0
   2   1  11  839.30   12.98   0
   3   1  11  122.94   11.46   0
   4   1  11  255.08   12.37   0
   5   1  11  700.54   11.82   0
   5   1  11  692.62   13.89   0
   6   1  11  159.15   13.89   0
   6   1  11  146.42   14.57   0
   7   1  11  197.34   14.37   0
   7   1  11  252.53   15.37   0
   8   1  11   79.98   16.38   0
   8   1  11   97.44   16.57   0
   9   1  11   39.10   18.77   0
   9   1  11   36.98   20.46   0
  -6   2  11   48.26   13.69   0
  -5   2  11  334.66   14.47   0
  -4   2  11   84.95   13.67   0
  -3   2  11  354.62   12.27   0
   3  -2 -11  434.19   12.68   0
  -2   2  11   67.31   12.11   0
   2  -2 -11   44.99    9.12   0
  -1   2  11  457.85   11.98   0
   1  -2 -11  488.74    8.06   0
   0   2  11   28.68   10.83   0
   1   2  11  131.02   11.24   0
   2   2  11  162.39   11.30   0
   3   2  11  679.32   13.23   0
   4   2  11  177.75   11.63   0
   5   2  11 1033.85   14.21   0
   6   2  11  286.25   13.86   0
   6   2  11  278.04   13.35   0
   7   2  11  270.28   14.45   0
   7   2  11  304.78   14.29   0
   8   2  11   25.17   14.97   0
   8   2  11   19.20   15.07   0
   9   2  11   -6.25   16.37   0
   9   2  11    3.60   16.15   0
  -5   3  11  156.78   16.28   0
   5  -3 -11  235.08   20.02   0
   5  -3 -11  206.72   15.68   0
  -4   3  11  251.70   16.64   0
   4  -3 -11  388.23   15.42   0
   4  -3 -11  382.50   17.17   0
  -3   3  11   53.89   12.54   0
   3  -3 -11   84.53   11.89   0
   3  -3 -11   79.03   13.15   0
  -2   3  11  360.27   14.04   0
   2  -3 -11  438.83   12.50   0
   2  -3 -11  431.96   12.89   0
  -1   3  11   17.25   12.64   0
   1  -3 -11   24.16   10.22   0
   1  -3 -11    2.40    9.86   0
   0   3  11  193.68   11.29   0
   0  -3 -11  165.27   11.33   0
   0  -3 -11  207.23    7.80   0
   1   3  11  215.82   12.06   0
  -1  -3 -11  224.88   11.79   0
  -1  -3 -11  230.71    5.78   0
   2   3  11   20.59   12.16   0
  -2  -3 -11   22.04    3.28   0
   3   3  11    2.21   11.82   0
   4   3  11  374.57   12.77   0
   5   3  11  110.84   12.10   0
   6   3  11  722.30   16.39   0
   7   3  11    6.66   12.75   0
   7   3  11    1.99   12.96   0
   8   3  11  377.92   17.05   0
   8   3  11  403.96   15.31   0
   9   3  11   31.40   14.63   0
   9   3  11    5.64   14.62   0
  10   3  11   34.40   17.20   0
  10   3  11   40.16   16.98   0
  -5   4  11    5.49   18.40   0
   5  -4 -11   -4.89   18.53   0
   5  -4 -11   -8.25   22.42   0
  -4   4  11  207.92   16.26   0
   4  -4 -11  251.86   18.02   0
   4  -4 -11  297.66   19.09   0
  -3   4  11   23.30   16.36   0
   3  -4 -11   27.41   13.19   0
   3  -4 -11   -3.91   14.72   0
  -2   4  11  112.88   15.33   0
   2  -4 -11  147.38   12.52   0
   2  -4 -11  140.01   14.59   0
  -1   4  11  190.16   13.71   0
   1  -4 -11  241.43   12.94   0
   1  -4 -11  271.20   10.48   0
   0   4  11    7.16   11.47   0
   0  -4 -11   42.28    9.15   0
   0  -4 -11   53.79   11.72   0
   1   4  11  663.14   11.41   0
  -1  -4 -11  681.89    8.76   0
  -1  -4 -11  749.88   13.19   0
   2   4  11   25.32   11.66   0
  -2  -4 -11   -1.14    5.23   0
  -2  -4 -11    7.80    8.36   0
   3   4  11  398.56   12.75   0
  -3  -4 -11  398.37    9.77   0
  -3  -4 -11  370.10    5.04   0
   4   4  11  100.22   11.66   0
   5   4  11  259.53   13.14   0
  -5  -4 -11  268.38    4.39   0
   6   4  11   62.30   13.04   0
  -6  -4 -11   96.20    5.61   0
   7   4  11  603.23   15.22   0
  -7  -4 -11  695.24    8.90   0
   8   4  11   32.26   13.61   0
  -8  -4 -11   15.47    9.98   0
   9   4  11  207.65   15.67   0
   9   4  11  118.55   17.56   0
  -9  -4 -11  211.13   12.57   0
  10   4  11   25.21   19.28   0
  10   4  11   87.67   18.29   0
  -4   5  11   14.31   18.81   0
   4  -5 -11    0.49   20.43   0
   4  -5 -11    5.90   21.25   0
  -3   5  11  239.95   18.78   0
   3  -5 -11  356.76   17.82   0
   3  -5 -11  331.20   19.99   0
  -2   5  11   18.06   15.20   0
   2  -5 -11   32.01   14.00   0
   2  -5 -11   49.57   15.04   0
  -1   5  11  237.81   15.72   0
   1  -5 -11  290.37   14.43   0
   1  -5 -11  297.22   14.91   0
   0   5  11  499.53   14.99   0
   0  -5 -11  567.59   12.62   0
   0  -5 -11  578.47   15.15   0
   1   5  11  233.95   14.60   0
  -1  -5 -11  279.55    8.76   0
  -1  -5 -11  281.96   12.80   0
   2   5  11  612.18   14.61   0
  -2  -5 -11  742.82   14.55   0
  -2  -5 -11  573.78    8.08   0
   3   5  11   -1.82   13.13   0
  -3  -5 -11   21.51   12.51   0
   4   5  11  582.90   13.58   0
  -4  -5 -11  679.93   14.26   0
   5   5  11   -3.96   12.97   0
   6   5  11  105.43   13.42   0
  -6  -5 -11  109.09    6.99   0
   7   5  11    6.51   13.16   0
  -7  -5 -11    8.09    7.69   0
   8   5  11   41.53   15.38   0
  -8  -5 -11   49.28    9.46   0
   9   5  11  -17.70   16.72   0
  10   5  11   41.08   18.58   0
  10   5  11    6.63   16.65   0
  -3   6  11    2.59   20.65   0
   3  -6 -11   -3.76   20.72   0
   3  -6 -11   27.98   20.81   0
  -2   6  11   64.97   18.59   0
   2  -6 -11   91.81   18.63   0
   2  -6 -11  115.16   16.25   0
  -1   6  11  -10.74   17.29   0
   1  -6 -11   54.77   15.76   0
   1  -6 -11   15.39   16.28   0
   0   6  11  279.19   16.49   0
   0  -6 -11  329.02   12.93   0
   0  -6 -11  331.47   16.19   0
   1   6  11    6.72   14.82   0
  -1  -6 -11   19.83   10.35   0
  -1  -6 -11   -1.62   14.13   0
   2   6  11  487.46   15.78   0
  -2  -6 -11  595.67   11.58   0
  -2  -6 -11  634.30   15.55   0
   3   6  11  125.55   13.89   0
  -3  -6 -11  121.35   13.37   0
   4   6  11   72.12   13.58   0
  -4  -6 -11   83.32   13.06   0
   5   6  11  231.07   14.17   0
  -5  -6 -11  261.47   13.92   0
   6   6  11   73.17   13.85   0
   7   6  11   11.30   14.03   0
  -7  -6 -11   12.41    9.20   0
   8   6  11   71.98   14.81   0
   9   6  11   59.82   17.59   0
  10   6  11   41.98   18.71   0
  10   6  11   53.36   16.42   0
  -2   7  11   -7.18   22.45   0
   2  -7 -11    7.52   21.55   0
   2  -7 -11    5.19   22.10   0
  -1   7  11   93.20   20.42   0
   1  -7 -11  137.93   18.37   0
   1  -7 -11  141.76   17.59   0
   0   7  11   49.67   18.82   0
   0  -7 -11   54.62   17.75   0
   0  -7 -11   46.62   14.29   0
   1   7  11  431.63   18.62   0
  -1  -7 -11  473.13   18.32   0
  -1  -7 -11  396.05   13.31   0
   2   7  11    2.25   14.97   0
  -2  -7 -11   18.97   11.20   0
  -2  -7 -11   14.96   10.98   0
   3   7  11  625.17   17.44   0
  -3  -7 -11  772.58   17.53   0
   4   7  11   25.95   15.28   0
  -4  -7 -11   43.51   14.29   0
   5   7  11  350.11   16.17   0
  -5  -7 -11  403.03   15.39   0
   6   7  11  306.58   16.50   0
  -6  -7 -11  406.49   16.10   0
   7   7  11   -6.57   15.75   0
   8   7  11  166.72   16.45   0
   9   7  11   -1.13   16.40   0
  -9  -7 -11  -33.55   15.10   0
  10   7  11   65.26   19.86   0
 -10  -7 -11   41.76   17.54   0
  -1   8  11   19.70   24.52   0
   1  -8 -11   38.45   20.15   0
   1  -8 -11   13.07   23.68   0
   0   8  11   86.83   22.39   0
   0  -8 -11  131.36   18.40   0
   0  -8 -11  136.99   21.50   0
   1   8  11   29.58   19.41   0
  -1  -8 -11   -6.83   15.68   0
  -1  -8 -11   13.10   18.63   0
   2   8  11  110.83   13.96   0
  -2  -8 -11  144.80   18.73   0
   3   8  11  -15.62   17.78   0
  -3  -8 -11  -10.24   17.43   0
   4   8  11   91.89   17.72   0
  -4  -8 -11  110.68   17.40   0
   5   8  11   20.21   16.42   0
  -5  -8 -11   33.55   16.44   0
   6   8  11   54.93   17.91   0
  -6  -8 -11   78.22   17.01   0
   7   8  11   77.85   16.40   0
  -7  -8 -11   90.14   16.01   0
   8   8  11   29.53   17.58   0
   9   8  11    7.28   20.47   0
  -9  -8 -11   67.77   16.60   0
   1   9  11   70.10   22.91   0
  -1  -9 -11    5.20   19.54   0
  -1  -9 -11   14.02   23.99   0
   2   9  11   58.85   21.75   0
  -2  -9 -11   30.42   17.08   0
  -2  -9 -11  -12.59   21.80   0
   3   9  11   -9.67   19.80   0
  -3  -9 -11    9.68   20.89   0
   4   9  11   30.95   19.13   0
  -4  -9 -11   98.10   20.09   0
   5   9  11   23.04   18.72   0
  -5  -9 -11   -3.46   18.20   0
   6   9  11   24.41   18.36   0
  -6  -9 -11    3.13   17.87   0
   7   9  11  367.86   21.29   0
  -7  -9 -11  686.73   21.57   0
   8   9  11    3.66   19.51   0
  -8  -9 -11   24.12   18.96   0
   9   9  11  168.76   24.44   0
   3  10  11   34.40   24.47   0
  -3 -10 -11   25.93   23.13   0
   4  10  11   50.34   25.59   0
  -4 -10 -11   89.30   21.93   0
   5  10  11   -5.04   24.44   0
  -5 -10 -11    5.34   23.14   0
   6  10  11   78.70   23.78   0
  -6 -10 -11  179.00   23.38   0
   7  10  11  -14.08   22.33   0
  -7 -10 -11  -26.40   21.98   0
  -2  -7  12   94.64   21.96   0
  -1  -7  12   11.20   22.88   0
   0  -7  12   65.13   25.68   0
  -5  -6  12  143.36   16.97   0
  -4  -6  12   31.75   18.82   0
  -4  -6  12   37.17   17.29   0
  -3  -6  12  101.57   20.72   0
  -2  -6  12   44.58   20.23   0
  -1  -6  12   29.94   19.75   0
   0  -6  12    0.78   21.05   0
   1  -6  12    5.97   22.23   0
   2  -6  12   66.54   24.57   0
  -5  -5  12   -0.02   13.50   0
  -5  -5  12   -5.50   14.16   0
  -5  -5  12   18.81   20.94   0
  -4  -5  12   93.69   13.91   0
  -4  -5  12  111.06   16.38   0
  -4  -5  12   84.91   16.17   0
  -3  -5  12    0.85   15.60   0
  -3  -5  12    4.10   13.32   0
  -2  -5  12   74.32   15.49   0
  -1  -5  12   10.27   16.59   0
   0  -5  12  -19.58   16.36   0
   1  -5  12   40.73   18.69   0
   2  -5  12  -17.77   20.95   0
   3  -5  12   31.58   13.81   0
   3  -5  12    6.86   21.53   0
   4  -5  12  147.59   14.16   0
   4  -5  12   99.72   23.93   0
  -6  -4  12   19.66   19.87   0
  -6  -4  12    0.05   11.04   0
  -6  -4  12   18.65   10.73   0
  -5  -4  12   45.66   19.01   0
  -5  -4  12   81.24   13.05   0
  -5  -4  12   60.64   12.18   0
  -4  -4  12  101.29   12.54   0
  -4  -4  12   81.97   14.30   0
  -4  -4  12   83.19   14.47   0
  -3  -4  12   98.07   12.69   0
  -3  -4  12   82.02   13.22   0
  -3  -4  12   57.84   14.10   0
  -2  -4  12   -7.66   13.37   0
  -2  -4  12   25.80   10.09   0
  -1  -4  12  208.14   15.23   0
   0  -4  12   15.62   15.48   0
   1  -4  12  120.49   16.06   0
   2  -4  12  175.60   18.05   0
   3  -4  12   76.77   10.55   0
   3  -4  12   92.34   17.76   0
   4  -4  12   52.94   11.54   0
   4  -4  12   39.85   20.84   0
   5  -4  12  118.79   14.91   0
   5  -4  12   83.74   22.62   0
  -6  -3  12   31.01   19.94   0
  -6  -3  12   64.20   10.09   0
  -6  -3  12   69.30    9.85   0
  -5  -3  12   99.68   16.14   0
  -5  -3  12   86.84   11.63   0
  -5  -3  12   82.89   10.86   0
  -4  -3  12  137.81   15.86   0
  -4  -3  12  152.32   13.70   0
  -4  -3  12  170.28   13.26   0
  -3  -3  12   57.45   12.51   0
  -3  -3  12   40.04   13.32   0
  -3  -3  12   45.10   13.48   0
  -2  -3  12  251.04   12.86   0
  -2  -3  12  294.58   12.84   0
  -2  -3  12  235.90   11.39   0
  -1  -3  12    4.68   12.62   0
  -1  -3  12    9.35    9.22   0
   0  -3  12  625.18   14.81   0
   1  -3  12  144.64   15.21   0
   2  -3  12  196.13   16.11   0
   3  -3  12   93.71    7.63   0
   3  -3  12  108.65   15.41   0
   4  -3  12   76.32    9.11   0
   4  -3  12   61.81   16.73   0
   5  -3  12   33.32   10.24   0
   5  -3  12   49.54   20.36   0
   6  -3  12   13.53   22.70   0
   6  -3  12   74.02   13.14   0
  -6  -2  12   72.96   19.56   0
  -6  -2  12   41.56    9.59   0
  -6  -2  12   46.04    9.47   0
  -5  -2  12   24.35   11.37   0
  -5  -2  12   28.62   15.34   0
  -5  -2  12   27.44   10.34   0
  -4  -2  12   12.33   12.90   0
  -4  -2  12   46.96   10.23   0
  -4  -2  12   39.18   11.68   0
  -3  -2  12   42.51   11.85   0
  -3  -2  12   33.64   11.98   0
  -3  -2  12   50.11   10.36   0
  -2  -2  12   69.06    7.98   0
  -2  -2  12   29.26   11.37   0
  -2  -2  12   53.37   11.09   0
  -1  -2  12   90.34    7.81   0
  -1  -2  12   97.76   11.88   0
  -1  -2  12   77.16   12.10   0
   0  -2  12   32.08   12.89   0
   0  -2  12   37.84   12.41   0
   0  -2  12   32.97    7.06   0
   1  -2  12  461.13   14.94   0
   1  -2  12  456.00    6.57   0
   2  -2  12  102.71   13.53   0
   3  -2  12  881.79    7.54   0
   3  -2  12  869.07   17.74   0
   4  -2  12    1.26    7.04   0
   4  -2  12  -20.93   15.32   0
   5  -2  12  280.00   18.33   0
   5  -2  12  301.97    9.18   0
   6  -2  12    5.66   19.61   0
   6  -2  12   -6.43   10.05   0
   7  -2  12   28.78   22.43   0
   7  -2  12   33.98   12.73   0
  -6  -1  12    5.56   19.09   0
  -6  -1  12   -9.02    9.38   0
  -6  -1  12   -2.95    9.88   0
  -5  -1  12   15.16   16.01   0
  -5  -1  12   11.95   10.86   0
  -5  -1  12    7.44   10.79   0
  -4  -1  12   -5.99   11.31   0
  -4  -1  12    3.23   14.34   0
  -4  -1  12   -2.77   11.14   0
  -3  -1  12   79.28   11.62   0
  -3  -1  12   71.88   11.95   0
  -3  -1  12   66.02   10.43   0
  -2  -1  12  132.52   10.92   0
  -2  -1  12  119.93    9.80   0
  -2  -1  12   94.53   12.71   0
  -1  -1  12   43.72    7.16   0
  -1  -1  12   40.04   11.04   0
  -1  -1  12   41.94   11.09   0
   0  -1  12  333.87    6.44   0
   0  -1  12  324.88   12.66   0
   0  -1  12  318.43   11.53   0
   1  -1  12  326.94    3.68   0
   1  -1  12  340.84   13.61   0
   1  -1  12  276.15   13.47   0
   2  -1  12  783.54   15.50   0
   3  -1  12  124.14   13.43   0
   4  -1  12  690.86   16.09   0
   5  -1  12   47.86   15.29   0
   6  -1  12  146.09   17.84   0
   7  -1  12  112.71   19.63   0
   8  -1  12    5.35   24.10   0
  -6   0  12  132.89   12.51   0
  -6   0  12  161.91   22.74   0
  -6   0  12   78.68   11.29   0
  -5   0  12   10.96   16.73   0
  -5   0  12   23.10   11.35   0
  -5   0  12   18.50   11.67   0
  -4   0  12   83.77   15.16   0
  -4   0  12   60.48   10.57   0
  -3   0  12  193.61   11.31   0
  -3   0  12  304.90   11.16   0
  -2   0  12   55.52    9.78   0
  -2   0  12   44.48   10.68   0
  -1   0  12  336.20   11.72   0
  -1   0  12  355.79    7.67   0
   0   0  12   34.16    5.54   0
   0   0  12   47.86   10.89   0
   1   0  12  200.00   11.70   0
   2   0  12  300.25   12.90   0
   2   0  12  272.20   12.06   0
   3   0  12   17.92   12.66   0
   3   0  12   14.05   12.16   0
   4   0  12  143.16   13.90   0
   4   0  12  158.25   13.72   0
   5   0  12  278.96   15.37   0
   5   0  12  239.15   15.18   0
   6   0  12   -5.62   15.24   0
   6   0  12    1.54   15.32   0
   7   0  12   87.84   17.32   0
   7   0  12  116.27   16.21   0
   8   0  12   11.02   18.90   0
   8   0  12   32.79   19.69   0
  -5   1  12   72.87   12.95   0
  -4   1  12   -7.79   11.28   0
  -3   1  12  188.62   11.15   0
  -2   1  12   -5.24   10.64   0
  -1   1  12  422.62   12.35   0
   0   1  12   50.62   10.76   0
   1   1  12  398.68   12.27   0
   2   1  12   -3.58   11.19   0
   3   1  12  312.53   13.11   0
   4   1  12  -18.83   12.36   0
   4   1  12   15.42   12.13   0
   5   1  12  262.83   14.37   0
   5   1  12  245.32   14.29   0
   6   1  12  231.09   15.39   0
   6   1  12  198.18   15.32   0
   7   1  12  109.78   16.12   0
   7   1  12   96.70   15.94   0
   8   1  12  361.94   18.87   0
   8   1  12  317.72   19.04   0
   9   1  12   -6.59   19.92   0
   9   1  12   -4.12   20.46   0
  -5   2  12   16.29   15.82   0
  -4   2  12  274.00   13.79   0
  -3   2  12   55.69   12.09   0
  -2   2  12  764.87   14.41   0
  -1   2  12   75.46   11.84   0
   0   2  12  700.25   13.41   0
   1   2  12   -4.31   11.21   0
   2   2  12  115.58   12.01   0
   3   2  12   69.50   12.16   0
   4   2  12   -9.03   11.75   0
   5   2  12   16.24    8.88   0
   6   2  12   73.62   14.32   0
   6   2  12   83.08   13.31   0
   7   2  12   73.36   15.10   0
   7   2  12   53.03   15.11   0
   8   2  12   75.17   18.74   0
   8   2  12  102.96   16.85   0
   9   2  12   72.46   19.32   0
   9   2  12  107.73   20.32   0
  -5   3  12   95.81   17.99   0
  -4   3  12   31.51   17.01   0
   4  -3 -12   43.17   17.19   0
  -3   3  12  258.76   14.27   0
   3  -3 -12  329.63   15.78   0
   3  -3 -12  336.21   14.15   0
  -2   3  12   68.94   14.55   0
   2  -3 -12  103.97   10.79   0
   2  -3 -12   96.02   12.92   0
  -1   3  12  393.32   13.99   0
   1  -3 -12  464.25   12.67   0
   1  -3 -12  507.88    9.96   0
   0   3  12   21.71   12.33   0
   0  -3 -12   17.60    7.54   0
   1   3  12  218.53   12.71   0
  -1  -3 -12  239.41    6.18   0
   2   3  12   27.63   12.11   0
   3   3  12  222.84   13.11   0
   4   3  12    2.37   12.27   0
   5   3  12   15.69   12.14   0
   6   3  12   -5.12   13.16   0
   7   3  12  243.39   14.61   0
   7   3  12  225.29   15.61   0
   8   3  12  -11.76   15.74   0
   8   3  12   16.37   15.56   0
   9   3  12  270.54   18.71   0
   9   3  12  406.85   18.73   0
  -4   4  12   49.69   20.28   0
   4  -4 -12   63.71   18.01   0
   4  -4 -12   35.34   19.68   0
  -3   4  12  279.82   16.41   0
   3  -4 -12  416.69   15.93   0
   3  -4 -12  404.92   17.00   0
  -2   4  12   -7.45   14.72   0
   2  -4 -12   10.63   13.88   0
   2  -4 -12   28.81   12.34   0
  -1   4  12  265.50   14.80   0
   1  -4 -12  373.30   14.39   0
   1  -4 -12  346.53   12.41   0
   0   4  12  101.40   13.58   0
   0  -4 -12  131.43    9.64   0
   0  -4 -12  131.60   12.99   0
   1   4  12  257.12   14.23   0
  -1  -4 -12  265.49    7.70   0
  -1  -4 -12  286.68   13.51   0
   2   4  12  353.21   13.93   0
  -2  -4 -12  441.24    6.57   0
  -2  -4 -12  459.31   13.79   0
   3   4  12   15.17   12.72   0
  -3  -4 -12   29.00    3.61   0
   4   4  12  954.87   15.64   0
   5   4  12  -10.91   12.64   0
   6   4  12  611.69   15.76   0
   7   4  12   -3.89   14.53   0
  -7  -4 -12   17.20    5.96   0
   8   4  12  292.25   16.36   0
  -8  -4 -12  205.50    9.09   0
   9   4  12    5.15   16.55   0
   9   4  12   13.33   16.51   0
  10   4  12   36.25   21.37   0
  10   4  12   51.61   18.71   0
  -3   5  12   16.48   20.53   0
   3  -5 -12   52.61   17.89   0
   3  -5 -12   25.57   18.36   0
  -2   5  12  109.20   18.02   0
   2  -5 -12  141.72   15.04   0
   2  -5 -12  172.00   17.02   0
  -1   5  12   -8.94   17.73   0
   1  -5 -12   14.98   11.99   0
   1  -5 -12   -9.76   14.89   0
   0   5  12  122.90   14.75   0
   0  -5 -12  164.67   15.09   0
   0  -5 -12  164.90   10.20   0
   1   5  12  108.94   14.63   0
  -1  -5 -12  137.10    9.90   0
  -1  -5 -12  128.47   13.34   0
   2   5  12   74.30   14.09   0
  -2  -5 -12  104.41    7.94   0
  -2  -5 -12  119.94   13.57   0
   3   5  12  381.79   14.66   0
  -3  -5 -12  417.30    7.57   0
  -3  -5 -12  383.76   14.57   0
   4   5  12   26.44   12.76   0
  -4  -5 -12    6.97   13.01   0
   5   5  12  882.82   16.30   0
  -5  -5 -12 1047.40    7.07   0
   6   5  12   35.41   14.85   0
  -6  -5 -12   22.30    6.13   0
   7   5  12  112.30   15.25   0
  -7  -5 -12  134.48    7.24   0
   8   5  12    5.41   15.63   0
  -8  -5 -12  -12.75    9.46   0
   9   5  12  -41.62   16.74   0
  -9  -5 -12    9.78   10.87   0
  10   5  12   46.67   18.24   0
  10   5  12   34.63   20.59   0
 -10  -5 -12   25.99   14.30   0
  -2   6  12   12.28   18.51   0
   2  -6 -12    6.96   20.62   0
   2  -6 -12   14.51   18.82   0
  -1   6  12   -8.03   16.62   0
   1  -6 -12   11.83   14.25   0
   1  -6 -12    8.91   15.97   0
   0   6  12    2.22   18.18   0
   0  -6 -12   37.46   12.18   0
   0  -6 -12   20.79   17.57   0
   1   6  12   30.44   14.72   0
  -1  -6 -12   38.15   10.09   0
  -1  -6 -12   22.63   14.81   0
   2   6  12   81.54   15.70   0
  -2  -6 -12   46.09    9.09   0
  -2  -6 -12   80.74   14.92   0
   3   6  12  187.04   15.14   0
  -3  -6 -12  109.51    7.58   0
  -3  -6 -12  190.90   15.05   0
   4   6  12  245.26   15.01   0
  -4  -6 -12  276.08   14.57   0
   5   6  12  452.00   16.37   0
  -5  -6 -12  588.13   16.23   0
   6   6  12  219.70   15.83   0
   7   6  12  138.90   16.33   0
  -7  -6 -12  193.68    8.54   0
   8   6  12   85.10   16.04   0
  -8  -6 -12  108.34   11.11   0
   9   6  12   11.38   16.61   0
  -9  -6 -12  -16.67   11.52   0
  10   6  12   55.09   18.54   0
  10   6  12   58.73   20.10   0
 -10  -6 -12   32.52   15.31   0
  -1   7  12  -47.90   22.25   0
   1  -7 -12  -13.23   18.45   0
   1  -7 -12   26.00   19.26   0
   0   7  12   55.70   19.04   0
   0  -7 -12   76.01   14.77   0
   0  -7 -12  104.21   19.10   0
   1   7  12   36.19   17.74   0
  -1  -7 -12   33.44   14.83   0
  -1  -7 -12   15.48   18.56   0
   2   7  12  361.18   18.65   0
  -2  -7 -12  476.41   14.02   0
  -2  -7 -12  501.20   18.08   0
   3   7  12   80.74   16.21   0
  -3  -7 -12  169.09   16.83   0
   4   7  12  526.31   18.26   0
  -4  -7 -12  712.36   18.32   0
   5   7  12   41.11   15.76   0
  -5  -7 -12   69.69   16.54   0
   6   7  12  429.47   19.17   0
  -6  -7 -12  607.09   17.56   0
   7   7  12   68.47   15.76   0
   8   7  12   19.98   17.32   0
  -8  -7 -12   30.67   11.93   0
   9   7  12  151.45   19.09   0
  -9  -7 -12  185.95   14.79   0
   0   8  12   39.64   21.85   0
   0  -8 -12   27.11   20.51   0
   0  -8 -12   36.73   22.25   0
   1   8  12  224.10   22.97   0
  -1  -8 -12  320.74   22.18   0
  -1  -8 -12  338.26   16.83   0
   2   8  12   59.79   20.33   0
  -2  -8 -12  125.08   14.05   0
  -2  -8 -12  117.89   14.45   0
   3   8  12  213.99   18.09   0
  -3  -8 -12  250.27   17.70   0
   4   8  12  -24.10   17.64   0
  -4  -8 -12  -10.03   17.97   0
   5   8  12   21.15   19.23   0
  -5  -8 -12   46.38   17.81   0
   6   8  12   31.82   18.20   0
  -6  -8 -12   67.71   18.13   0
   7   8  12   39.57   18.90   0
  -7  -8 -12   67.57   19.12   0
   8   8  12  -17.97   18.81   0
   9   8  12   36.90   22.07   0
   1   9  12  -35.38   26.17   0
   2   9  12  125.05   25.63   0
  -2  -9 -12  207.67   23.59   0
  -2  -9 -12  150.07   18.37   0
   3   9  12   14.68   22.39   0
  -3  -9 -12   56.59   21.57   0
   4   9  12   52.95   21.79   0
  -4  -9 -12   73.18   20.02   0
   5   9  12   48.85   20.07   0
  -5  -9 -12    7.43   19.84   0
   6   9  12   72.50   21.71   0
  -6  -9 -12   92.05   21.02   0
   7   9  12  -23.50   19.90   0
  -7  -9 -12  -25.95   20.58   0
   8   9  12   73.31   22.10   0
  -8  -9 -12  117.85   21.61   0
   4  10  12   35.89   26.94   0
  -4 -10 -12   29.69   23.69   0
   5  10  12   82.44   25.41   0
  -5 -10 -12  112.93   25.69   0
   6  10  12   36.51   24.91   0
  -6 -10 -12   10.86   22.24   0
  -3  -6  13   29.89   19.90   0
  -3  -6  13   47.59   17.40   0
  -2  -6  13  120.59   21.05   0
  -1  -6  13  112.58   23.88   0
   0  -6  13  117.75   22.03   0
   1  -6  13  147.34   24.82   0
  -4  -5  13   17.82   14.86   0
  -4  -5  13   -6.83   17.72   0
  -4  -5  13   16.42   16.73   0
  -3  -5  13   47.12   17.50   0
  -3  -5  13   48.11   16.63   0
  -3  -5  13   32.43   17.22   0
  -2  -5  13  -18.79   18.91   0
  -1  -5  13  232.37   19.87   0
   0  -5  13   10.36   19.57   0
   1  -5  13  114.78   22.03   0
   2  -5  13   15.08   21.40   0
   3  -5  13   33.96   14.48   0
   3  -5  13    5.71   23.17   0
  -5  -4  13   -9.18   18.35   0
  -5  -4  13    7.04   14.83   0
  -5  -4  13    2.96   13.60   0
  -4  -4  13   33.00   15.49   0
  -4  -4  13   84.25   13.63   0
  -4  -4  13   46.17   14.05   0
  -3  -4  13   31.21   14.63   0
  -3  -4  13   28.32   16.02   0
  -3  -4  13   18.70   13.02   0
  -2  -4  13  150.76   15.83   0
  -2  -4  13  115.26   18.02   0
  -2  -4  13   91.22   13.58   0
  -1  -4  13    1.87   16.82   0
   0  -4  13  288.28   17.97   0
   1  -4  13   13.84   18.55   0
   2  -4  13  135.75   20.23   0
   3  -4  13  144.31   11.75   0
   3  -4  13  118.71   21.24   0
   4  -4  13   33.29   11.57   0
   4  -4  13   23.96   21.26   0
  -5  -3  13  153.42   17.80   0
  -5  -3  13  203.58   13.43   0
  -5  -3  13  187.52   14.16   0
  -4  -3  13   13.03   14.40   0
  -4  -3  13   24.23   12.42   0
  -4  -3  13   13.95   12.41   0
  -3  -3  13  208.18   15.61   0
  -3  -3  13  354.01   13.75   0
  -3  -3  13  264.15   15.81   0
  -2  -3  13   17.78   14.82   0
  -2  -3  13    0.44   13.06   0
  -2  -3  13  -14.90   11.10   0
  -1  -3  13   67.64   16.05   0
  -1  -3  13   54.73   14.86   0
  -1  -3  13   38.86    9.60   0
   0  -3  13  -20.15   14.74   0
   0  -3  13    9.52    7.80   0
   1  -3  13   -3.30   15.67   0
   2  -3  13   -4.05   16.84   0
   3  -3  13  100.43    7.71   0
   3  -3  13   98.42   18.25   0
   4  -3  13   46.39    8.93   0
   4  -3  13   51.51   19.37   0
   5  -3  13  195.75   11.47   0
   5  -3  13  131.21   22.74   0
   6  -3  13   61.38   13.34   0
  -5  -2  13   49.81   12.09   0
  -5  -2  13   -9.39   17.62   0
  -5  -2  13   33.40   13.02   0
  -4  -2  13  124.88   16.59   0
  -4  -2  13  276.07   14.10   0
  -4  -2  13  157.05   14.14   0
  -3  -2  13   74.03   13.87   0
  -3  -2  13   50.21   11.10   0
  -3  -2  13   35.27   14.11   0
  -2  -2  13   55.27   10.46   0
  -2  -2  13   84.64   12.41   0
  -2  -2  13   63.79   14.16   0
  -1  -2  13   15.33    8.68   0
  -1  -2  13   43.87   12.68   0
  -1  -2  13   12.39   12.72   0
   0  -2  13   46.55    6.67   0
   0  -2  13   37.83   13.25   0
   0  -2  13   20.10   13.20   0
   1  -2  13   13.52   14.21   0
   1  -2  13   13.00    5.18   0
   2  -2  13   56.46    4.44   0
   2  -2  13   51.33   14.92   0
   2  -2  13   46.37    4.46   0
   3  -2  13  103.13    4.17   0
   3  -2  13   93.80   16.38   0
   4  -2  13  495.66   19.65   0
   4  -2  13  575.72    6.87   0
   5  -2  13   -6.22   18.20   0
   5  -2  13   15.25    7.27   0
   6  -2  13  322.18   25.10   0
   6  -2  13  394.68   10.60   0
  -5  -1  13   15.76   16.99   0
  -5  -1  13  -12.96   12.45   0
  -5  -1  13    3.14   11.67   0
  -4  -1  13  289.02   12.85   0
  -4  -1  13  381.84   14.75   0
  -4  -1  13  296.64   14.48   0
  -3  -1  13  104.25   10.65   0
  -3  -1  13   63.12   13.85   0
  -3  -1  13   77.87   13.98   0
  -2  -1  13  171.58   10.40   0
  -2  -1  13  129.44   12.63   0
  -2  -1  13  151.98   13.08   0
  -1  -1  13  341.91    8.19   0
  -1  -1  13  275.55   13.38   0
  -1  -1  13  291.95   13.34   0
   0  -1  13  -13.94   12.62   0
   0  -1  13    6.39    5.83   0
   0  -1  13   -8.12   12.77   0
   1  -1  13  761.89   15.73   0
   1  -1  13  787.10   14.97   0
   2  -1  13   21.50   13.69   0
   2  -1  13   12.95   13.94   0
   3  -1  13  328.76   16.28   0
   3  -1  13  348.61   16.18   0
   4  -1  13   16.86   14.57   0
   5  -1  13  238.99   17.28   0
   6  -1  13    9.39   19.49   0
   7  -1  13  111.58   20.59   0
  -5   0  13  113.91   19.58   0
  -5   0  13  111.07   13.73   0
  -5   0  13   87.40   13.26   0
  -4   0  13   -2.84   13.38   0
  -4   0  13  -10.05   11.81   0
  -3   0  13   70.92   14.14   0
  -3   0  13   78.11   11.42   0
  -2   0  13  152.53   10.42   0
  -2   0  13  143.55   14.45   0
  -1   0  13   51.15    7.59   0
  -1   0  13   62.36   12.24   0
   0   0  13  499.74   14.40   0
   1   0  13   51.59   12.22   0
   1   0  13   64.28   13.32   0
   2   0  13  689.01   15.31   0
   2   0  13  725.76   15.72   0
   3   0  13   16.50   13.87   0
   3   0  13    8.02   13.90   0
   4   0  13  149.58   14.77   0
   4   0  13  142.71   15.08   0
   5   0  13   63.98   15.14   0
   5   0  13   70.03   15.59   0
   6   0  13    2.65   16.68   0
   6   0  13   56.44   17.33   0
   7   0  13   99.97   18.39   0
   7   0  13  108.01   19.42   0
   8   0  13   47.72   23.52   0
   8   0  13   25.97   22.22   0
  -5   1  13   -9.86   14.38   0
  -4   1  13   32.07   15.31   0
  -3   1  13   -2.29   12.06   0
  -2   1  13   94.53   12.76   0
  -1   1  13    9.86   13.62   0
   0   1  13  629.91   14.79   0
   1   1  13  171.35   12.62   0
   2   1  13  885.99   15.38   0
   3   1  13  391.97   14.58   0
   4   1  13  165.71   14.83   0
   4   1  13  147.92   10.83   0
   5   1  13  117.97   15.27   0
   5   1  13  108.95   14.35   0
   6   1  13   32.37   15.96   0
   6   1  13   40.32   16.38   0
   7   1  13   37.21   19.40   0
   7   1  13   69.88   19.23   0
   8   1  13    3.27   17.92   0
   8   1  13    6.73   19.38   0
  -5   2  13   15.96   17.53   0
  -4   2  13    0.05   16.10   0
  -3   2  13   38.11   15.10   0
  -2   2  13   13.00   13.24   0
  -1   2  13  472.94   14.20   0
   0   2  13  -11.77   12.15   0
   1   2  13  844.18   15.76   0
   2   2  13   31.02   13.06   0
   3   2  13  733.07   14.88   0
   4   2  13   28.10   13.13   0
   5   2  13   41.71   14.07   0
   6   2  13   90.73   16.13   0
   6   2  13  102.56   15.63   0
   7   2  13   35.88   16.66   0
   7   2  13   10.49   15.19   0
   8   2  13   31.86   18.32   0
   8   2  13    9.67   18.25   0
   9   2  13   18.48   20.11   0
   9   2  13   -5.58   21.81   0
  -4   3  13  129.38   19.08   0
  -3   3  13   31.22   14.62   0
  -2   3  13  114.60   14.67   0
   2  -3 -13  140.21   11.91   0
  -1   3  13  -19.47   12.30   0
   1  -3 -13   12.28    8.65   0
   0   3  13  245.09   14.81   0
   1   3  13  146.07   13.84   0
   2   3  13  126.59   12.49   0
   3   3  13  277.31   13.44   0
   4   3  13  229.38   14.16   0
   5   3  13   15.16   13.87   0
   6   3  13  106.79   14.33   0
   7   3  13  101.44   16.46   0
   7   3  13  148.25   16.68   0
   8   3  13   84.37   17.73   0
   8   3  13   53.48   17.58   0
   9   3  13   48.79   18.67   0
   9   3  13   29.81   19.93   0
  -3   4  13  156.73   18.47   0
   3  -4 -13  313.18   17.93   0
   3  -4 -13  326.96   17.91   0
  -2   4  13    9.45   15.74   0
   2  -4 -13   -8.75   14.92   0
   2  -4 -13   28.89   12.37   0
  -1   4  13  237.55   16.09   0
   1  -4 -13  308.30   14.85   0
   1  -4 -13  326.53   10.99   0
   0   4  13   90.31   14.99   0
   0  -4 -13  104.62   14.56   0
   0  -4 -13  120.56    9.99   0
   1   4  13   81.58   13.43   0
  -1  -4 -13   81.82   14.15   0
  -1  -4 -13  106.24    7.37   0
   2   4  13  365.29   14.66   0
  -2  -4 -13  456.42    6.13   0
   3   4  13   53.82   10.21   0
   4   4  13  114.95   14.62   0
   5   4  13  283.15   15.56   0
   6   4  13   26.27   15.51   0
   7   4  13  725.64   18.27   0
   8   4  13  154.28   18.11   0
   8   4  13  135.34   18.29   0
   9   4  13   80.61   19.17   0
   9   4  13  126.36   19.19   0
  -3   5  13  197.81   22.92   0
   3  -5 -13  309.44   20.55   0
   3  -5 -13  344.09   22.84   0
  -2   5  13  289.34   19.59   0
   2  -5 -13  356.74   19.29   0
   2  -5 -13  406.54   19.21   0
  -1   5  13   75.00   16.54   0
   1  -5 -13  151.54   12.54   0
   1  -5 -13  112.88   18.41   0
   0   5  13  249.46   15.99   0
   0  -5 -13  351.38   11.13   0
   0  -5 -13  331.05   16.13   0
   1   5  13   62.99   15.39   0
  -1  -5 -13   75.80    9.51   0
  -1  -5 -13   88.02   13.82   0
   2   5  13  105.75   11.70   0
  -2  -5 -13  157.15    7.64   0
  -2  -5 -13  136.41   14.29   0
   3   5  13   23.41   13.96   0
  -3  -5 -13    5.30    6.19   0
  -3  -5 -13   42.32   13.67   0
   4   5  13  151.35   15.26   0
  -4  -5 -13  181.90    4.33   0
   5   5  13   -1.44   10.81   0
   6   5  13  181.38   15.80   0
   7   5  13   32.25   15.35   0
  -7  -5 -13   23.63    5.59   0
   8   5  13  269.21   18.76   0
  -8  -5 -13  290.71    8.08   0
   9   5  13   41.06   18.50   0
   9   5  13   -4.01   18.56   0
  -9  -5 -13   12.95   10.17   0
  -2   6  13  194.89   24.57   0
   2  -6 -13  323.44   21.44   0
   2  -6 -13  328.06   21.58   0
  -1   6  13   33.27   18.59   0
   1  -6 -13    0.32   18.05   0
   1  -6 -13   33.03   16.48   0
   0   6  13   81.34   18.68   0
   0  -6 -13  148.72   18.16   0
   0  -6 -13  121.69   14.83   0
   1   6  13   58.79   16.75   0
  -1  -6 -13   95.74   10.43   0
  -1  -6 -13   43.59   17.39   0
   2   6  13  -32.78   17.10   0
  -2  -6 -13   16.07    8.20   0
  -2  -6 -13  -17.16   16.22   0
   3   6  13   91.52   15.88   0
  -3  -6 -13  108.56    8.49   0
  -3  -6 -13  145.17   15.63   0
   4   6  13   11.14   15.36   0
  -4  -6 -13   -0.91    6.92   0
  -4  -6 -13   22.16   14.54   0
   5   6  13  173.66   16.32   0
   6   6  13  139.11   17.84   0
  -6  -6 -13  188.57    6.94   0
   7   6  13   94.39   17.55   0
  -7  -6 -13  107.48    7.86   0
   8   6  13  163.39   20.32   0
  -8  -6 -13  269.95    9.85   0
   9   6  13  200.49   20.04   0
  -9  -6 -13  286.43   12.39   0
  -1   7  13   84.22   22.10   0
   1  -7 -13  131.53   22.32   0
   1  -7 -13  138.20   23.04   0
   0   7  13   16.94   21.62   0
   0  -7 -13   14.67   15.89   0
   0  -7 -13   17.73   20.62   0
   1   7  13  201.03   19.57   0
  -1  -7 -13  290.83   13.98   0
  -1  -7 -13  256.92   18.86   0
   2   7  13  155.35   19.45   0
  -2  -7 -13  292.13   13.77   0
  -2  -7 -13  252.15   18.53   0
   3   7  13  218.51   17.73   0
  -3  -7 -13  341.41   18.69   0
  -3  -7 -13  293.87   12.75   0
   4   7  13  340.73   19.18   0
  -4  -7 -13  469.06   18.61   0
   5   7  13   64.59   16.91   0
  -5  -7 -13   70.28   17.42   0
   6   7  13  187.24   17.35   0
   7   7  13   19.08   17.99   0
  -7  -7 -13   22.62   10.06   0
   8   7  13   37.21   18.81   0
  -8  -7 -13   50.53   10.48   0
   9   7  13   41.00   20.53   0
  -9  -7 -13   43.70   12.60   0
   1   8  13   42.20   24.55   0
  -1  -8 -13   85.55   16.76   0
  -1  -8 -13   76.18   23.47   0
   2   8  13  243.57   23.50   0
  -2  -8 -13  380.55   15.34   0
  -2  -8 -13  336.18   23.05   0
   3   8  13   96.36   21.16   0
  -3  -8 -13  171.89   15.11   0
  -3  -8 -13  160.88   20.50   0
   4   8  13  133.58   20.67   0
  -4  -8 -13  222.34   18.78   0
   5   8  13   68.03   19.22   0
  -5  -8 -13   73.32   19.71   0
   6   8  13   80.25   19.33   0
  -6  -8 -13   88.12   18.79   0
   7   8  13   19.32   19.90   0
   8   8  13   13.14   21.41   0
  -8  -8 -13   39.95   13.07   0
   2   9  13   36.55   26.97   0
  -2  -9 -13   32.18   18.82   0
  -2  -9 -13   22.20   26.08   0
   3   9  13  168.58   23.28   0
  -3  -9 -13  190.98   16.85   0
  -3  -9 -13  201.79   23.35   0
   4   9  13   24.88   22.82   0
  -4  -9 -13   39.98   23.91   0
   5   9  13  265.29   24.26   0
  -5  -9 -13  335.14   22.44   0
   6   9  13  -35.59   21.10   0
  -6  -9 -13   -0.42   22.25   0
   7   9  13  258.12   24.50   0
  -7  -9 -13  291.23   22.41   0
  -3  -5  14   36.35   18.42   0
  -3  -5  14   23.43   21.39   0
  -3  -5  14   21.80   15.10   0
  -2  -5  14    5.81   19.61   0
  -2  -5  14   24.82   19.95   0
  -2  -5  14   10.17   15.44   0
  -1  -5  14   38.33   20.94   0
   0  -5  14  122.88   22.12   0
   1  -5  14   18.76   22.74   0
   2  -5  14   72.83   26.00   0
  -4  -4  14    7.00   16.69   0
  -4  -4  14    7.05   14.58   0
  -4  -4  14  -10.99   17.21   0
  -3  -4  14   77.03   16.49   0
  -3  -4  14  153.38   17.02   0
  -3  -4  14  149.81   18.16   0
  -2  -4  14   10.38   18.27   0
  -2  -4  14  -16.00   16.96   0
  -2  -4  14   19.13   13.62   0
  -1  -4  14  447.77   19.37   0
  -1  -4  14  321.89   18.22   0
  -1  -4  14  304.61   14.20   0
   0  -4  14   -8.92   19.03   0
   1  -4  14  172.38   20.94   0
   2  -4  14   -5.46   20.20   0
   3  -4  14  125.52   10.63   0
   3  -4  14  109.35   22.58   0
   4  -4  14   30.35   11.42   0
   4  -4  14   58.69   25.53   0
  -4  -3  14  102.55   18.36   0
  -4  -3  14  215.41   17.30   0
  -4  -3  14  156.61   16.64   0
  -3  -3  14   -0.30   12.49   0
  -3  -3  14   -1.77   16.99   0
  -3  -3  14  -15.14   14.88   0
  -2  -3  14  270.89   12.53   0
  -2  -3  14  204.78   16.33   0
  -2  -3  14  350.55   16.55   0
  -1  -3  14   -0.62    9.82   0
  -1  -3  14   -9.93   16.02   0
  -1  -3  14   20.01   16.38   0
   0  -3  14   64.31   17.77   0
   0  -3  14   78.86   18.84   0
   0  -3  14   79.34    8.94   0
   1  -3  14   -0.36   17.73   0
   1  -3  14    0.44    7.43   0
   2  -3  14   13.19    6.79   0
   2  -3  14   26.76   19.08   0
   3  -3  14   -3.62    6.56   0
   3  -3  14   25.53   20.05   0
   4  -3  14   10.06    7.77   0
   4  -3  14  -23.90   21.30   0
   5  -3  14   -2.24   25.43   0
   5  -3  14    0.57    9.27   0
  -5  -2  14   31.09   18.97   0
  -5  -2  14   43.91   14.72   0
  -5  -2  14   33.39   15.38   0
  -4  -2  14   19.48   14.74   0
  -4  -2  14   33.79   14.58   0
  -4  -2  14   28.11   15.58   0
  -3  -2  14   75.39   14.00   0
  -3  -2  14  123.31   16.20   0
  -3  -2  14  106.38   14.39   0
  -2  -2  14   72.52   11.44   0
  -2  -2  14   55.78   14.40   0
  -2  -2  14  125.88   14.19   0
  -1  -2  14   51.27   15.47   0
  -1  -2  14   59.31    8.45   0
  -1  -2  14   20.75   15.40   0
   0  -2  14   27.46    6.48   0
   0  -2  14   24.07   14.36   0
   0  -2  14   46.76   15.61   0
   1  -2  14   59.20    4.51   0
   1  -2  14   21.96   16.14   0
   1  -2  14   60.70   16.17   0
   2  -2  14   -9.66   15.22   0
   3  -2  14   81.63   17.94   0
   4  -2  14   16.98   19.32   0
   5  -2  14  103.20   20.69   0
   6  -2  14  -13.77   23.12   0
  -5  -1  14   49.79   20.33   0
  -5  -1  14   49.90   14.74   0
  -5  -1  14   54.35   14.35   0
  -4  -1  14   11.07   12.72   0
  -4  -1  14   13.16   17.31   0
  -4  -1  14   48.64   14.67   0
  -3  -1  14  440.15   15.04   0
  -3  -1  14  287.79   15.14   0
  -3  -1  14  265.55   14.93   0
  -2  -1  14  157.17   10.46   0
  -2  -1  14   66.70   13.33   0
  -2  -1  14   86.36   13.78   0
  -1  -1  14  295.02    8.90   0
  -1  -1  14  239.76   15.23   0
  -1  -1  14  246.70   15.16   0
   0  -1  14  137.01    5.47   0
   0  -1  14  145.15   14.46   0
   0  -1  14  133.48   14.29   0
   1  -1  14   38.20   15.03   0
   1  -1  14    9.89   14.91   0
   2  -1  14  357.16   16.60   0
   2  -1  14  443.32   16.62   0
   3  -1  14   53.22   15.36   0
   3  -1  14   35.81   16.33   0
   4  -1  14  348.50   18.93   0
   4  -1  14  349.06   18.02   0
   5  -1  14   74.46   14.24   0
   5  -1  14   60.45   18.54   0
   6  -1  14   91.23   20.42   0
   6  -1  14   73.76   20.31   0
   7  -1  14  -15.84   23.97   0
   7  -1  14   -0.94   23.11   0
  -4   0  14   50.04   17.99   0
  -4   0  14   59.57   15.00   0
  -4   0  14   60.38   15.10   0
  -3   0  14   -4.76   13.01   0
  -3   0  14    6.44   12.07   0
  -3   0  14    0.38   13.16   0
  -2   0  14   55.70   10.95   0
  -2   0  14   68.81   13.38   0
  -1   0  14   -0.59   14.78   0
   0   0  14   82.27   13.66   0
   0   0  14   80.23   13.73   0
   1   0  14  121.41   14.78   0
   1   0  14  124.80   14.92   0
   2   0  14   37.25   14.88   0
   2   0  14   54.25   13.89   0
   3   0  14  297.10   16.48   0
   3   0  14  320.64   16.33   0
   4   0  14   53.91   15.57   0
   4   0  14   15.54   15.86   0
   5   0  14  305.48   18.83   0
   5   0  14  283.18   18.48   0
   6   0  14    7.61   19.14   0
   6   0  14   30.29   19.21   0
   7   0  14   42.34   21.08   0
   7   0  14   38.32   19.74   0
  -4   1  14   -3.83   16.02   0
  -3   1  14   22.74   15.94   0
  -2   1  14   21.08   13.09   0
  -1   1  14   40.78   15.10   0
   0   1  14   17.87   13.99   0
   1   1  14   64.20   14.30   0
   2   1  14  350.22   15.45   0
   3   1  14  312.13   15.34   0
   4   1  14  446.98   16.87   0
   4   1  14  396.16   17.13   0
   5   1  14  277.21   17.25   0
   5   1  14  316.39   18.13   0
   6   1  14  354.48   19.41   0
   6   1  14  296.87   19.53   0
   7   1  14   42.16   19.36   0
   7   1  14   28.19   18.01   0
   8   1  14   47.52   21.98   0
   8   1  14   35.25   22.00   0
  -4   2  14   78.79   16.11   0
  -3   2  14    4.83   15.33   0
  -2   2  14  108.55   14.72   0
  -1   2  14   82.56   16.35   0
   0   2  14   77.31   15.02   0
   1   2  14  158.23   15.07   0
   2   2  14  193.81   14.85   0
   3   2  14  227.06   14.68   0
   4   2  14  345.08   16.38   0
   5   2  14   55.91   15.87   0
   6   2  14  180.79   17.48   0
   6   2  14  188.90   17.78   0
   7   2  14  115.85   18.76   0
   7   2  14  110.48   19.07   0
   8   2  14    1.13   20.50   0
   8   2  14  -25.64   20.62   0
  -3   3  14   58.36   19.49   0
  -2   3  14  -11.29   17.20   0
  -1   3  14  154.94   16.32   0
   0   3  14   48.39   14.65   0
   1   3  14  136.96   14.49   0
   2   3  14    9.79   14.70   0
   3   3  14  159.56   15.12   0
   4   3  14  100.27   15.06   0
   5   3  14  128.34   15.75   0
   6   3  14   30.49   15.82   0
   7   3  14  173.74   19.21   0
   7   3  14  156.32   18.81   0
   8   3  14   30.39   20.12   0
   8   3  14   48.28   18.48   0
   9   3  14   29.33   23.26   0
   9   3  14   60.67   21.51   0
  -3   4  14   56.02   21.32   0
   3  -4 -14   99.90   20.37   0
  -2   4  14   57.28   18.23   0
   2  -4 -14  109.12   16.24   0
  -1   4  14   13.44   17.25   0
   1  -4 -14   53.19   12.75   0
   0   4  14  265.96   17.06   0
   0  -4 -14  376.29   10.76   0
   1   4  14   90.95   15.81   0
  -1  -4 -14  110.07    7.59   0
   2   4  14  174.93   14.97   0
   3   4  14   80.69   14.92   0
   4   4  14  221.45   12.04   0
   5   4  14   -9.80   15.90   0
   6   4  14   45.49   16.26   0
   7   4  14   16.17   16.33   0
   8   4  14   38.18   19.46   0
   8   4  14   55.53   19.58   0
   9   4  14   28.84   20.81   0
   9   4  14   35.45   20.16   0
  -2   5  14   90.65   22.38   0
   2  -5 -14  155.33   20.43   0
   2  -5 -14  166.81   17.52   0
  -1   5  14   68.87   19.57   0
   1  -5 -14  124.99   20.36   0
   1  -5 -14  160.19   15.66   0
   0   5  14  229.22   19.45   0
   0  -5 -14  315.68   18.68   0
   0  -5 -14  343.53   12.76   0
   1   5  14  232.12   18.94   0
  -1  -5 -14  334.71   18.35   0
  -1  -5 -14  328.57   10.11   0
   2   5  14   84.70   16.36   0
  -2  -5 -14   74.71    7.51   0
  -2  -5 -14   60.24   16.20   0
   3   5  14  120.17   16.31   0
  -3  -5 -14  179.15    5.55   0
   4   5  14    6.75   16.59   0
   5   5  14   81.71   16.02   0
   6   5  14    4.35   12.84   0
   7   5  14   10.96   16.73   0
   8   5  14  -11.17   19.01   0
   9   5  14   54.12   22.13   0
   9   5  14   47.56   19.07   0
  -1   6  14   52.05   20.65   0
   1  -6 -14  127.28   19.19   0
   1  -6 -14   78.52   20.18   0
   0   6  14  -13.16   19.85   0
   0  -6 -14   10.26   13.14   0
   0  -6 -14    4.01   19.23   0
   1   6  14  131.11   19.72   0
  -1  -6 -14  214.92   12.52   0
  -1  -6 -14  188.33   19.05   0
   2   6  14   -9.55   16.31   0
  -2  -6 -14   28.23    9.61   0
  -2  -6 -14   31.30   17.55   0
   3   6  14   99.99   13.02   0
  -3  -6 -14  114.28    8.76   0
  -3  -6 -14  114.91   16.14   0
   4   6  14   70.16   18.15   0
  -4  -6 -14  149.18    6.47   0
   5   6  14   -2.79   16.78   0
  -5  -6 -14   39.84    5.65   0
   6   6  14   88.47   19.29   0
  -6  -6 -14  194.23    4.60   0
  -6  -6 -14  156.25    4.24   0
   7   6  14   15.13   17.39   0
  -7  -6 -14   10.06    5.15   0
   8   6  14  115.43   20.41   0
  -8  -6 -14  120.43    6.94   0
   9   6  14    5.02   21.00   0
  -9  -6 -14   17.29    9.61   0
   0   7  14   58.85   22.50   0
   0  -7 -14  103.77   18.95   0
   0  -7 -14  116.38   21.88   0
   1   7  14  -38.48   20.55   0
  -1  -7 -14   -9.02   15.64   0
  -1  -7 -14   16.30   21.21   0
   2   7  14  179.48   22.10   0
  -2  -7 -14  257.98   11.91   0
  -2  -7 -14  268.36   21.00   0
   3   7  14   65.41   18.48   0
  -3  -7 -14  115.96   11.01   0
  -3  -7 -14  102.39   18.14   0
   4   7  14   76.52   18.19   0
  -4  -7 -14  117.47    9.83   0
  -4  -7 -14  136.37   19.05   0
   5   7  14   94.81   20.65   0
  -5  -7 -14  241.11    9.26   0
  -5  -7 -14  289.80   19.27   0
   6   7  14   65.03   19.47   0
   7   7  14  179.78   19.26   0
  -7  -7 -14  223.13    9.85   0
   8   7  14    8.52   20.72   0
  -8  -7 -14    0.05    9.30   0
   1   8  14   33.98   25.95   0
  -1  -8 -14   21.68   18.41   0
   2   8  14  -24.56   24.49   0
  -2  -8 -14    1.37   22.09   0
  -2  -8 -14   15.26   16.79   0
   3   8  14   15.02   21.64   0
  -3  -8 -14   24.92   20.54   0
  -3  -8 -14   35.36   14.92   0
   4   8  14   13.08   21.35   0
  -4  -8 -14    8.44   12.57   0
  -4  -8 -14   -6.37   19.51   0
   5   8  14   53.84   21.09   0
  -5  -8 -14   47.96   20.65   0
   6   8  14   43.81   20.90   0
  -6  -8 -14   77.62   20.30   0
   7   8  14  130.86   22.77   0
   8   8  14   27.93   25.27   0
  -8  -8 -14   26.28   12.21   0
   4   9  14  104.28   24.45   0
  -4  -9 -14   94.92   26.39   0
  -4  -9 -14  131.02   15.91   0
   5   9  14   27.86   24.92   0
  -5  -9 -14   -3.51   22.39   0
   6   9  14  235.99   25.77   0
  -6  -9 -14  257.85   25.65   0
  -2  -4  15   21.51   14.48   0
  -2  -4  15   93.78   19.82   0
  -2  -4  15   95.74   19.86   0
  -1  -4  15   38.29   21.78   0
  -1  -4  15   37.47   20.10   0
  -1  -4  15   28.20   12.16   0
   0  -4  15  162.35   21.09   0
   0  -4  15   88.73   11.99   0
   1  -4  15   54.23   20.68   0
   1  -4  15   25.98    9.64   0
   2  -4  15  119.38   10.26   0
   2  -4  15   56.72   24.71   0
  -3  -3  15   11.01   15.03   0
  -3  -3  15   40.37   17.06   0
  -3  -3  15   37.33   17.11   0
  -2  -3  15   -3.64   12.59   0
  -2  -3  15    2.94   17.71   0
  -2  -3  15    7.91   17.35   0
  -1  -3  15   39.98   10.28   0
  -1  -3  15   73.64   18.86   0
  -1  -3  15   98.12   20.61   0
   0  -3  15   -0.55    8.40   0
   0  -3  15    3.28   17.91   0
   0  -3  15   20.17   19.43   0
   1  -3  15  190.79    7.18   0
   1  -3  15  149.21   18.98   0
   1  -3  15  153.93   19.59   0
   2  -3  15   17.69   20.85   0
   3  -3  15  169.76   23.29   0
   4  -3  15   -1.80   25.23   0
  -4  -2  15   30.03   17.61   0
  -4  -2  15   21.24   17.73   0
  -4  -2  15    7.37   17.26   0
  -3  -2  15   -7.20   14.59   0
  -3  -2  15   -6.16   16.06   0
  -3  -2  15    2.88   15.55   0
  -2  -2  15    0.71   12.14   0
  -2  -2  15   17.50   16.23   0
  -2  -2  15   13.98   17.74   0
  -1  -2  15   61.57    9.47   0
  -1  -2  15   80.26   17.32   0
  -1  -2  15   48.07   17.31   0
   0  -2  15   63.82    6.60   0
   0  -2  15  119.05   17.19   0
   0  -2  15   99.57   16.35   0
   1  -2  15  144.19   18.62   0
   1  -2  15   95.96   17.70   0
   2  -2  15  172.07   18.91   0
   2  -2  15  155.19   20.27   0
   3  -2  15   18.15   18.36   0
   3  -2  15   31.06   19.01   0
   4  -2  15  201.31   22.17   0
   5  -2  15   31.07   22.62   0
  -4  -1  15   12.14   16.83   0
  -4  -1  15    6.70   17.79   0
  -4  -1  15   14.27   14.57   0
  -3  -1  15   48.20   14.56   0
  -3  -1  15   97.06   15.78   0
  -3  -1  15   57.74   18.14   0
  -2  -1  15   15.92   10.99   0
  -2  -1  15   41.89   15.56   0
  -2  -1  15   14.35   17.74   0
  -1  -1  15   88.42   16.10   0
  -1  -1  15   50.93    8.35   0
  -1  -1  15   43.01   17.85   0
   0  -1  15   62.89   16.42   0
   0  -1  15   39.78   16.34   0
   1  -1  15   42.23   16.19   0
   1  -1  15   98.36   17.44   0
   2  -1  15   67.94   17.65   0
   2  -1  15   69.66   16.42   0
   3  -1  15   45.03   17.78   0
   3  -1  15   28.30   13.21   0
   4  -1  15    4.85   13.30   0
   4  -1  15    7.97   17.45   0
   5  -1  15   70.51   22.38   0
   5  -1  15   49.87   21.71   0
   6  -1  15   20.44   22.09   0
   6  -1  15   15.91   21.99   0
  -4   0  15  100.81   15.46   0
  -4   0  15   59.34   15.49   0
  -3   0  15  106.72   17.95   0
  -3   0  15  118.52   17.57   0
  -2   0  15  190.77   15.82   0
  -2   0  15  164.98   16.31   0
  -1   0  15   63.75   15.59   0
  -1   0  15   46.58   15.73   0
   0   0  15    7.61   16.95   0
   0   0  15   30.08   16.99   0
   1   0  15    2.71   15.26   0
   1   0  15   11.13   15.21   0
   2   0  15   32.68   16.65   0
   2   0  15   12.69   16.63   0
   3   0  15   26.42   15.46   0
   3   0  15   -1.74   15.41   0
   4   0  15   13.74   16.91   0
   4   0  15   -3.95   16.87   0
   5   0  15   28.14   19.15   0
   5   0  15   27.04   18.66   0
   6   0  15  110.47   22.33   0
   6   0  15  104.37   22.37   0
   7   0  15   28.73   21.74   0
   7   0  15  -27.96   23.92   0
  -3   1  15    3.01   15.92   0
  -2   1  15  329.50   18.18   0
  -1   1  15   14.46   14.50   0
   0   1  15  204.43   15.78   0
   1   1  15   42.00   14.91   0
   2   1  15   49.38   14.87   0
   3   1  15   85.91   16.47   0
   3   1  15   87.37   15.15   0
   4   1  15   44.22   16.05   0
   4   1  15   69.11   16.95   0
   5   1  15  123.78   18.49   0
   5   1  15   83.88   17.73   0
   6   1  15   93.85   20.18   0
   6   1  15   95.87   20.17   0
   7   1  15  139.64   22.32   0
   7   1  15  101.00   22.05   0
  -3   2  15  127.73   20.19   0
  -2   2  15   28.27   16.65   0
  -1   2  15  287.23   17.54   0
   0   2  15   54.75   15.81   0
   1   2  15   89.16   16.10   0
   2   2  15  253.71   16.07   0
   3   2  15   92.71   16.40   0
   4   2  15  126.04   17.46   0
   5   2  15   10.86   16.08   0
   5   2  15   47.14   17.23   0
   6   2  15   39.88   18.03   0
   6   2  15   21.58   18.35   0
   7   2  15   44.40   20.45   0
   7   2  15   22.57   20.42   0
   8   2  15    9.26   22.89   0
   8   2  15  -10.23   21.15   0
  -3   3  15   19.10   21.39   0
  -2   3  15  -14.60   19.70   0
  -1   3  15  -20.03   18.71   0
   0   3  15  115.80   15.88   0
   1   3  15   27.42   16.31   0
   2   3  15  139.41   16.04   0
   3   3  15   45.61   16.63   0
   4   3  15  194.63   17.77   0
   5   3  15   33.88   17.66   0
   6   3  15  135.92   18.06   0
   7   3  15   48.60   18.57   0
   7   3  15   49.44   19.83   0
   8   3  15   45.61   22.21   0
   8   3  15   34.70   21.83   0
  -2   4  15   15.58   21.62   0
  -1   4  15    1.09   18.36   0
   0   4  15   61.01   17.85   0
   1   4  15  148.12   17.19   0
   2   4  15  106.25   17.37   0
   3   4  15  495.27   19.59   0
   4   4  15   11.23   16.89   0
   5   4  15  428.05   18.97   0
   6   4  15   35.35   18.65   0
   7   4  15   80.77   19.48   0
   8   4  15   48.74   20.08   0
   8   4  15   57.70   22.30   0
  -1   5  15  -23.21   22.79   0
   1  -5 -15   -6.33   20.43   0
   1  -5 -15   -3.67   13.94   0
   0   5  15    8.47   19.86   0
   0  -5 -15   37.68   11.89   0
   1   5  15   62.03   17.70   0
  -1  -5 -15   77.08    9.90   0
   2   5  15  113.34   19.07   0
  -2  -5 -15  165.14    7.45   0
   3   5  15   38.89   17.81   0
   4   5  15  132.79   17.93   0
   5   5  15   29.86   17.41   0
   6   5  15   44.35   18.38   0
   7   5  15    4.66   18.31   0
   8   5  15   30.84   22.08   0
   0   6  15  -28.54   20.55   0
   0  -6 -15  -12.23   20.17   0
   0  -6 -15   17.33   15.21   0
   1   6  15   46.39   19.63   0
  -1  -6 -15   61.07   12.74   0
  -1  -6 -15   46.10   20.55   0
   2   6  15   56.53   20.47   0
  -2  -6 -15   90.91    9.62   0
  -2  -6 -15   86.18   20.43   0
   3   6  15   -4.73   18.60   0
  -3  -6 -15   11.08    7.90   0
   4   6  15  189.58   20.22   0
  -4  -6 -15  338.68    5.22   0
   5   6  15   41.57   17.70   0
   6   6  15  115.30   20.10   0
   7   6  15   30.59   20.91   0
   8   6  15   19.98   19.99   0
   1   7  15  106.82   24.78   0
  -1  -7 -15  242.31   16.93   0
  -1  -7 -15  159.72   23.88   0
   2   7  15   54.67   21.80   0
  -2  -7 -15  149.36   13.21   0
  -2  -7 -15  131.00   22.73   0
   3   7  15   88.48   22.21   0
  -3  -7 -15  215.62   11.11   0
  -3  -7 -15  155.80   21.56   0
   4   7  15   18.00   20.84   0
  -4  -7 -15    1.18    9.22   0
  -4  -7 -15  -39.68   20.75   0
   5   7  15   10.16   21.40   0
  -5  -7 -15   58.70    7.66   0
   6   7  15  -17.69   21.99   0
  -6  -7 -15   20.67    6.04   0
  -6  -7 -15   11.20    6.34   0
   7   7  15   50.18   22.26   0
  -7  -7 -15   38.88    5.66   0
  -7  -7 -15   32.69    4.66   0
   8   7  15   55.47   23.44   0
   3   8  15   20.98   23.47   0
  -3  -8 -15   24.73   14.25   0
  -3  -8 -15   13.30   23.68   0
   4   8  15   15.35   21.48   0
  -4  -8 -15   15.52   12.87   0
  -4  -8 -15  -24.24   24.01   0
   5   8  15    9.47   24.15   0
  -5  -8 -15   -0.55   10.42   0
  -5  -8 -15    4.67   22.19   0
   6   8  15   -0.18   23.83   0
  -6  -8 -15    7.12   10.70   0
   7   8  15    3.13   22.76   0
  -7  -8 -15   -9.63   10.52   0
  -2  -3  16   19.72   13.20   0
  -2  -3  16   46.54   19.85   0
  -2  -3  16   21.84   20.15   0
  -1  -3  16   24.01   19.81   0
  -1  -3  16    6.00   10.90   0
  -1  -3  16   11.40   21.51   0
   0  -3  16    6.38    7.23   0
   0  -3  16   53.68   22.73   0
   0  -3  16   24.25   20.79   0
   1  -3  16  -14.30   22.27   0
   1  -3  16   -3.54   20.15   0
   2  -3  16   65.32   21.90   0
   2  -3  16   17.59   24.12   0
  -2  -2  16    9.84   18.42   0
  -2  -2  16   12.71   11.00   0
  -2  -2  16   -9.74   18.31   0
  -1  -2  16   31.29    8.95   0
  -1  -2  16   45.04   18.81   0
  -1  -2  16   15.88   17.89   0
   0  -2  16   13.56   18.27   0
   0  -2  16   17.20   18.04   0
   1  -2  16  130.07   21.25   0
   1  -2  16  174.00   23.07   0
   2  -2  16  -12.52   21.35   0
   2  -2  16   35.81   21.55   0
   3  -2  16  151.02   24.46   0
   3  -2  16  123.95   24.63   0
   4  -2  16  -16.62   24.16   0
   4  -2  16    4.00   22.16   0
  -3  -1  16   19.78   14.85   0
  -3  -1  16   16.67   20.09   0
  -3  -1  16   56.08   20.26   0
  -2  -1  16  126.60   11.81   0
  -2  -1  16  108.66   18.29   0
  -2  -1  16  144.28   18.35   0
  -1  -1  16   17.08   17.76   0
  -1  -1  16   19.51   17.98   0
   0  -1  16  160.38   19.97   0
   0  -1  16  181.96   21.43   0
   1  -1  16   -6.95   17.41   0
   1  -1  16    4.74   18.42   0
   2  -1  16  167.16   20.25   0
   2  -1  16  164.45   20.28   0
   3  -1  16   23.27   19.45   0
   3  -1  16   14.08   19.56   0
   4  -1  16   44.14   21.81   0
   4  -1  16   15.59   21.60   0
   5  -1  16   10.49   23.83   0
   5  -1  16    3.25   23.91   0
  -3   0  16   26.03   18.31   0
  -3   0  16   22.95   17.29   0
  -2   0  16   85.58   18.99   0
  -2   0  16   66.31   20.08   0
  -1   0  16  116.81   17.59   0
  -1   0  16   64.32   18.18   0
   0   0  16  128.80   17.00   0
   0   0  16  114.02   17.00   0
   1   0  16   98.54   18.71   0
   1   0  16   77.28   17.76   0
   2   0  16   36.53   18.68   0
   2   0  16   64.40   18.49   0
   3   0  16   23.65   17.74   0
   3   0  16   21.95   17.71   0
   4   0  16   -5.78   18.96   0
   4   0  16   27.92   18.60   0
   5   0  16   30.48   19.85   0
   5   0  16    7.50   21.73   0
   6   0  16   -9.50   24.43   0
   6   0  16    1.86   22.17   0
  -2   1  16  -18.45   17.65   0
  -1   1  16  215.13   19.58   0
   0   1  16   32.91   17.39   0
   1   1  16  318.36   19.27   0
   2   1  16   84.98   18.50   0
   3   1  16  114.84   18.67   0
   3   1  16  131.11   18.52   0
   4   1  16   32.29   19.10   0
   4   1  16   19.92   19.17   0
   5   1  16    8.17   20.23   0
   5   1  16   19.83   18.37   0
   6   1  16   73.57   22.57   0
   6   1  16  106.97   21.37   0
   7   1  16   -5.11   24.59   0
   7   1  16   -7.61   22.32   0
  -2   2  16   99.69   19.93   0
  -1   2  16  -27.43   17.89   0
   0   2  16  178.14   19.53   0
   1   2  16   -8.05   17.83   0
   2   2  16  203.22   19.76   0
   3   2  16   45.25   16.70   0
   4   2  16    9.07   18.71   0
   5   2  16   93.70   19.15   0
   5   2  16   62.91   18.12   0
   6   2  16   27.11   21.39   0
   6   2  16  -14.09   20.22   0
   7   2  16   88.67   21.73   0
   7   2  16   91.36   23.96   0
  -2   3  16  -18.17   20.07   0
  -1   3  16   43.64   19.88   0
   0   3  16  -19.26   19.11   0
   1   3  16   34.65   18.46   0
   2   3  16   32.03   13.60   0
   3   3  16   29.06   17.98   0
   4   3  16  -20.52   18.70   0
   5   3  16  159.93   19.87   0
   6   3  16   92.73   20.47   0
   7   3  16  141.56   22.98   0
   7   3  16  160.61   23.22   0
  -1   4  16   42.47   20.68   0
   0   4  16   -3.11   20.21   0
   1   4  16    0.83   18.94   0
   2   4  16   19.64   17.98   0
   3   4  16   -9.27   17.34   0
   4   4  16  188.82   19.05   0
   5   4  16   65.56   19.49   0
   6   4  16  210.77   20.97   0
   7   4  16   21.49   20.17   0
   8   4  16  112.48   22.43   0
   0   5  16  -18.98   21.79   0
   1   5  16   74.17   19.88   0
   2   5  16   28.94   20.31   0
   3   5  16   81.91   18.71   0
   4   5  16   21.71   19.41   0
   5   5  16  100.76   21.28   0
   6   5  16  -14.68   21.65   0
   7   5  16   31.10   22.96   0
   1   6  16    4.72   23.33   0
  -1  -6 -16   62.94   12.01   0
   2   6  16  116.36   23.80   0
  -2  -6 -16  219.34    9.96   0
   3   6  16   43.71   22.45   0
   4   6  16   55.72   21.60   0
   5   6  16   60.99   20.10   0
   6   6  16   83.75   21.34   0
   7   6  16   31.12   23.16   0
   2   7  16  129.09   24.58   0
  -2  -7 -16  310.62   14.68   0
  -2  -7 -16  244.95   24.43   0
   3   7  16   42.84   24.66   0
  -3  -7 -16  250.37   11.06   0
  -3  -7 -16  197.13   25.01   0
   4   7  16   46.92   17.67   0
  -4  -7 -16  121.43    8.09   0
   5   7  16   36.14   24.16   0
   6   7  16   -5.83   24.37   0
   0  -2  17   38.64   22.66   0
   0  -2  17   54.73   22.04   0
   1  -2  17   20.92   21.22   0
   1  -2  17   21.86   21.57   0
   2  -2  17   52.72   24.92   0
   2  -2  17  105.69   24.68   0
  -1  -1  17   26.92   20.45   0
  -1  -1  17    7.58   19.20   0
   0  -1  17    3.45   19.24   0
   0  -1  17   16.76   20.64   0
   1  -1  17  201.71   23.06   0
   1  -1  17  178.00   24.51   0
   2  -1  17  -10.76   20.54   0
   2  -1  17   10.43   20.41   0
   3  -1  17  214.97   25.72   0
   3  -1  17  231.02   23.49   0
   4  -1  17   32.63   23.31   0
   4  -1  17   24.03   25.64   0
  -1   0  17  -21.40   19.30   0
  -1   0  17   -2.29   20.00   0
   0   0  17  -12.89   18.23   0
   0   0  17   12.87   18.12   0
   1   0  17    6.49   20.51   0
   1   0  17   28.06   20.39   0
   2   0  17   68.22   20.27   0
   2   0  17  144.13   21.83   0
   3   0  17   33.95   22.83   0
   3   0  17   41.49   22.34   0
   4   0  17  102.01   21.76   0
   4   0  17   53.90   22.42   0
   5   0  17   20.66   24.36   0
   5   0  17   68.44   23.91   0
  -1   1  17   21.27   19.84   0
   0   1  17    7.55   19.81   0
   1   1  17   28.16   19.70   0
   1   1  17   31.62   19.96   0
   2   1  17  108.51   19.52   0
   2   1  17   69.10   20.90   0
   3   1  17   17.14   21.29   0
   3   1  17   10.10   19.76   0
   4   1  17  153.67   21.78   0
   4   1  17  160.44   22.02   0
   5   1  17   88.20   22.34   0
   5   1  17   22.16   22.54   0
   6   1  17   14.46   25.27   0
   6   1  17   41.64   23.22   0
  -1   2  17   81.44   21.33   0
   0   2  17   86.23   20.91   0
   1   2  17   17.75   19.49   0
   2   2  17   25.32   20.07   0
   3   2  17   88.44   22.03   0
   4   2  17  -13.50   20.58   0
   4   2  17   22.87   20.15   0
   5   2  17   37.34   20.05   0
   5   2  17   15.37   22.06   0
   6   2  17    4.87   23.29   0
   6   2  17  -20.02   24.09   0
   0   3  17  134.56   22.67   0
   1   3  17    4.23   20.46   0
   2   3  17   35.45   19.41   0
   3   3  17   46.83   20.70   0
   4   3  17   21.94   21.03   0
   5   3  17    6.36   20.25   0
   6   3  17    3.51   23.68   0
   6   3  17   48.68   22.29   0
   0   4  17   15.87   21.47   0
   1   4  17  123.31   21.68   0
   2   4  17   -5.00   21.37   0
   3   4  17   88.30   20.99   0
   4   4  17   69.81   20.13   0
   5   4  17   40.15   21.22   0
   6   4  17   50.71   22.52   0
   7   4  17   37.50   22.20   0
   1   5  17  -11.19   23.55   0
   2   5  17   53.54   22.32   0
   3   5  17   42.81   23.52   0
   4   5  17   39.28   23.27   0
   5   5  17   31.41   22.87   0
   6   5  17   57.75   22.11   0
   2   6  17    8.66   25.53   0
   3   6  17   55.20   25.22   0
   4   6  17   49.95   24.48   0
   5   6  17  111.05   24.92   0
   6   6  17   10.60   23.12   0
   1   0  18   -3.48   23.32   0
   1   0  18   11.45   23.34   0
   2   0  18    1.93   21.64   0
   2   0  18   19.00   25.58   0
   3   0  18    3.24   24.95   0
   3   0  18   24.80   22.92   0
   0   1  18   -3.06   23.00   0
   1   1  18   -1.11   22.81   0
   1   1  18   28.66   22.66   0
   2   1  18  105.99   23.23   0
   2   1  18   54.38   23.54   0
   3   1  18   25.03   23.83   0
   3   1  18   22.27   23.88   0
   4   1  18   33.81   24.05   0
   4   1  18   53.61   24.16   0
   1   2  18   18.76   21.41   0
   2   2  18   57.18   22.95   0
   3   2  18   30.66   22.20   0
   4   2  18   35.06   22.56   0
   4   2  18   -2.68   24.73   0
   5   2  18  -14.44   23.51   0
   5   2  18  -15.44   25.31   0
   1   3  18   36.98   24.81   0
   2   3  18    8.61   21.05   0
   3   3  18  112.31   24.43   0
   4   3  18   -5.29   22.05   0
   5   3  18   29.77   23.15   0
   2   4  18  113.74   25.57   0
   3   4  18  -11.60   24.61   0
   4   4  18   83.18   24.36   0
   5   4  18   24.51   24.97   0
   3   5  18    8.32   22.97   0
   4   5  18   -5.40   23.99   0
;
_shelx_hkl_checksum     51957
_shelx_res_file
;
TITL BE-175-1 in P-1
    shelx.res
    created by SHELXL-2018/3 at 14:03:36 on 31-Mar-2021
CELL  0.71073   8.2027   8.4059  13.4648   78.577   75.686   63.935
ZERR     2.00   0.0016   0.0017   0.0027    0.030    0.030    0.030
LATT   1
SFAC  C    H    MO   O    S
UNIT  18 36 2 12 6
MERG   2
OMIT     1   0   3
EQIV $1 x+1, y-1, z
EQIV $2 x+1, y, z
EQIV $3 -x+1, -y+1, -z+1
EQIV $4 -x+1, -y+1, -z
EQIV $5 -x, -y+1, -z+1
EQIV $6 x, y+1, z
HTAB C5 O1_$1
HTAB C4 O3_$2
HTAB C7 O1_$2
HTAB C9 O5_$3
HTAB C4 O3_$4
HTAB C9 O1_$5
HTAB C9 O3_$5
HTAB C7 O6_$6
FMAP   2
PLAN -5
SIZE     0.039   0.091   0.271
ACTA
BOND   $H
CONF
LIST   4
L.S. 24
TEMP  -103.00
WGHT    0.065300    1.798500
FVAR       0.64027
MO1   3    0.264387    0.703918    0.258425    11.00000    0.01869    0.01643 =
         0.02248   -0.00316   -0.00398   -0.00617
S1    5    0.644629    0.467164    0.117477    11.00000    0.02181    0.02936 =
         0.02917   -0.01064   -0.00420   -0.00538
S2    5    0.313154    1.058599    0.285846    11.00000    0.02372    0.01716 =
         0.03936   -0.00262   -0.00817   -0.00733
S3    5    0.169625    0.602776    0.508458    11.00000    0.02160    0.02696 =
         0.02523   -0.00286   -0.00277   -0.00720
O1    4   -0.152081    0.939869    0.312451    11.00000    0.02268    0.02343 =
         0.05636   -0.00544   -0.00215   -0.00506
O2    4    0.229440    0.914547    0.042683    11.00000    0.04383    0.04692 =
         0.02967    0.00408   -0.01191   -0.00960
O3    4    0.102004    0.493512    0.182250    11.00000    0.04015    0.04312 =
         0.05453   -0.02255   -0.01062   -0.01815
O4    4    0.566168    0.514292    0.227504    11.00000    0.01888    0.02966 =
         0.02390   -0.00425   -0.00234   -0.00498
O5    4    0.379320    0.860301    0.318208    11.00000    0.03250    0.01755 =
         0.03841    0.00022   -0.01337   -0.01310
O6    4    0.317715    0.550320    0.412540    11.00000    0.02690    0.01837 =
         0.02352   -0.00014   -0.00302   -0.00790
C1    1    0.007761    0.854244    0.294803    11.00000    0.02947    0.01584 =
         0.02980   -0.00299   -0.00449   -0.01111
C2    1    0.244712    0.835559    0.124894    11.00000    0.02343    0.02658 =
         0.02907   -0.00289   -0.00676   -0.00557
C3    1    0.169686    0.567256    0.212287    11.00000    0.02391    0.02297 =
         0.03423   -0.01173   -0.00227   -0.00796
C4    1    0.729615    0.630202    0.055639    11.00000    0.04061    0.03331 =
         0.04143    0.00696   -0.00031   -0.00827
AFIX 137
H4A   2    0.625940    0.747086    0.050873    11.00000   -1.50000
H4B   2    0.797261    0.599555   -0.013743    11.00000   -1.50000
H4C   2    0.812511    0.633876    0.095684    11.00000   -1.50000
AFIX   0
C5    1    0.860133    0.284076    0.125163    11.00000    0.02444    0.02585 =
         0.04517   -0.01121    0.00021   -0.00662
AFIX 137
H5A   2    0.935178    0.317406    0.156388    11.00000   -1.50000
H5B   2    0.924538    0.250564    0.055791    11.00000   -1.50000
H5C   2    0.839851    0.183013    0.167560    11.00000   -1.50000
AFIX   0
C6    1    0.477447    1.082162    0.176070    11.00000    0.04728    0.03148 =
         0.04343    0.00172   -0.00446   -0.02141
AFIX 137
H6A   2    0.602434    1.005903    0.189192    11.00000   -1.50000
H6B   2    0.461592    1.206568    0.162583    11.00000   -1.50000
H6C   2    0.458693    1.046979    0.116050    11.00000   -1.50000
AFIX   0
C7    1    0.377248    1.138335    0.375913    11.00000    0.04106    0.03060 =
         0.04876   -0.01382   -0.00513   -0.01703
AFIX 137
H7A   2    0.299763    1.132681    0.443629    11.00000   -1.50000
H7B   2    0.360358    1.261909    0.353195    11.00000   -1.50000
H7C   2    0.507049    1.064490    0.380701    11.00000   -1.50000
AFIX   0
C8    1    0.215854    0.750275    0.564449    11.00000    0.06881    0.03386 =
         0.03547   -0.01248    0.00446   -0.02746
AFIX 137
H8A   2    0.344626    0.694301    0.574038    11.00000   -1.50000
H8B   2    0.133983    0.776499    0.631347    11.00000   -1.50000
H8C   2    0.194380    0.861157    0.518762    11.00000   -1.50000
AFIX   0
C9    1    0.243872    0.416776    0.601004    11.00000    0.04820    0.02962 =
         0.03109    0.00163   -0.00713   -0.01880
AFIX 137
H9A   2    0.234863    0.315606    0.580728    11.00000   -1.50000
H9B   2    0.165563    0.446406    0.668472    11.00000   -1.50000
H9C   2    0.372287    0.385368    0.605036    11.00000   -1.50000
AFIX   0
HKLF 4
REM  BE-175-1 in P-1
REM wR2 = 0.1345, GooF = S = 1.068, Restrained GooF = 1.068 for all data
REM R1 = 0.0533 for 3408 Fo > 4sig(Fo) and 0.0788 for all 4417 data
REM 178 parameters refined using 0 restraints
END
WGHT      0.0653      1.7984
REM Highest difference peak  1.098,  deepest hole -2.319,  1-sigma level  0.168
Q1    1   0.3800  0.7220  0.1747  11.00000  0.05    1.10
Q2    1   0.1208  0.6875  0.2914  11.00000  0.05    0.97
Q3    1   0.2238  0.6891  0.3566  11.00000  0.05    0.96
Q4    1   0.2692  0.7396  0.1594  11.00000  0.05    0.92
Q5    1   0.2583  0.7990  0.2172  11.00000  0.05    0.88
;
_shelx_res_checksum     66583
