# Supplementary material for: Mol­ecular structure of fac-[Mo(CO)3(DMSO)3]
Source: Acta Crystallogr E Crystallogr Commun. 2021 Apr 30;77(Pt 5):583–7. doi: 10.1107/S2056989021004448 (PMC8100265; doi:10.1107/S2056989021004448)
Supplement: Supplementary file 2 [file e-77-00583-Isup2.hkl]

data_I                                                                          
_shelx_title ' BE-175-1 in P-1'                                                 
_shelx_refln_list_code          4                                               
_shelx_F_calc_maximum      160.38                                               
_exptl_crystal_F_000       420.00                                               
_reflns_d_resolution_high  0.7217                                               
                                                                                
loop_                                                                           
 _space_group_symop_operation_xyz                                               
 'x, y, z'                                                                      
 '-x, -y, -z'                                                                   
                                                                                
_cell_length_a     8.2027                                                       
_cell_length_b     8.4059                                                       
_cell_length_c    13.4648                                                       
_cell_angle_alpha  78.577                                                       
_cell_angle_beta   75.686                                                       
_cell_angle_gamma  63.935                                                       
                                                                                
_shelx_F_squared_multiplier     1.000                                           
                                                                                
loop_                                                                           
 _refln_index_h                                                                 
 _refln_index_k                                                                 
 _refln_index_l                                                                 
 _refln_F_squared_calc                                                          
 _refln_F_squared_meas                                                          
 _refln_F_squared_sigma                                                         
 _refln_observed_status                                                         
   2   0   0      19556.36      17731.37       188.16 o                         
   3   0   0        277.10        242.80         6.29 o                         
   4   0   0        382.28        340.72         9.97 o                         
   5   0   0        178.83        169.24         8.07 o                         
   6   0   0          6.80         13.21        12.20 o                         
   7   0   0        389.80        374.57        21.04 o                         
   8   0   0        236.22        246.88        27.21 o                         
   9   0   0        229.65        269.46         9.98 o                         
  -9   1   0         93.48        107.41        21.46 o                         
  -8   1   0        394.11        421.75        19.87 o                         
  -7   1   0        374.97        408.88        22.62 o                         
  -6   1   0        113.15        122.99        25.47 o                         
  -5   1   0        785.48        800.46        27.01 o                         
  -4   1   0         83.86        100.14        10.37 o                         
  -3   1   0       3171.23       2890.63        16.59 o                         
  -2   1   0        125.33         94.56        13.87 o                         
  -1   1   0      11681.64      10819.55        15.66 o                         
   2   1   0       2777.51       2621.47        14.71 o                         
   3   1   0       2340.78       2264.07        59.19 o                         
   4   1   0        198.23        194.31         6.11 o                         
   5   1   0        620.04        589.92        28.76 o                         
   6   1   0          5.99         -8.19         8.19 o                         
   7   1   0        517.67        537.24        20.72 o                         
   8   1   0        214.73        240.52        34.86 o                         
   9   1   0        619.33        548.67        45.06 o                         
  10   1   0         13.28        -52.30        52.30 o                         
  -9   2   0        256.72        248.58        30.87 o                         
  -8   2   0         73.98         81.00        24.05 o                         
  -7   2   0         15.67         13.46        24.72 o                         
  -6   2   0        415.87        453.41        15.53 o                         
  -5   2   0         90.89        108.00        24.41 o                         
  -4   2   0       1691.33       1612.92        25.34 o                         
  -3   2   0        133.81        132.25        18.96 o                         
  -2   2   0       1032.86        940.64         9.45 o                         
  -1   2   0       1385.94       1141.37        19.97 o                         
   0   2   0        612.96        632.75        11.44 o                         
   1   2   0       7635.47       6974.68       124.86 o                         
   2   2   0       1558.29       1328.88         8.84 o                         
   3   2   0        132.16        116.05         8.29 o                         
   4   2   0       5478.21       4683.62       166.32 o                         
   5   2   0        488.92        521.22        21.73 o                         
   6   2   0       4346.82       4462.06        35.59 o                         
   7   2   0        981.25       1057.04        25.13 o                         
   8   2   0       1739.91       1938.04        38.59 o                         
   9   2   0        195.01        199.52        41.62 o                         
  10   2   0        361.24        274.28        55.08 o                         
  -8   3   0        136.36         83.18        30.46 o                         
  -7   3   0         19.87         29.70        26.48 o                         
  -6   3   0       1333.08       1409.02        39.12 o                         
  -5   3   0        110.88        103.71        14.37 o                         
  -4   3   0       3132.31       3048.60        32.32 o                         
  -3   3   0       1542.55       1374.65        14.54 o                         
  -2   3   0       3280.17       2867.81        16.02 o                         
  -1   3   0       2377.12       2275.90        55.63 o                         
   0   3   0         32.58         25.72        10.49 o                         
   1   3   0        630.89        577.58        13.92 o                         
   2   3   0       3010.30       2837.28        73.29 o                         
   3   3   0        531.74        487.71         7.11 o                         
   4   3   0        749.40        717.88         6.39 o                         
   5   3   0       4816.60       4618.38        90.27 o                         
   6   3   0        294.23        290.34        24.47 o                         
   7   3   0       2234.21       2310.47        29.35 o                         
   8   3   0         38.36         93.55        30.83 o                         
   9   3   0        686.14        644.54        43.45 o                         
  10   3   0         30.97         26.20        48.71 o                         
  -7   4   0        838.29        887.99        26.75 o                         
  -6   4   0          2.88        -15.15        20.26 o                         
  -5   4   0       3160.08       3179.27        25.78 o                         
  -4   4   0          8.06        -16.24        16.24 o                         
  -3   4   0       2018.34       1927.19        19.74 o                         
  -2   4   0        204.40        160.53        16.85 o                         
  -1   4   0        183.19        150.35        15.67 o                         
   0   4   0        149.72        138.14        11.81 o                         
   1   4   0         39.11         25.82        14.05 o                         
   2   4   0          1.51         22.80        11.76 o                         
   3   4   0        919.15        880.65        37.03 o                         
   4   4   0          5.70          8.59         8.35 o                         
   5   4   0       1703.91       1676.41        15.16 o                         
   6   4   0        940.59       1013.40        21.63 o                         
   7   4   0       2008.88       2161.32        34.71 o                         
   8   4   0        386.36        422.82        35.13 o                         
   9   4   0        501.73        477.12        41.45 o                         
  10   4   0        305.50        255.21        50.81 o                         
  -6   5   0        196.12        221.00        26.29 o                         
  -5   5   0        346.86        343.71        21.88 o                         
  -4   5   0        436.63        383.78        19.44 o                         
  -3   5   0        370.33        364.79        16.74 o                         
  -2   5   0        843.88        803.89        21.59 o                         
  -1   5   0        182.24        194.41        37.24 o                         
   0   5   0       3362.79       3073.58        64.57 o                         
   1   5   0        600.56        538.51        14.01 o                         
   2   5   0        749.77        692.16        29.19 o                         
   3   5   0       1435.56       1379.53        76.65 o                         
   4   5   0        778.84        685.46        17.83 o                         
   5   5   0        627.06        647.92        11.88 o                         
   6   5   0       2208.63       2374.47        56.78 o                         
   7   5   0        373.48        375.06        30.47 o                         
   8   5   0        918.87        891.13        38.01 o                         
   9   5   0        162.73        195.03        39.01 o                         
  10   5   0         15.25         22.83        52.57 o                         
  -6   6   0        486.03        480.68        31.49 o                         
  -5   6   0        111.27        122.54        25.60 o                         
  -4   6   0        708.48        701.31        39.21 o                         
  -3   6   0        229.65        241.85        20.75 o                         
  -2   6   0        165.69        107.81        39.97 o                         
  -1   6   0       2550.06       2203.69        26.09 o                         
   0   6   0         80.16         69.60        48.20 o                         
   1   6   0       5024.84       4445.46        48.73 o                         
   2   6   0       2189.57       1944.42        20.62 o                         
   3   6   0       3638.39       3379.33        88.17 o                         
   4   6   0       1513.05       1386.45        40.62 o                         
   5   6   0        211.59        229.14        13.90 o                         
   6   6   0         11.43         33.95        20.67 o                         
   7   6   0        242.77        280.55         9.96 o                         
   8   6   0         13.30         42.30        34.22 o                         
   9   6   0        209.15        232.82        39.96 o                         
  10   6   0         48.96         11.39        51.59 o                         
  -5   7   0         48.38          4.20        33.48 o                         
  -4   7   0         23.31         80.05        27.38 o                         
  -3   7   0        142.24        159.19        24.31 o                         
  -2   7   0         28.63          0.43        26.98 o                         
  -1   7   0         25.92         -3.68        23.93 o                         
   0   7   0        624.94        593.09        24.75 o                         
   1   7   0        159.47        165.73        40.95 o                         
   2   7   0       2436.88       2349.87       122.35 o                         
   3   7   0         14.71         21.87        43.56 o                         
   4   7   0       1935.30       1865.36        63.02 o                         
   5   7   0        429.24        432.54        30.70 o                         
   6   7   0        486.35        501.60        17.62 o                         
   7   7   0         53.01         39.46        13.87 o                         
   8   7   0        521.26        568.91        13.81 o                         
   9   7   0          8.35          3.12        43.30 o                         
  10   7   0        306.61        218.91        56.81 o                         
  -3   8   0         18.73         63.25        29.29 o                         
  -2   8   0        181.55        179.95        35.46 o                         
  -1   8   0        185.11        166.02        34.98 o                         
   0   8   0        570.31        466.08        54.98 o                         
   1   8   0        648.15        605.60        25.57 o                         
   2   8   0       1794.30       1714.35        51.86 o                         
   3   8   0        868.81        807.94        40.69 o                         
   4   8   0        897.56        887.42        21.38 o                         
   5   8   0       2027.46       1996.64        24.82 o                         
   6   8   0        127.09        141.14        17.01 o                         
   7   8   0        564.56        590.24        16.73 o                         
   8   8   0        330.08        393.95        18.03 o                         
   9   8   0        214.26         91.92        51.69 o                         
  10   8   0         46.03         54.67        52.74 o                         
  -2   9   0        398.99        412.02        40.52 o                         
  -1   9   0        162.39        143.35        70.33 o                         
   0   9   0        773.39        668.77        34.48 o                         
   1   9   0        349.92        364.12        29.78 o                         
   2   9   0        155.38        105.23        28.05 o                         
   3   9   0        491.20        444.52        36.42 o                         
   4   9   0        108.12        101.27        29.65 o                         
   5   9   0        139.65        214.48        27.60 o                         
   6   9   0        368.24        411.69        21.55 o                         
   7   9   0          1.55         17.21        42.36 o                         
   8   9   0        427.10        537.63        20.03 o                         
   9   9   0          6.05         16.78        15.80 o                         
   0  10   0         83.60        129.55        39.45 o                         
   1  10   0          1.04         -2.74        55.95 o                         
   2  10   0        213.61        213.43        34.46 o                         
   3  10   0         45.49         43.78        31.40 o                         
   4  10   0        360.82        388.76        45.81 o                         
   5  10   0         69.27         53.08        29.80 o                         
   6  10   0        724.04        725.23        64.03 o                         
   7  10   0        454.99        532.11        31.19 o                         
   8  10   0        159.59        136.60        25.00 o                         
   2  11   0         16.32          6.99        39.94 o                         
   3  11   0        315.98        304.27        39.18 o                         
   4  11   0        144.80        162.88        43.49 o                         
   5  11   0         13.03         10.42        35.16 o                         
   6  11   0        182.30        179.60        33.61 o                         
  -6 -11   1        329.69        373.57        35.21 o                         
  -5 -11   1        413.91        437.25        37.60 o                         
  -4 -11   1        574.44        686.60        76.43 o                         
  -3 -11   1         57.96        103.01        41.12 o                         
  -8 -10   1        172.15        224.41        24.98 o                         
  -7 -10   1        224.90        315.83        60.27 o                         
  -6 -10   1        459.64        504.99        44.59 o                         
  -5 -10   1        446.94        448.01        45.35 o                         
  -4 -10   1         48.15         63.34        29.82 o                         
  -3 -10   1        293.20        264.74        32.97 o                         
  -2 -10   1         40.57         84.36        35.04 o                         
  -1 -10   1         91.08         61.58        38.66 o                         
   0 -10   1         13.04        -40.54        40.54 o                         
  -9  -9   1        230.33        209.74        19.30 o                         
  -8  -9   1         58.41         83.34        19.81 o                         
  -7  -9   1        261.55        319.92        51.90 o                         
  -6  -9   1          0.93         22.43        52.28 o                         
  -5  -9   1        464.28        489.91        24.89 o                         
  -4  -9   1         18.76         18.79        30.72 o                         
  -3  -9   1        411.51        410.78        57.53 o                         
  -2  -9   1        451.87        473.19        29.09 o                         
  -1  -9   1        209.80        256.52        55.18 o                         
   0  -9   1        510.08        505.09        39.31 o                         
   1  -9   1        194.74        174.86        35.28 o                         
   2  -9   1        737.60        736.47        40.12 o                         
 -10  -8   1        355.57        206.45        64.30 o                         
  -9  -8   1        102.48         60.55        52.03 o                         
  -8  -8   1        936.04       1172.11        15.39 o                         
  -7  -8   1         17.51         36.95        17.13 o                         
  -6  -8   1        465.05        533.07        24.82 o                         
  -5  -8   1        224.33        237.82        19.69 o                         
  -4  -8   1        651.28        677.21        56.53 o                         
  -3  -8   1        529.09        490.03        22.32 o                         
  -2  -8   1        733.32        736.17        25.11 o                         
  -1  -8   1       1064.05       1045.70        27.83 o                         
   0  -8   1        639.79        593.48        28.17 o                         
   1  -8   1        927.75        831.56        36.02 o                         
   2  -8   1         22.95         61.13        34.11 o                         
   3  -8   1        358.70        360.37        29.81 o                         
 -10  -7   1        288.53        143.68        54.42 o                         
  -9  -7   1        850.74        610.97        50.30 o                         
  -7  -7   1        592.97        692.63        47.39 o                         
  -6  -7   1        471.64        487.32        15.92 o                         
  -5  -7   1         66.55         74.79        17.79 o                         
  -4  -7   1       1110.95       1077.77        69.00 o                         
  -3  -7   1        221.89        225.25        19.59 o                         
  -2  -7   1        122.88        103.26        20.49 o                         
  -1  -7   1       1834.33       1685.01        21.80 o                         
   0  -7   1        372.60        372.18        23.39 o                         
   1  -7   1       1370.80       1238.96        27.93 o                         
   2  -7   1        123.54         74.78        26.87 o                         
   3  -7   1        352.69        328.88        25.09 o                         
   4  -7   1         72.11         51.67        27.86 o                         
   5  -7   1         59.46         78.42        33.64 o                         
 -10  -6   1         17.36         43.25        39.47 o                         
  -9  -6   1        136.42         92.38        44.37 o                         
  -8  -6   1         43.59         74.91        34.93 o                         
  -7  -6   1         36.80         40.29        17.59 o                         
  -6  -6   1        372.64        421.25        38.98 o                         
  -5  -6   1          2.37        -15.04        15.04 o                         
  -4  -6   1       2210.05       2185.15        40.92 o                         
  -3  -6   1         35.97         42.30        33.97 o                         
  -2  -6   1       1957.68       1837.80        67.51 o                         
  -1  -6   1         87.36        100.68        18.76 o                         
   0  -6   1       3477.56       3168.61       181.87 o                         
   1  -6   1          3.36        -21.74        21.74 o                         
   2  -6   1       2188.79       2113.02        27.23 o                         
   3  -6   1        294.15        303.21        19.74 o                         
   4  -6   1        451.77        441.18        24.46 o                         
   5  -6   1        503.46        436.15        27.05 o                         
   6  -6   1         51.72         24.27        31.26 o                         
 -10  -5   1        423.63        312.83        55.47 o                         
  -9  -5   1          6.42         40.64        41.13 o                         
  -8  -5   1        119.35         92.62        33.74 o                         
  -7  -5   1        418.92        406.87        32.25 o                         
  -6  -5   1        443.60        510.34         8.13 o                         
  -5  -5   1       3487.52       3561.92       109.16 o                         
  -4  -5   1        244.13        245.81        51.90 o                         
  -3  -5   1       8695.28       8256.43       305.08 o                         
  -2  -5   1        157.04        195.57        15.36 o                         
  -1  -5   1       2985.27       2760.48        26.50 o                         
   0  -5   1         22.47         -1.06        16.86 o                         
   1  -5   1        284.75        296.83        70.21 o                         
   2  -5   1          4.70          2.54        20.30 o                         
   3  -5   1         39.66          1.50        16.91 o                         
   4  -5   1        322.05        330.33        18.74 o                         
   5  -5   1        448.08        464.07        28.71 o                         
   6  -5   1        203.19        191.38        26.25 o                         
   7  -5   1        328.70        327.35        30.15 o                         
 -10  -4   1         98.42        118.58        52.01 o                         
  -9  -4   1         22.30        -38.30        38.30 o                         
  -8  -4   1        190.52        129.19        35.15 o                         
  -7  -4   1         59.96         56.91        21.27 o                         
  -6  -4   1        596.81        602.28        30.18 o                         
  -5  -4   1        531.21        574.86        22.48 o                         
  -4  -4   1       1673.64       1520.79        36.02 o                         
  -3  -4   1       1308.64       1244.44        46.97 o                         
  -2  -4   1       6753.22       6264.83        31.25 o                         
  -1  -4   1        184.40        149.81        16.59 o                         
   0  -4   1          1.58          1.76        21.34 o                         
   1  -4   1        392.52        324.76        15.62 o                         
   2  -4   1         86.24        135.54        58.59 o                         
   3  -4   1        423.32        451.14        26.98 o                         
   4  -4   1       1820.56       1783.83        38.08 o                         
   5  -4   1          4.86         33.21        17.38 o                         
   6  -4   1       2143.12       2165.23        34.33 o                         
   7  -4   1         48.32         31.16        23.91 o                         
 -10  -3   1          5.14        -52.93        52.93 o                         
  -9  -3   1         34.71         11.66        41.64 o                         
  -8  -3   1         27.86         36.49        32.49 o                         
  -7  -3   1        131.64        157.36        30.08 o                         
  -6  -3   1        698.18        768.94        29.27 o                         
  -5  -3   1         88.44         72.35        21.71 o                         
  -4  -3   1       3617.98       3512.79       110.14 o                         
  -3  -3   1        162.51        154.98         7.47 o                         
  -2  -3   1       5342.46       4876.15        73.68 o                         
  -1  -3   1         97.78         39.66         9.35 o                         
   0  -3   1        261.44        267.59        10.48 o                         
   1  -3   1       4114.71       3840.94        64.94 o                         
   2  -3   1        329.48        321.71        14.44 o                         
   3  -3   1       4884.36       4531.56       106.73 o                         
   4  -3   1         31.95         39.26        14.14 o                         
   5  -3   1       2382.71       2325.71        29.67 o                         
   6  -3   1         40.70         42.02        17.54 o                         
   7  -3   1        493.91        503.66        21.51 o                         
   8  -3   1         32.13         29.14        26.38 o                         
 -10  -2   1         40.83         29.18        50.69 o                         
  -9  -2   1        893.39       1015.86        46.71 o                         
  -8  -2   1          0.64        -33.49        33.49 o                         
  -7  -2   1       1323.00       1406.75        33.88 o                         
  -6  -2   1        430.48        416.31        28.15 o                         
  -5  -2   1       3474.85       3536.60        29.37 o                         
  -4  -2   1        851.72        865.79        15.66 o                         
  -3  -2   1        811.78        715.43        20.89 o                         
  -2  -2   1         75.50         78.28         5.02 o                         
  -1  -2   1       1599.03       1430.01        55.84 o                         
   0  -2   1       2817.21       2477.00        12.02 o                         
   1  -2   1        982.69        902.68        37.57 o                         
   2  -2   1       6111.79       5579.86        75.78 o                         
   3  -2   1         27.56         28.04        24.40 o                         
   4  -2   1       1010.72        942.51        12.94 o                         
   5  -2   1        196.50        212.68        14.12 o                         
   6  -2   1        221.71        220.15        15.13 o                         
   7  -2   1        742.47        772.05        16.58 o                         
   8  -2   1         62.33         83.65        42.64 o                         
   9  -2   1        227.79        219.07        54.14 o                         
 -10  -1   1        536.37        354.37        60.62 o                         
  -9  -1   1        114.14         59.96        46.28 o                         
  -8  -1   1       1978.57       2167.88        43.27 o                         
  -7  -1   1         56.51         -6.12        30.71 o                         
  -6  -1   1       1987.56       2114.88        32.30 o                         
  -5  -1   1         40.20         37.32        22.25 o                         
  -4  -1   1        337.38        358.91        19.15 o                         
  -3  -1   1        666.36        629.75        14.12 o                         
  -2  -1   1        865.29        811.08        58.99 o                         
  -1  -1   1        421.39        358.77        24.13 o                         
   0  -1   1       5225.79       4967.01        11.98 o                         
   1  -1   1          4.49         19.41         9.31 o                         
   2  -1   1      11954.33      11084.90       142.40 o                         
   3  -1   1       3512.61       3342.14        38.75 o                         
   4  -1   1       1657.87       1543.02        16.10 o                         
   5  -1   1        322.88        341.24        13.61 o                         
   6  -1   1        530.68        538.86        16.77 o                         
   7  -1   1        273.04        247.72        33.20 o                         
   8  -1   1        124.02        171.52        22.03 o                         
   9  -1   1        108.15        126.62        23.77 o                         
  -9   0   1        158.19        111.26        51.18 o                         
  -8   0   1        672.90        776.16        78.74 o                         
  -7   0   1        806.35        854.05        29.86 o                         
  -6   0   1       1337.23       1432.56        14.10 o                         
  -5   0   1       1047.82       1051.10        22.38 o                         
  -4   0   1       2150.88       2062.83        41.76 o                         
  -3   0   1       3070.58       2822.69        33.69 o                         
  -2   0   1        157.85        142.69        13.73 o                         
  -1   0   1       6560.42       6053.91        49.14 o                         
   2   0   1       2553.40       2346.39        18.87 o                         
   3   0   1       5434.41       4994.64        62.83 o                         
   4   0   1       1577.98       1545.32        10.97 o                         
   5   0   1       2130.62       2048.38        44.17 o                         
   6   0   1         92.26        109.43        31.49 o                         
   7   0   1         45.02         74.30        13.51 o                         
   8   0   1         20.65         33.77        14.83 o                         
   9   0   1         16.35         25.69        18.61 o                         
  -9   1   1        520.17        553.49        84.39 o                         
  -8   1   1         67.07         72.63        18.64 o                         
  -7   1   1       1424.91       1510.16        28.03 o                         
  -6   1   1        544.89        518.78        17.34 o                         
  -5   1   1        142.32        126.72        20.18 o                         
  -4   1   1       3888.85       3704.25        33.72 o                         
  -3   1   1          0.06         14.98        12.25 o                         
  -2   1   1      17770.60      16526.42       122.47 o                         
  -1   1   1       1858.10       1729.05         7.65 o                         
   2   1   1        523.62        506.66         8.76 o                         
   3   1   1        637.25        605.68        13.03 o                         
   4   1   1       6705.74       6559.31        82.15 o                         
   5   1   1         83.17         78.72         8.42 o                         
   6   1   1       1885.98       1904.84        59.83 o                         
   7   1   1         37.40         35.12         9.40 o                         
   8   1   1        453.95        517.92        21.79 o                         
   9   1   1        202.42        198.91        43.79 o                         
  10   1   1        151.55         52.57        53.50 o                         
  -8   2   1        112.42        143.68        16.93 o                         
  -7   2   1         13.13        -20.09        20.09 o                         
  -6   2   1        173.27        181.80        18.81 o                         
  -5   2   1          4.07         -3.78        13.80 o                         
  -4   2   1        348.37        330.86        11.52 o                         
  -3   2   1       1837.66       1807.11        29.36 o                         
  -2   2   1       2717.90       2659.89        38.60 o                         
  -1   2   1       4957.22       4550.08        61.00 o                         
   0   2   1       1122.29        993.22        10.87 o                         
   1   2   1      11601.77      10633.35        89.38 o                         
   2   2   1       1270.16       1183.92        38.25 o                         
   3   2   1       3440.56       3293.08        90.64 o                         
   4   2   1       3049.84       2981.54        19.73 o                         
   5   2   1       4791.42       4757.43        70.89 o                         
   6   2   1          4.78         -1.76        14.63 o                         
   7   2   1       2157.93       2231.19        34.93 o                         
   8   2   1       1046.98       1015.83        36.37 o                         
   9   2   1        911.03        996.08        45.52 o                         
  10   2   1        374.13        277.50        52.59 o                         
  -8   3   1         42.67         76.45        28.39 o                         
  -7   3   1          0.60         34.76        17.51 o                         
  -6   3   1        103.38        108.99        22.90 o                         
  -5   3   1       1000.67        942.62        16.87 o                         
  -4   3   1        155.17        137.44        23.34 o                         
  -3   3   1       2488.34       2409.74        21.00 o                         
  -2   3   1        542.06        476.71        11.73 o                         
  -1   3   1       2771.44       2461.04        15.51 o                         
   0   3   1       1835.68       1568.12        17.89 o                         
   1   3   1          2.43         -7.07        17.34 o                         
   2   3   1       3124.10       2727.55        11.20 o                         
   3   3   1          5.32         13.08         6.99 o                         
   4   3   1       1220.78       1224.44        34.87 o                         
   5   3   1         91.45         93.91         6.89 o                         
   6   3   1       1440.96       1439.77        12.75 o                         
   7   3   1         13.92          6.54        26.71 o                         
   8   3   1        743.72        861.27        34.59 o                         
   9   3   1          5.18          8.54        36.42 o                         
  10   3   1        494.74        400.40        47.15 o                         
  -7   4   1         67.33         71.22        22.99 o                         
  -6   4   1        262.19        274.73        22.01 o                         
  -5   4   1        459.46        481.70        18.78 o                         
  -4   4   1        267.37        269.16        17.55 o                         
  -3   4   1        582.65        565.45        24.87 o                         
  -2   4   1        726.72        627.10        17.75 o                         
  -1   4   1         14.34         -5.30        18.16 o                         
   0   4   1       1782.52       1606.29        16.68 o                         
   1   4   1        151.66        227.52        10.38 o                         
   2   4   1       1346.69       1153.85        12.86 o                         
   3   4   1        916.06        808.68        11.61 o                         
   4   4   1        831.20        859.21         9.57 o                         
   5   4   1        523.79        526.73         8.49 o                         
   6   4   1         76.59         90.61        28.68 o                         
   7   4   1        848.16        889.57        31.44 o                         
   8   4   1        864.70        928.33        35.32 o                         
   9   4   1       1003.79       1012.37        42.69 o                         
  10   4   1        186.80        165.98        48.74 o                         
  11   4   1        656.40        345.22        62.72 o                         
  -6   5   1         24.74         79.89        25.26 o                         
  -5   5   1        345.48        332.74        22.19 o                         
  -4   5   1         35.49         34.32        18.54 o                         
  -3   5   1        562.85        546.92        17.19 o                         
  -2   5   1        176.26        161.79        20.97 o                         
  -1   5   1       2199.78       1997.33        43.58 o                         
   0   5   1       1462.72       1345.85        19.52 o                         
   1   5   1       3708.28       3236.13        48.68 o                         
   2   5   1          8.06         -1.65        14.14 o                         
   3   5   1       3072.31       2755.55        62.06 o                         
   4   5   1       1639.67       1574.16        13.74 o                         
   5   5   1        699.88        679.13        22.72 o                         
   6   5   1       1630.76       1722.35        21.92 o                         
   7   5   1        269.75        270.37        21.10 o                         
   8   5   1        351.69        360.76        31.42 o                         
   9   5   1        136.81        163.07        37.98 o                         
  10   5   1        367.42        304.92        46.03 o                         
  11   5   1         34.82         39.27        53.54 o                         
  -6   6   1        512.39        506.81        32.10 o                         
  -5   6   1        101.30         43.16        25.60 o                         
  -4   6   1       1447.16       1370.35        51.43 o                         
  -3   6   1        325.07        309.20        20.51 o                         
  -2   6   1       1310.86       1256.60        59.01 o                         
  -1   6   1        452.14        409.91        18.94 o                         
   0   6   1        835.91        740.58        23.12 o                         
   1   6   1          0.06        -26.82        26.82 o                         
   2   6   1         93.93         36.00        14.40 o                         
   3   6   1        714.12        664.82        29.42 o                         
   4   6   1       1514.57       1448.16        38.42 o                         
   5   6   1        649.65        634.67        16.66 o                         
   6   6   1        350.78        365.64        13.10 o                         
   7   6   1         51.76         51.59        11.26 o                         
   8   6   1        283.33        346.70        16.30 o                         
   9   6   1          8.75         21.44        41.76 o                         
  10   6   1        117.77        111.31        49.23 o                         
  11   6   1          9.10         18.17        60.16 o                         
  -5   7   1        374.90        356.89        32.62 o                         
  -4   7   1        166.19        183.67        28.27 o                         
  -3   7   1        681.50        636.07        33.13 o                         
  -2   7   1        131.70        126.61        37.18 o                         
  -1   7   1        346.64        268.14        24.41 o                         
   0   7   1          3.03         45.80        18.91 o                         
   1   7   1         56.56         67.84        36.33 o                         
   2   7   1         22.87         56.14        20.33 o                         
   3   7   1         76.46        113.63        20.10 o                         
   4   7   1        128.49        124.77        30.02 o                         
   5   7   1       1632.63       1581.87        31.27 o                         
   6   7   1         17.06         -6.16        14.01 o                         
   7   7   1       2287.83       2494.27       117.49 o                         
   8   7   1        219.49        247.19        20.34 o                         
   9   7   1        540.12        481.61        46.59 o                         
  10   7   1         33.91         52.98        57.28 o                         
  -3   8   1        965.29        878.67        30.33 o                         
  -2   8   1         58.99        -25.26        50.54 o                         
  -1   8   1        475.07        474.53        29.78 o                         
   0   8   1        649.31        592.12        23.71 o                         
   1   8   1        258.66        263.35        24.16 o                         
   2   8   1       1209.12       1098.50        41.20 o                         
   3   8   1        151.49        179.82        22.05 o                         
   4   8   1       1767.40       1687.27        49.42 o                         
   5   8   1        171.39        184.98        29.94 o                         
   6   8   1       1846.27       1956.94        20.82 o                         
   7   8   1          8.75         -1.40        16.65 o                         
   8   8   1        686.83        799.48        16.86 o                         
   9   8   1         69.24         93.40        16.86 o                         
  10   8   1         45.18        -56.13        56.13 o                         
  -2   9   1        774.57        724.40        34.40 o                         
  -1   9   1        165.14        155.08        63.78 o                         
   0   9   1        184.37        112.68        32.39 o                         
   1   9   1        431.40        379.62        30.59 o                         
   2   9   1        113.44        128.18        26.19 o                         
   3   9   1        435.94        418.35        26.48 o                         
   4   9   1          1.13         -6.71        27.17 o                         
   5   9   1        313.11        306.99        23.27 o                         
   6   9   1        362.42        383.45        34.30 o                         
   7   9   1         58.97         77.48        20.67 o                         
   8   9   1        234.47        291.91        21.52 o                         
   9   9   1        125.66        141.57        23.32 o                         
   0  10   1          3.35         23.87        37.91 o                         
   1  10   1        348.87        339.05        66.75 o                         
   2  10   1         20.60         24.15        32.24 o                         
   3  10   1        699.52        699.05        76.47 o                         
   4  10   1        145.04        121.16        29.82 o                         
   5  10   1        403.68        477.34        30.89 o                         
   6  10   1        251.38        313.18        52.58 o                         
   7  10   1        182.64        205.08        26.38 o                         
   8  10   1         85.08        131.97        42.13 o                         
   9  10   1         59.78         42.42        34.37 o                         
   2  11   1        942.85        857.32        45.16 o                         
   3  11   1        133.25        180.20        37.84 o                         
   4  11   1        721.31        696.73        39.22 o                         
   5  11   1        244.44        306.63        43.96 o                         
   6  11   1         73.06         86.91        67.85 o                         
   7  11   1         65.51        -13.14        35.42 o                         
  -5 -11   2        330.03        364.04        38.93 o                         
  -4 -11   2        193.61        168.77        45.54 o                         
  -3 -11   2       1017.05       1068.16        62.33 o                         
  -7 -10   2         47.42         38.94        28.59 o                         
  -6 -10   2        449.54        518.28        30.76 o                         
  -5 -10   2        127.27        151.50        31.03 o                         
  -4 -10   2         32.47         32.61        31.08 o                         
  -3 -10   2         31.19          0.74        32.48 o                         
  -2 -10   2         16.55         34.35        35.56 o                         
  -1 -10   2         51.03         17.11        41.69 o                         
   0 -10   2         82.52        119.93        40.38 o                         
  -8  -9   2        187.24        245.39        29.81 o                         
  -7  -9   2        108.81        154.70        34.35 o                         
  -6  -9   2        209.44        246.85        55.24 o                         
  -5  -9   2         82.34         99.40        22.49 o                         
  -4  -9   2        111.63        110.71        37.51 o                         
  -3  -9   2         15.80         -7.94        45.14 o                         
  -2  -9   2        206.78        179.40        44.36 o                         
  -1  -9   2         60.07         38.41        29.69 o                         
   0  -9   2        314.70        283.29        35.09 o                         
   1  -9   2        436.97        465.27        45.14 o                         
   2  -9   2         19.41         39.93        39.77 o                         
  -9  -8   2        888.84        407.48        58.64 o                         
  -8  -8   2          7.76         20.35        12.79 o                         
  -7  -8   2       1866.94       2237.98        90.68 o                         
  -6  -8   2         55.22         50.30        19.27 o                         
  -5  -8   2       1296.38       1381.92        87.96 o                         
  -4  -8   2        538.35        601.66        45.38 o                         
  -3  -8   2         71.86         85.47        64.62 o                         
  -2  -8   2        412.30        390.94        23.62 o                         
  -1  -8   2         63.43         86.19        24.54 o                         
   0  -8   2        543.67        521.93        66.38 o                         
   1  -8   2        315.94        312.83        29.96 o                         
   2  -8   2        826.52        725.62        37.19 o                         
   3  -8   2        119.38        110.95        29.50 o                         
 -10  -7   2        421.92        256.23        57.64 o                         
  -9  -7   2         10.44         46.79        48.28 o                         
  -7  -7   2         18.11          8.29        11.53 o                         
  -6  -7   2        924.28       1052.03        78.88 o                         
  -5  -7   2         16.29         -0.20        26.21 o                         
  -4  -7   2        643.76        657.32        30.41 o                         
  -3  -7   2         38.26         75.89        24.54 o                         
  -2  -7   2         20.86         31.64        42.86 o                         
  -1  -7   2        547.39        562.86        63.31 o                         
   0  -7   2         57.69         42.91        35.55 o                         
   1  -7   2        118.72        115.97        26.19 o                         
   2  -7   2        740.54        694.76        28.84 o                         
   3  -7   2         27.79         14.18        24.18 o                         
   4  -7   2       1038.65       1016.46        48.75 o                         
   5  -7   2         24.10        -33.37        33.37 o                         
 -10  -6   2         33.25        -32.59        55.37 o                         
  -9  -6   2         39.76        -30.71        45.54 o                         
  -8  -6   2        186.65        156.05        37.57 o                         
  -7  -6   2        108.64        104.58        10.32 o                         
  -6  -6   2        473.34        522.61        22.75 o                         
  -5  -6   2        124.43        170.79        28.16 o                         
  -4  -6   2        463.05        463.09        43.95 o                         
  -3  -6   2       2388.30       2283.14       111.02 o                         
  -2  -6   2        348.12        306.56        33.25 o                         
  -1  -6   2       1994.26       1900.32       128.04 o                         
   0  -6   2       1643.77       1544.44        58.15 o                         
   1  -6   2       1395.89       1254.62        73.15 o                         
   2  -6   2        191.96        234.75        23.89 o                         
   3  -6   2        439.03        444.61        20.73 o                         
   4  -6   2        163.95        147.51        23.53 o                         
   5  -6   2        204.49        205.74        27.34 o                         
   6  -6   2        170.14        177.57        29.46 o                         
 -10  -5   2        192.84         71.03        41.40 o                         
  -9  -5   2        354.29        185.61        44.15 o                         
  -8  -5   2        309.40        365.86        37.32 o                         
  -7  -5   2        652.41        661.03        33.86 o                         
  -6  -5   2        266.55        317.29        37.66 o                         
  -5  -5   2        942.31        911.80       100.06 o                         
  -4  -5   2       1094.06       1080.49        26.09 o                         
  -3  -5   2          9.33         21.31        13.05 o                         
  -2  -5   2       6061.42       5847.73       389.46 o                         
  -1  -5   2        734.22        705.78        54.18 o                         
   0  -5   2       6602.07       5880.00        74.94 o                         
   1  -5   2       1464.66       1380.69        60.98 o                         
   2  -5   2        516.63        480.97        46.85 o                         
   3  -5   2          6.11         21.40        15.16 o                         
   4  -5   2         26.75         33.05        18.92 o                         
   5  -5   2          4.12         24.49        21.47 o                         
   6  -5   2         78.56         61.28        31.52 o                         
   7  -5   2         40.92         41.34        30.93 o                         
 -10  -4   2        402.42        218.91        56.52 o                         
  -9  -4   2        295.90        214.35        45.13 o                         
  -8  -4   2         67.02        105.14        36.44 o                         
  -7  -4   2        268.41        326.88        33.10 o                         
  -6  -4   2        209.73        222.67        28.69 o                         
  -5  -4   2        388.14        393.99        18.86 o                         
  -4  -4   2        108.46         99.45         8.48 o                         
  -3  -4   2        480.08        488.69        32.29 o                         
  -2  -4   2       2499.76       2400.70        59.28 o                         
  -1  -4   2        684.87        600.96        20.25 o                         
   0  -4   2       2554.32       2340.33       123.98 o                         
   1  -4   2       2133.98       1870.01        55.40 o                         
   2  -4   2        629.67        577.54        18.84 o                         
   3  -4   2       1858.84       1674.33        18.07 o                         
   4  -4   2          0.55         -8.47        24.21 o                         
   5  -4   2        712.66        709.90        28.12 o                         
   6  -4   2         47.23         26.48        22.52 o                         
   7  -4   2        295.61        344.15        30.07 o                         
 -10  -3   2         29.58        -55.18        55.18 o                         
  -9  -3   2        424.96        344.61        45.20 o                         
  -8  -3   2          2.71         -1.07        35.88 o                         
  -7  -3   2        144.36        162.54        31.96 o                         
  -6  -3   2        307.19        298.34        28.66 o                         
  -5  -3   2        383.64        401.99        23.08 o                         
  -4  -3   2       1210.16       1040.23         8.85 o                         
  -3  -3   2        997.03        907.24        67.06 o                         
  -2  -3   2        464.13        450.79        27.10 o                         
  -1  -3   2       5326.87       4953.09       124.79 o                         
   0  -3   2         63.28         34.64        10.75 o                         
   1  -3   2       5095.22       4853.79       129.12 o                         
   2  -3   2       6401.53       6099.73       114.69 o                         
   3  -3   2          3.94         -2.70        12.93 o                         
   4  -3   2       1749.01       1663.75        17.03 o                         
   5  -3   2        948.64        964.65        42.37 o                         
   6  -3   2        506.09        510.96        19.06 o                         
   7  -3   2        342.08        368.32        21.15 o                         
   8  -3   2        163.59        141.06        33.20 o                         
 -10  -2   2        141.76         83.52        54.76 o                         
  -9  -2   2        159.55         42.98        45.45 o                         
  -8  -2   2       1119.03       1228.65        39.23 o                         
  -7  -2   2         96.09         84.35        29.57 o                         
  -6  -2   2       2331.08       2482.76        34.76 o                         
  -5  -2   2       1863.42       1876.11        27.17 o                         
  -4  -2   2       2348.27       2215.06        24.10 o                         
  -3  -2   2       2306.86       1819.88         8.29 o                         
  -2  -2   2        241.79        277.53         6.07 o                         
  -1  -2   2       2538.88       2399.49         9.74 o                         
   0  -2   2          9.38          2.87         8.60 o                         
   1  -2   2        569.19        539.23        10.10 o                         
   2  -2   2       2455.55       2509.98        36.70 o                         
   3  -2   2       1152.48       1098.20        27.00 o                         
   4  -2   2        692.67        653.69        42.87 o                         
   5  -2   2       1203.95       1186.66        35.28 o                         
   6  -2   2         22.12        -15.91        15.91 o                         
   7  -2   2        985.79       1050.83        48.23 o                         
   8  -2   2         33.27         44.77        25.26 o                         
   9  -2   2        488.70        402.57        53.79 o                         
 -10  -1   2         21.57         20.20        62.35 o                         
  -9  -1   2         45.08          1.90        46.79 o                         
  -8  -1   2         19.38         16.76        36.69 o                         
  -7  -1   2       1313.78       1344.98        35.74 o                         
  -6  -1   2        173.43        209.64        27.98 o                         
  -5  -1   2       2467.67       2527.65        28.32 o                         
  -4  -1   2        134.49        171.90        19.61 o                         
  -3  -1   2       1069.07        855.01        72.17 o                         
  -2  -1   2        839.62        809.65        18.57 o                         
  -1  -1   2        403.47        385.01         7.37 o                         
   0  -1   2        201.46        194.08         5.86 o                         
   1  -1   2        767.01        738.18         9.30 o                         
   2  -1   2        205.77        211.19        12.77 o                         
   3  -1   2       2331.14       2174.16        15.96 o                         
   4  -1   2       1124.93       1090.72        35.33 o                         
   5  -1   2       2041.80       1917.52        25.58 o                         
   6  -1   2       2071.35       2182.93        65.92 o                         
   7  -1   2        830.94        834.30        35.54 o                         
   8  -1   2       1131.93       1338.59        45.03 o                         
   9  -1   2         41.22         29.47        28.36 o                         
  -9   0   2          8.96         11.56        46.49 o                         
  -8   0   2        161.08        147.70        40.59 o                         
  -7   0   2        677.13        721.58        43.26 o                         
  -6   0   2        617.00        654.93        12.14 o                         
  -5   0   2       2633.13       2646.89        11.63 o                         
  -4   0   2       4073.31       3831.32        61.30 o                         
  -3   0   2       2730.04       2541.30        21.87 o                         
  -2   0   2       8782.19       8012.19       122.94 o                         
  -1   0   2          0.22         11.61         4.29 o                         
   1   0   2       2966.25       2690.82         7.37 o                         
   2   0   2       3445.75       3479.16        31.12 o                         
   3   0   2        375.08        307.14         6.81 o                         
   4   0   2          1.63         13.52        15.28 o                         
   5   0   2         96.66         94.10        15.59 o                         
   6   0   2       1192.80       1192.08        20.81 o                         
   7   0   2        454.75        483.83        14.54 o                         
   8   0   2        307.72        327.27        17.22 o                         
   9   0   2        110.44        131.80        22.88 o                         
  10   0   2         26.26         30.75        14.64 o                         
  -9   1   2        547.30        619.46        16.69 o                         
  -8   1   2        153.97        156.48        17.62 o                         
  -7   1   2        879.23        986.15        17.20 o                         
  -6   1   2       1710.24       1758.04        12.00 o                         
  -5   1   2       1294.53       1286.36        15.39 o                         
  -4   1   2       2030.47       2043.33        29.31 o                         
  -3   1   2       2938.04       2719.44        52.94 o                         
  -2   1   2       2015.16       1937.24        19.76 o                         
  -1   1   2       3273.69       3037.19        25.46 o                         
   0   1   2       1542.95       1387.86         9.88 o                         
   1   1   2       4400.54       4103.43        30.87 o                         
   2   1   2       1669.06       1667.74        10.83 o                         
   3   1   2       1407.16       1355.08        13.22 o                         
   4   1   2          5.16         15.94        10.48 o                         
   5   1   2       1152.98       1169.81        15.76 o                         
   6   1   2        838.61        807.24        21.84 o                         
   7   1   2        828.03        877.75        14.13 o                         
   8   1   2          6.82          4.75        16.05 o                         
   9   1   2        615.83        755.71        30.80 o                         
  10   1   2        132.47         25.42        52.69 o                         
  -8   2   2        561.57        591.42        18.73 o                         
  -7   2   2         78.92         67.87        15.71 o                         
  -6   2   2        230.69        238.35        18.47 o                         
  -5   2   2        655.70        636.62        28.36 o                         
  -4   2   2          7.67          9.43        11.16 o                         
  -3   2   2       4666.15       4494.37        48.12 o                         
  -2   2   2        322.09        287.12        13.13 o                         
  -1   2   2       3176.95       2887.26        12.26 o                         
   0   2   2       1999.31       1752.59         9.76 o                         
   1   2   2       2526.25       2384.70        11.00 o                         
   2   2   2      25721.66      23871.06       528.18 o                         
   3   2   2        404.93        424.58         6.93 o                         
   4   2   2       9088.09       8927.30       211.18 o                         
   5   2   2        109.09        112.84         8.35 o                         
   6   2   2       1777.86       1950.98        37.76 o                         
   7   2   2         21.77         27.50         8.00 o                         
   8   2   2        394.00        403.72        14.56 o                         
   9   2   2         45.48         25.30        36.49 o                         
  10   2   2        173.09        155.49        48.10 o                         
  -8   3   2        653.13        645.49        27.17 o                         
  -7   3   2         13.03         -3.28        22.75 o                         
  -6   3   2       1176.03       1172.16        38.09 o                         
  -5   3   2         27.72         43.58        33.10 o                         
  -4   3   2        714.09        721.74        18.79 o                         
  -3   3   2        387.88        324.40        12.94 o                         
  -2   3   2        268.92        258.81        18.92 o                         
  -1   3   2       1874.83       1738.90        15.00 o                         
   0   3   2       1300.52       1127.39        11.82 o                         
   1   3   2       8627.42       7609.56        17.71 o                         
   2   3   2       9003.88       8451.21       106.27 o                         
   3   3   2       8943.17       8237.65       177.22 o                         
   4   3   2        418.73        423.44        34.51 o                         
   5   3   2       3387.73       3446.81        55.50 o                         
   6   3   2        838.10        836.66        17.78 o                         
   7   3   2         15.44         13.81        14.64 o                         
   8   3   2          5.34        -11.03        28.88 o                         
   9   3   2         59.29         52.40        37.93 o                         
  10   3   2         18.77         24.13        45.88 o                         
  11   3   2        222.39        242.50        59.20 o                         
  -7   4   2       1147.36       1110.97        26.53 o                         
  -6   4   2         32.21         24.17        19.47 o                         
  -5   4   2        796.30        798.68        18.50 o                         
  -4   4   2        201.11        189.46        27.68 o                         
  -3   4   2        148.08        131.78        15.31 o                         
  -2   4   2        614.49        554.14        45.36 o                         
  -1   4   2         10.50         12.38        15.20 o                         
   0   4   2        824.12        758.45        19.10 o                         
   1   4   2       1709.98       1607.43        49.92 o                         
   2   4   2        337.27        305.68        11.63 o                         
   3   4   2       7263.29       6493.24       188.14 o                         
   4   4   2        630.56        577.91        22.49 o                         
   5   4   2       1306.73       1248.93        51.93 o                         
   6   4   2       1150.33       1143.91        12.81 o                         
   7   4   2         51.09         69.08        10.91 o                         
   8   4   2        634.20        678.61        33.37 o                         
   9   4   2         62.98         51.50        34.59 o                         
  10   4   2        916.32        773.82        49.23 o                         
  11   4   2          5.67         47.45        51.84 o                         
  -6   5   2         85.30        106.09        25.10 o                         
  -5   5   2         49.95         39.02        20.51 o                         
  -4   5   2        454.29        464.80        41.69 o                         
  -3   5   2         48.13         36.62        19.31 o                         
  -2   5   2        788.53        777.42        16.07 o                         
  -1   5   2          0.88         13.87        30.82 o                         
   0   5   2       2715.42       2492.89        29.39 o                         
   1   5   2         81.36        105.53        37.42 o                         
   2   5   2       1656.09       1435.04        68.71 o                         
   3   5   2         12.44         17.77        13.81 o                         
   4   5   2       2726.63       2545.22        49.50 o                         
   5   5   2        200.04        206.09        13.46 o                         
   6   5   2       1200.48       1170.57        28.31 o                         
   7   5   2       2042.39       2146.45        15.58 o                         
   8   5   2          3.04         23.08        10.92 o                         
   9   5   2       1122.48       1182.54        40.10 o                         
  10   5   2         37.58         64.77        44.84 o                         
  11   5   2        440.35        194.52        54.18 o                         
  -5   6   2        345.50        394.48        27.89 o                         
  -4   6   2         86.42         49.61        21.65 o                         
  -3   6   2       2113.04       2001.36        23.45 o                         
  -2   6   2          5.61         -7.52        18.07 o                         
  -1   6   2       4220.89       3767.94        74.55 o                         
   0   6   2         85.83        129.22        22.00 o                         
   1   6   2       2300.80       2045.69        68.64 o                         
   2   6   2        191.31        181.26        19.17 o                         
   3   6   2         59.59         28.63        16.51 o                         
   4   6   2        146.22        112.54        30.05 o                         
   5   6   2         21.40         27.63        13.75 o                         
   6   6   2        112.15        117.22        14.14 o                         
   7   6   2        291.29        324.93        12.25 o                         
   8   6   2        497.06        536.67        14.27 o                         
   9   6   2        575.33        564.13        43.35 o                         
  10   6   2        442.97        284.53        46.89 o                         
  11   6   2        212.53        113.77        58.45 o                         
  -5   7   2         37.64         76.08        52.23 o                         
  -4   7   2        311.30        249.86        28.41 o                         
  -3   7   2        647.26        603.00        25.32 o                         
  -2   7   2        952.18        888.91        23.62 o                         
  -1   7   2        118.16        141.31        23.86 o                         
   0   7   2       1002.84        924.26        25.77 o                         
   1   7   2        113.58         83.64        28.80 o                         
   2   7   2        427.12        398.51        21.81 o                         
   3   7   2        152.18        174.09        19.70 o                         
   4   7   2        173.59        242.81        57.57 o                         
   5   7   2        384.06        374.55        18.33 o                         
   6   7   2        395.86        419.31        33.32 o                         
   7   7   2          6.10         -8.67        13.18 o                         
   8   7   2       1564.02       1797.88        15.59 o                         
   9   7   2        188.96        208.24        12.25 o                         
  10   7   2        657.69        579.48        52.79 o                         
  -3   8   2         42.94         60.41        28.81 o                         
  -2   8   2       1322.05       1226.63        78.15 o                         
  -1   8   2        117.08        139.45        24.11 o                         
   0   8   2       1209.26       1098.80        29.38 o                         
   1   8   2        894.84        821.19        26.64 o                         
   2   8   2        415.89        372.12        48.62 o                         
   3   8   2       1145.04       1125.77        24.27 o                         
   4   8   2        134.90        145.60        26.49 o                         
   5   8   2       1906.69       1832.07        24.99 o                         
   6   8   2        442.42        456.46        24.08 o                         
   7   8   2        453.37        502.48        18.13 o                         
   8   8   2          4.27         15.08        17.44 o                         
   9   8   2        335.00        370.76        21.61 o                         
  10   8   2         41.02         24.86        49.59 o                         
  -2   9   2         67.73         68.98        32.32 o                         
  -1   9   2        366.64        306.80        37.53 o                         
   0   9   2        211.88        216.95        30.98 o                         
   1   9   2        159.90        132.68        35.82 o                         
   2   9   2        363.24        335.43        27.98 o                         
   3   9   2        110.33         62.14        65.02 o                         
   4   9   2        961.84        953.76        26.74 o                         
   5   9   2          0.47         25.61        23.08 o                         
   6   9   2        739.34        764.22        25.90 o                         
   7   9   2         32.40         39.51        21.48 o                         
   8   9   2        108.04        133.97        22.09 o                         
   9   9   2        107.57        133.03        19.24 o                         
  10   9   2         87.94        103.94        16.12 o                         
   0  10   2         25.93         49.42        38.37 o                         
   1  10   2          7.24         56.68        37.70 o                         
   2  10   2        691.05        702.49        35.58 o                         
   3  10   2        266.06        289.72        31.06 o                         
   4  10   2       1247.35       1185.96        32.80 o                         
   5  10   2        659.13        692.08        37.33 o                         
   6  10   2       1011.41       1018.72        30.77 o                         
   7  10   2        426.37        512.75        27.91 o                         
   8  10   2         67.60         96.52        30.41 o                         
   9  10   2        145.74        136.01        24.71 o                         
   2  11   2        218.46        177.41        43.18 o                         
   3  11   2        675.17        656.49        43.24 o                         
   4  11   2        134.97        124.87        40.47 o                         
   5  11   2        475.15        459.21        34.70 o                         
   6  11   2        117.87        104.77        35.66 o                         
   7  11   2        296.80        259.04        34.73 o                         
  -7 -10   3        145.81        152.26        49.80 o                         
  -6 -10   3         19.82         40.30        29.98 o                         
  -5 -10   3        558.23        671.99        33.74 o                         
  -4 -10   3         23.66         23.84        32.69 o                         
  -3 -10   3        380.96        459.82        34.32 o                         
  -2 -10   3          6.00         30.24        46.96 o                         
  -1 -10   3        115.96        133.24        38.78 o                         
   0 -10   3        124.27        122.02        43.45 o                         
  -8  -9   3          6.80         42.69        26.93 o                         
  -7  -9   3        175.76        190.95        22.01 o                         
  -6  -9   3         18.43         53.70        39.64 o                         
  -5  -9   3        354.01        411.30        33.61 o                         
  -4  -9   3        133.38        150.86        41.21 o                         
  -3  -9   3        409.57        421.30        31.93 o                         
  -2  -9   3        395.56        466.82        31.75 o                         
  -1  -9   3        310.82        296.35        56.48 o                         
   0  -9   3        137.23        137.09       105.42 o                         
   1  -9   3        153.86        171.03        37.90 o                         
   2  -9   3        301.29        374.66       109.76 o                         
  -9  -8   3         11.93        -29.59        57.59 o                         
  -8  -8   3        460.13        576.67        17.59 o                         
  -7  -8   3         40.52         33.20        16.59 o                         
  -6  -8   3        462.55        577.82        48.69 o                         
  -5  -8   3        213.84        226.79        50.02 o                         
  -4  -8   3       1450.39       1605.01        39.90 o                         
  -3  -8   3        149.48        202.11        66.46 o                         
  -2  -8   3        772.21        760.71        75.32 o                         
  -1  -8   3        274.32        294.98        28.04 o                         
   0  -8   3         52.82         32.35        29.26 o                         
   1  -8   3        149.52        144.92        32.08 o                         
   2  -8   3         96.94         85.62        35.18 o                         
   3  -8   3        136.10        129.06        31.29 o                         
  -9  -7   3        542.87        378.42        53.42 o                         
  -8  -7   3        218.16        171.54        42.13 o                         
  -7  -7   3        428.21        478.95        18.25 o                         
  -6  -7   3        200.48        216.87        15.50 o                         
  -5  -7   3        441.17        455.96        68.39 o                         
  -4  -7   3         37.73         28.04        30.37 o                         
  -3  -7   3        850.30        888.17        40.25 o                         
  -2  -7   3         84.64        120.94        39.99 o                         
  -1  -7   3        937.95        914.37        59.58 o                         
   0  -7   3        185.51        166.32        40.05 o                         
   1  -7   3        112.95         87.55        26.05 o                         
   2  -7   3         30.72         33.00        50.32 o                         
   3  -7   3         51.21         41.29        25.42 o                         
   4  -7   3        137.15        108.53        29.53 o                         
 -10  -6   3        288.47        157.49        63.50 o                         
  -9  -6   3          4.06         11.64        47.47 o                         
  -8  -6   3        779.26        733.52        42.49 o                         
  -7  -6   3         85.99        108.55         8.42 o                         
  -6  -6   3       1142.83       1344.53       124.52 o                         
  -5  -6   3        406.27        430.37        57.51 o                         
  -4  -6   3        899.05        972.47        68.55 o                         
  -3  -6   3        503.78        475.70        17.79 o                         
  -2  -6   3       1561.21       1548.96        95.49 o                         
  -1  -6   3          1.46          1.50        17.20 o                         
   0  -6   3       2641.69       2610.75       145.51 o                         
   1  -6   3        640.79        551.29        23.73 o                         
   2  -6   3       1457.52       1337.23        46.14 o                         
   3  -6   3       1069.04       1034.70        23.00 o                         
   4  -6   3        232.74        242.38        37.23 o                         
   5  -6   3        307.64        286.26        27.56 o                         
   6  -6   3        147.65        128.84        31.13 o                         
 -10  -5   3        424.95        240.08        58.72 o                         
  -9  -5   3        411.27        249.18        45.42 o                         
  -8  -5   3        530.70        498.24        40.20 o                         
  -7  -5   3       1362.91       1577.84        37.15 o                         
  -6  -5   3       1021.93       1090.72        12.20 o                         
  -5  -5   3       1397.90       1404.04       183.65 o                         
  -4  -5   3        183.59        236.13        14.93 o                         
  -3  -5   3       2226.87       2179.95        82.51 o                         
  -2  -5   3        215.44        246.58        15.54 o                         
  -1  -5   3        341.36        340.48        17.41 o                         
   0  -5   3        155.53        192.00        18.36 o                         
   1  -5   3        699.20        666.47        22.84 o                         
   2  -5   3        305.59        270.64        53.97 o                         
   3  -5   3        734.81        718.40        18.32 o                         
   4  -5   3        253.49        263.23        20.63 o                         
   5  -5   3        640.86        651.90        22.81 o                         
   6  -5   3          1.96         -7.03        24.78 o                         
 -10  -4   3        209.19        132.21        55.98 o                         
  -9  -4   3        590.15        378.08        45.96 o                         
  -8  -4   3        127.86        152.78        36.08 o                         
  -7  -4   3       1046.75       1186.30        36.44 o                         
  -6  -4   3        320.50        388.86        29.69 o                         
  -5  -4   3        243.83        279.82        10.10 o                         
  -4  -4   3        672.24        703.45        49.95 o                         
  -3  -4   3        247.09        250.82        29.05 o                         
  -2  -4   3       1891.71       1860.87        74.30 o                         
  -1  -4   3          0.38          6.24        13.36 o                         
   0  -4   3        186.87        211.88        32.98 o                         
   1  -4   3        648.14        613.58        17.71 o                         
   2  -4   3       2222.13       2103.66        85.52 o                         
   3  -4   3        578.56        478.74        30.87 o                         
   4  -4   3       3030.06       2946.43        52.19 o                         
   5  -4   3        148.91        163.65        18.43 o                         
   6  -4   3        701.72        705.33        26.03 o                         
   7  -4   3        149.37        115.60        26.90 o                         
 -10  -3   3        104.90          3.37        52.62 o                         
  -9  -3   3         21.51        -15.64        44.45 o                         
  -8  -3   3        961.47       1011.91        39.74 o                         
  -7  -3   3        127.22        190.59        33.20 o                         
  -6  -3   3       1769.68       1835.69        33.15 o                         
  -5  -3   3         48.55         38.15        25.00 o                         
  -4  -3   3       2404.74       1978.51        11.59 o                         
  -3  -3   3       1595.11       1540.35       153.68 o                         
  -2  -3   3       2366.26       2360.97       116.32 o                         
  -1  -3   3       8092.06       7778.04       288.96 o                         
   0  -3   3       1323.98       1372.10        32.88 o                         
   1  -3   3       6726.64       6258.59       132.18 o                         
   2  -3   3       1156.01       1112.88        23.31 o                         
   3  -3   3       2940.84       2820.46        71.07 o                         
   4  -3   3        481.01        467.20        25.68 o                         
   5  -3   3        611.92        617.19        16.40 o                         
   6  -3   3        114.77        110.52        18.96 o                         
   7  -3   3        209.20        211.92        20.52 o                         
   8  -3   3        232.46        236.21        34.75 o                         
 -10  -2   3         12.82         -0.61        56.42 o                         
  -9  -2   3        392.76        207.42        48.54 o                         
  -8  -2   3        118.17        109.26        36.81 o                         
  -7  -2   3        250.38        254.99        33.15 o                         
  -6  -2   3         15.73         21.69        28.37 o                         
  -5  -2   3       1579.06       1581.80        27.96 o                         
  -4  -2   3       1318.85       1350.30        18.12 o                         
  -3  -2   3       1302.76       1157.61         9.42 o                         
  -2  -2   3       1727.23       1487.98        10.98 o                         
  -1  -2   3       6463.81       6499.19       184.94 o                         
   0  -2   3       3024.57       2706.63        84.90 o                         
   1  -2   3       2330.44       2215.86        13.27 o                         
   2  -2   3        168.99        112.75        34.31 o                         
   3  -2   3        466.41        453.45        11.27 o                         
   4  -2   3         97.68         93.69        29.30 o                         
   5  -2   3        437.72        509.15        15.35 o                         
   6  -2   3        369.01        389.31        16.35 o                         
   7  -2   3        127.37        148.26        23.20 o                         
   8  -2   3        712.21        750.51        26.92 o                         
   9  -2   3          3.31         15.03        54.84 o                         
  -9  -1   3          0.27        -49.32        49.32 o                         
  -8  -1   3        151.96        116.24        41.35 o                         
  -7  -1   3         85.62         54.64        32.96 o                         
  -6  -1   3         91.07         84.74        27.83 o                         
  -5  -1   3        436.02        468.09        26.08 o                         
  -4  -1   3         16.08         16.25         4.27 o                         
  -3  -1   3        220.87        206.33         7.18 o                         
  -2  -1   3       3386.55       3121.98        21.77 o                         
  -1  -1   3       1115.48       1127.49        10.27 o                         
   0  -1   3      23256.79      22363.31        32.13 o                         
   1  -1   3          0.99          0.46         8.65 o                         
   2  -1   3       2805.96       2596.49        45.29 o                         
   3  -1   3        569.61        525.89         9.12 o                         
   4  -1   3         37.16         35.50        10.35 o                         
   5  -1   3        365.51        368.21        12.45 o                         
   6  -1   3        164.44        187.95        18.18 o                         
   7  -1   3       1809.73       1888.11        76.13 o                         
   8  -1   3        218.27        208.32        35.74 o                         
   9  -1   3       1125.82       1176.89       117.58 o                         
  -9   0   3        171.08         47.03        50.35 o                         
  -8   0   3         66.68        150.00        43.71 o                         
  -7   0   3        448.66        526.80        16.39 o                         
  -6   0   3          2.24         -5.61         7.71 o                         
  -5   0   3        547.43        558.60        28.07 o                         
  -4   0   3        133.51        125.34         8.13 o                         
  -3   0   3       8526.99       8226.07       130.75 o                         
  -2   0   3         52.21         86.71         5.46 o                         
  -1   0   3      13724.25      12672.38       107.49 o                         
   0   0   3         80.94         75.52         7.45 o                         
   2   0   3        880.25        741.99        18.09 o                         
   3   0   3        178.62        160.22         7.52 o                         
   4   0   3       2924.78       2757.65        46.67 o                         
   5   0   3        109.67        125.17        14.21 o                         
   6   0   3        715.23        710.00        18.78 o                         
   7   0   3        105.56         95.62        22.38 o                         
   8   0   3        332.24        376.28        21.08 o                         
   9   0   3        336.51        406.38        25.37 o                         
  10   0   3        100.45         62.65        19.66 o                         
  -8   1   3        328.66        370.85        30.86 o                         
  -7   1   3        321.11        365.77        11.74 o                         
  -6   1   3       2185.02       2214.20        75.43 o                         
  -5   1   3          5.30         11.14         9.81 o                         
  -4   1   3       4488.60       4315.57        64.94 o                         
  -3   1   3        494.66        505.08        20.04 o                         
  -2   1   3       3369.41       3226.14        24.95 o                         
  -1   1   3       5314.48       5028.98        47.34 o                         
   0   1   3         91.54        105.24         5.98 o                         
   1   1   3       4189.58       4013.22       108.91 o                         
   2   1   3        494.50        573.82        11.07 o                         
   3   1   3        290.81        344.39         9.90 o                         
   4   1   3       2358.65       2226.55        54.83 o                         
   5   1   3       1016.36       1056.33        71.83 o                         
   6   1   3       1054.06       1121.90        25.81 o                         
   7   1   3         60.51         58.04        14.20 o                         
   8   1   3       1003.10       1164.32        41.76 o                         
   9   1   3          0.80         19.24        13.23 o                         
  10   1   3        488.64        544.61        82.26 o                         
  -8   2   3        168.35        162.87        17.12 o                         
  -7   2   3        194.11        184.63        15.25 o                         
  -6   2   3        891.01        956.70        19.36 o                         
  -5   2   3        967.29       1039.22        18.29 o                         
  -4   2   3       1215.24       1233.78        20.08 o                         
  -3   2   3       1655.85       1629.97        13.86 o                         
  -2   2   3       2566.81       2464.73        34.21 o                         
  -1   2   3        851.35        754.11        38.23 o                         
   0   2   3        299.31        256.17         8.74 o                         
   1   2   3        490.25        487.69        28.39 o                         
   2   2   3       3068.08       3099.18        96.25 o                         
   3   2   3       2250.36       1992.34         9.48 o                         
   4   2   3        239.34        242.43         8.28 o                         
   5   2   3       6130.50       6081.09       182.43 o                         
   6   2   3        816.29        882.54        13.45 o                         
   7   2   3       2062.94       2277.41        70.80 o                         
   8   2   3        388.17        434.81        16.97 o                         
   9   2   3        129.59        131.86        17.21 o                         
  10   2   3          8.50         46.64        46.28 o                         
  -8   3   3          0.05         -5.84        22.63 o                         
  -7   3   3        853.98        933.83        49.39 o                         
  -6   3   3         18.66         15.82        27.43 o                         
  -5   3   3       5126.18       5161.19        49.30 o                         
  -4   3   3        708.70        687.93        14.41 o                         
  -3   3   3       2390.81       2340.14        48.24 o                         
  -2   3   3       1980.46       1847.00        22.59 o                         
  -1   3   3        642.79        594.71        13.35 o                         
   0   3   3       5880.79       5410.99       142.81 o                         
   1   3   3        234.75        231.30        33.52 o                         
   2   3   3      13925.26      13179.29       368.53 o                         
   3   3   3        345.37        341.77        27.78 o                         
   4   3   3       4969.58       4735.93       109.57 o                         
   5   3   3        248.04        250.89        10.44 o                         
   6   3   3       3413.98       3487.91        31.03 o                         
   7   3   3        268.20        296.64        24.26 o                         
   8   3   3        251.41        290.09         9.49 o                         
   9   3   3         44.18        110.85        35.91 o                         
  10   3   3         39.20         38.08        45.10 o                         
  11   3   3          0.94        -30.13        56.20 o                         
  -7   4   3          5.58         13.36        24.82 o                         
  -6   4   3        466.66        472.50        20.81 o                         
  -5   4   3         23.11         38.75        20.18 o                         
  -4   4   3        637.13        652.33        17.61 o                         
  -3   4   3         59.26         76.96        16.45 o                         
  -2   4   3        651.85        623.15        30.63 o                         
  -1   4   3       1063.64        979.26        44.88 o                         
   0   4   3       1707.15       1527.73        17.34 o                         
   1   4   3       1974.50       1819.08        15.73 o                         
   2   4   3       1108.13       1044.09        13.42 o                         
   3   4   3       3385.14       3204.68        44.75 o                         
   4   4   3       1216.19       1152.62        13.53 o                         
   5   4   3        924.90        963.82        26.10 o                         
   6   4   3       4077.82       4025.34        62.66 o                         
   7   4   3       1044.99       1075.49        14.16 o                         
   8   4   3       1443.59       1553.37        23.76 o                         
   9   4   3        827.47        923.28        38.59 o                         
  10   4   3         41.22         58.96        43.52 o                         
  11   4   3        356.80        221.35        56.84 o                         
  -6   5   3         61.08         51.83        27.80 o                         
  -5   5   3         49.20         37.02        21.48 o                         
  -4   5   3        432.91        418.05        22.35 o                         
  -3   5   3         32.84         19.37        15.30 o                         
  -2   5   3          3.83         12.31        17.43 o                         
  -1   5   3       1967.92       1759.52        82.77 o                         
   0   5   3        334.12        285.31        41.65 o                         
   1   5   3       4750.23       4328.14        43.10 o                         
   2   5   3       2581.71       2448.88        18.23 o                         
   3   5   3       3824.03       3575.78        96.10 o                         
   4   5   3       1902.98       1849.68        46.58 o                         
   5   5   3        666.33        693.84        26.89 o                         
   6   5   3        277.14        329.08        68.66 o                         
   7   5   3        144.18        156.56        13.37 o                         
   8   5   3        436.29        499.72        14.43 o                         
   9   5   3          1.77        -16.39        36.15 o                         
  10   5   3        770.61        647.41        47.64 o                         
  11   5   3         21.17        -14.88        55.15 o                         
  -5   6   3          2.83          5.60        26.50 o                         
  -4   6   3        123.47        125.82        22.68 o                         
  -3   6   3         14.28         54.27        17.05 o                         
  -2   6   3        618.47        589.15        18.84 o                         
  -1   6   3         75.41         51.86        22.54 o                         
   0   6   3       3128.23       2823.94        25.82 o                         
   1   6   3       1075.25        993.78        21.82 o                         
   2   6   3       1798.08       1634.89        34.60 o                         
   3   6   3        589.71        569.19        17.50 o                         
   4   6   3       1327.40       1209.98        48.46 o                         
   5   6   3         12.36         30.20        14.65 o                         
   6   6   3          0.29         -1.44        24.71 o                         
   7   6   3         26.51         43.23        11.47 o                         
   8   6   3        119.93        114.24        14.62 o                         
   9   6   3        181.36        201.05        13.98 o                         
  10   6   3        236.53        236.72        45.93 o                         
  11   6   3        450.41        323.88        58.62 o                         
  -4   7   3         79.20         70.57        27.99 o                         
  -3   7   3        351.44        338.18        28.27 o                         
  -2   7   3          4.10          9.67        18.34 o                         
  -1   7   3        488.84        436.40        25.18 o                         
   0   7   3        153.14        124.45        33.97 o                         
   1   7   3        668.80        630.24        35.04 o                         
   2   7   3       1736.71       1518.01        24.04 o                         
   3   7   3        665.11        594.67        36.21 o                         
   4   7   3        688.54        635.69        19.63 o                         
   5   7   3       1346.94       1311.49        20.26 o                         
   6   7   3         94.59        113.41        28.25 o                         
   7   7   3        937.57       1027.71        17.81 o                         
   8   7   3        594.40        641.99        15.02 o                         
   9   7   3        479.13        503.72        48.34 o                         
  10   7   3         55.92         19.12        46.28 o                         
  11   7   3        290.34        190.91        60.25 o                         
  -3   8   3        109.45        112.55        29.89 o                         
  -2   8   3        585.41        525.26        42.57 o                         
  -1   8   3        253.39        312.84        40.59 o                         
   0   8   3        745.01        692.53        56.07 o                         
   1   8   3       1262.27       1167.41        80.94 o                         
   2   8   3        698.82        647.89        29.68 o                         
   3   8   3        455.93        411.92        22.52 o                         
   4   8   3        473.72        507.08        50.08 o                         
   5   8   3         35.87          7.63        25.36 o                         
   6   8   3       1015.37       1079.94        57.18 o                         
   7   8   3        586.39        654.51        46.53 o                         
   8   8   3        342.54        401.12        22.87 o                         
   9   8   3        125.22        109.41        23.47 o                         
  10   8   3        117.10        127.83        13.46 o                         
  -2   9   3        525.58        458.59        32.84 o                         
  -1   9   3        554.73        620.68        38.30 o                         
   0   9   3         64.72         88.17        32.45 o                         
   1   9   3        140.54        127.84        29.84 o                         
   2   9   3         16.72          0.08        26.05 o                         
   3   9   3         46.37         53.18        21.09 o                         
   4   9   3          5.47        -18.10        25.27 o                         
   5   9   3        503.94        480.90        24.11 o                         
   6   9   3         44.02         55.53        22.26 o                         
   7   9   3        510.98        532.23        23.56 o                         
   8   9   3         56.11         84.45        28.08 o                         
   9   9   3        515.36        589.23        29.61 o                         
  10   9   3         21.72          9.24        22.22 o                         
   0  10   3         20.52         49.85        39.09 o                         
   1  10   3        288.34        316.89        68.58 o                         
   2  10   3         40.20         30.25        34.39 o                         
   3  10   3        271.49        207.89        31.05 o                         
   4  10   3        345.04        410.70        41.08 o                         
   5  10   3        120.27        103.24        29.59 o                         
   6  10   3        706.96        669.34        40.54 o                         
   7  10   3        451.23        562.38        26.41 o                         
   8  10   3        625.80        657.66        49.41 o                         
   9  10   3        211.24        230.04        25.25 o                         
   2  11   3        387.48        409.47        42.31 o                         
   3  11   3        372.84        322.58        40.67 o                         
   4  11   3        196.08        124.36        37.59 o                         
   5  11   3        279.83        260.56        35.01 o                         
   6  11   3         70.53         45.70        32.72 o                         
   7  11   3        181.77        208.98        32.78 o                         
  -6 -10   4        172.57        207.19        36.05 o                         
  -5 -10   4         38.35         62.77        32.80 o                         
  -4 -10   4        190.32        188.93        35.32 o                         
  -3 -10   4         32.92        -11.65        36.58 o                         
  -2 -10   4        421.28        454.61        52.56 o                         
  -1 -10   4         26.64         30.20        41.68 o                         
  -8  -9   4         55.50         89.55        26.83 o                         
  -7  -9   4          3.78         20.06        23.13 o                         
  -6  -9   4         55.12         99.20        26.17 o                         
  -5  -9   4        123.06         97.49        26.10 o                         
  -4  -9   4        192.51        231.59        33.22 o                         
  -3  -9   4        162.61        169.47        28.88 o                         
  -2  -9   4        633.50        721.90        81.37 o                         
  -1  -9   4       1049.60       1014.31        35.45 o                         
   0  -9   4        352.85        338.79        87.11 o                         
   1  -9   4        911.62        928.87        40.82 o                         
  -9  -8   4        375.55        113.19        60.67 o                         
  -8  -8   4          1.15         11.83        15.66 o                         
  -7  -8   4        177.35        192.15        26.25 o                         
  -6  -8   4        220.89        232.27        19.57 o                         
  -5  -8   4         63.28         62.27        20.14 o                         
  -4  -8   4        438.17        430.97        23.89 o                         
  -3  -8   4        465.52        486.14        46.79 o                         
  -2  -8   4        308.60        329.98        28.54 o                         
  -1  -8   4        655.61        681.93        34.72 o                         
   0  -8   4        437.15        492.26        30.08 o                         
   1  -8   4        257.51        302.79        63.24 o                         
   2  -8   4        294.64        303.19        35.94 o                         
   3  -8   4         58.89         24.47        31.44 o                         
  -9  -7   4          2.20        -21.37        53.33 o                         
  -8  -7   4        293.09        164.15        46.62 o                         
  -7  -7   4        343.66        385.55        18.51 o                         
  -6  -7   4        243.10        310.31        26.85 o                         
  -5  -7   4        422.18        473.11        19.54 o                         
  -4  -7   4        557.87        656.11        22.29 o                         
  -3  -7   4         37.81         23.67        19.08 o                         
  -2  -7   4        264.13        304.65        22.44 o                         
  -1  -7   4         47.33         77.07        25.10 o                         
   0  -7   4        594.77        616.87        35.09 o                         
   1  -7   4          9.85         -9.03        26.83 o                         
   2  -7   4        595.37        609.56        80.22 o                         
   3  -7   4        155.49        166.13        25.44 o                         
   4  -7   4        171.44        143.34        29.45 o                         
  -9  -6   4          0.46        111.28        51.03 o                         
  -8  -6   4          1.85          0.98        43.32 o                         
  -7  -6   4        782.24        722.18        40.30 o                         
  -6  -6   4          1.83        -14.78        17.93 o                         
  -5  -6   4       1977.71       2030.58       357.61 o                         
  -4  -6   4         26.21         38.09        22.04 o                         
  -3  -6   4       3839.42       3985.97       230.46 o                         
  -2  -6   4         63.92         69.91        18.76 o                         
  -1  -6   4       1235.96       1280.96       132.93 o                         
   0  -6   4          1.55         -9.15        55.34 o                         
   1  -6   4        441.67        416.38        24.57 o                         
   2  -6   4          6.59         26.24        20.02 o                         
   3  -6   4        530.01        542.37        27.98 o                         
   4  -6   4        883.05        855.39        25.08 o                         
   5  -6   4        343.80        309.78        27.51 o                         
 -10  -5   4         45.68        -10.22        62.57 o                         
  -9  -5   4         77.49         -2.37        45.08 o                         
  -8  -5   4        417.28        447.46        40.47 o                         
  -7  -5   4        326.50        431.77        36.59 o                         
  -6  -5   4       2309.52       2455.90        14.81 o                         
  -5  -5   4        527.95        520.35        18.61 o                         
  -4  -5   4       4353.08       4301.06       467.89 o                         
  -3  -5   4         56.36         40.45        17.95 o                         
  -2  -5   4       3168.60       3105.44       141.28 o                         
  -1  -5   4        412.90        425.66        17.94 o                         
   0  -5   4         40.97         95.60        38.65 o                         
   1  -5   4        407.32        456.14        29.36 o                         
   2  -5   4          0.71         28.75        21.00 o                         
   3  -5   4         10.20         80.02        49.81 o                         
   4  -5   4        646.21        613.02        30.94 o                         
   5  -5   4         14.24         24.59        32.60 o                         
   6  -5   4        956.95        905.04        28.24 o                         
 -10  -4   4         17.96        -57.01        57.01 o                         
  -9  -4   4        388.20        295.17        50.01 o                         
  -8  -4   4         36.71         38.88        38.05 o                         
  -7  -4   4        390.87        373.08        33.22 o                         
  -6  -4   4       1180.33       1284.97        31.86 o                         
  -5  -4   4       1130.99        937.24        13.44 o                         
  -4  -4   4        906.52        831.78        16.81 o                         
  -3  -4   4        422.72        392.51        20.02 o                         
  -2  -4   4        531.16        487.43        34.49 o                         
  -1  -4   4        378.24        326.23        14.86 o                         
   0  -4   4        215.42        232.46        13.53 o                         
   1  -4   4       1824.45       1697.16        49.67 o                         
   2  -4   4        625.40        588.54        20.85 o                         
   3  -4   4       2826.80       2823.23       137.41 o                         
   4  -4   4          5.23        -20.00        26.20 o                         
   5  -4   4       1763.77       1721.64        22.27 o                         
   6  -4   4         27.33         18.72        22.42 o                         
   7  -4   4        650.38        643.74        26.70 o                         
 -10  -3   4         59.20         17.69        62.38 o                         
  -9  -3   4        278.86        159.51        47.20 o                         
  -8  -3   4         47.20        141.34        38.40 o                         
  -7  -3   4        364.52        393.08        32.96 o                         
  -6  -3   4         19.18         18.15        20.25 o                         
  -5  -3   4       2083.32       2153.86        30.74 o                         
  -4  -3   4          0.12          6.93         9.78 o                         
  -3  -3   4       3790.98       3590.93        18.86 o                         
  -2  -3   4        953.58        921.74        55.44 o                         
  -1  -3   4       1021.26        979.89        56.22 o                         
   0  -3   4       4665.93       4448.77       216.84 o                         
   1  -3   4         74.85         76.30        11.78 o                         
   2  -3   4      11130.45      10702.88       153.44 o                         
   3  -3   4        714.53        655.74        23.67 o                         
   4  -3   4       1497.40       1416.02        53.34 o                         
   5  -3   4          9.97        -16.34        16.34 o                         
   6  -3   4        173.36        170.76        18.39 o                         
   7  -3   4         77.11         70.83        34.07 o                         
   8  -3   4         76.44         13.72        33.71 o                         
  -9  -2   4          2.07         -0.27        46.98 o                         
  -8  -2   4       1848.76       1787.34        48.86 o                         
  -7  -2   4        190.54        193.15        33.96 o                         
  -6  -2   4        759.67        860.84        31.13 o                         
  -5  -2   4        126.20        119.99        25.05 o                         
  -4  -2   4        376.85        383.63         5.47 o                         
  -3  -2   4        234.95        221.14        37.15 o                         
  -2  -2   4         56.44         66.16        10.29 o                         
  -1  -2   4       2674.04       2623.57        79.61 o                         
   0  -2   4       3326.93       3319.64       142.03 o                         
   1  -2   4       5918.03       5791.26        72.25 o                         
   2  -2   4       3069.07       3063.80        68.42 o                         
   3  -2   4       3192.73       3027.99        60.52 o                         
   4  -2   4        437.27        427.98        23.88 o                         
   5  -2   4        101.12        121.43        14.57 o                         
   6  -2   4         10.39          3.16        15.15 o                         
   7  -2   4         12.48         51.81        21.90 o                         
   8  -2   4         75.80         65.55        27.85 o                         
   9  -2   4        227.31        231.32        44.99 o                         
  -9  -1   4        462.25        349.22        53.30 o                         
  -8  -1   4         25.48        -35.40        41.88 o                         
  -7  -1   4        943.24       1064.04        37.93 o                         
  -6  -1   4         86.84        124.85        28.52 o                         
  -5  -1   4         27.22        -26.42        26.42 o                         
  -4  -1   4          1.27        -14.17        14.64 o                         
  -3  -1   4         19.33         15.06         7.56 o                         
  -2  -1   4         30.73         54.51         7.44 o                         
  -1  -1   4       6031.58       5939.98        18.49 o                         
   0  -1   4       2339.55       2205.87        15.44 o                         
   1  -1   4       9698.25       9133.09        24.71 o                         
   2  -1   4        647.68        575.64        20.92 o                         
   3  -1   4       8862.54       8497.89       131.91 o                         
   4  -1   4       2624.25       2616.29        77.45 o                         
   5  -1   4       1450.30       1422.93        44.68 o                         
   6  -1   4        903.51        899.15        18.38 o                         
   7  -1   4         28.62         23.47        20.66 o                         
   8  -1   4        489.67        531.16        23.89 o                         
   9  -1   4        149.03        163.17        43.64 o                         
  -9   0   4        355.63        335.95        53.15 o                         
  -8   0   4          1.60         21.91        43.98 o                         
  -7   0   4        783.29        822.32        40.57 o                         
  -6   0   4        239.52        258.44        12.98 o                         
  -5   0   4          7.39         -1.20         8.72 o                         
  -4   0   4       2395.98       2293.20        76.91 o                         
  -3   0   4       1192.25       1252.88        31.31 o                         
  -2   0   4       6468.96       5925.36        18.74 o                         
  -1   0   4       1743.27       1659.34        12.04 o                         
   0   0   4       2828.30       2762.13        14.34 o                         
   2   0   4        823.00        747.34        44.95 o                         
   3   0   4         93.39         77.22         7.94 o                         
   4   0   4       3137.05       3119.05        76.80 o                         
   5   0   4        787.53        792.17        26.96 o                         
   6   0   4        660.21        713.10        35.51 o                         
   7   0   4       1499.28       1500.10        44.56 o                         
   8   0   4         35.16         27.91        31.91 o                         
   9   0   4        320.45        354.13        29.18 o                         
  10   0   4         27.19         20.58        22.64 o                         
  -8   1   4        147.41        136.97        14.26 o                         
  -7   1   4         38.52         41.02        10.76 o                         
  -6   1   4        251.10        261.93        16.58 o                         
  -5   1   4       1410.22       1434.24        26.98 o                         
  -4   1   4        265.95        271.97        34.74 o                         
  -3   1   4       4891.10       4696.00        78.69 o                         
  -2   1   4        705.73        733.87        13.63 o                         
  -1   1   4        921.04        803.86        21.77 o                         
   0   1   4       1566.46       1563.29        30.71 o                         
   1   1   4        304.07        310.05        24.31 o                         
   2   1   4          0.06          6.45         4.93 o                         
   4   1   4       1129.99       1195.26        12.92 o                         
   5   1   4       1737.24       1796.99        13.97 o                         
   6   1   4         26.76         35.47        21.76 o                         
   7   1   4       1442.72       1599.78        30.83 o                         
   8   1   4       1371.75       1534.67        45.85 o                         
   9   1   4        782.74        887.41        16.60 o                         
  10   1   4        481.08        442.46        19.92 o                         
  -8   2   4          8.88         12.48        16.82 o                         
  -7   2   4          0.12        -15.04        15.04 o                         
  -6   2   4         68.77         93.63        14.11 o                         
  -5   2   4       1215.97       1222.37        80.88 o                         
  -4   2   4        890.29        897.45        15.70 o                         
  -3   2   4       4424.88       4391.15        83.49 o                         
  -2   2   4       2415.76       2355.75        28.73 o                         
  -1   2   4       1298.25       1111.83        16.41 o                         
   0   2   4        200.16        141.15        16.42 o                         
   1   2   4        186.50        163.14         9.11 o                         
   2   2   4       3602.84       3363.82       120.66 o                         
   3   2   4          1.33         23.66        10.98 o                         
   4   2   4       1314.87       1263.75        14.98 o                         
   5   2   4        193.10        220.79        16.75 o                         
   6   2   4       1835.92       1926.03        60.22 o                         
   7   2   4        100.06        110.05        14.81 o                         
   8   2   4       1405.54       1536.99        31.56 o                         
   9   2   4        340.50        352.45        25.83 o                         
  10   2   4        292.06        323.20        12.99 o                         
  -7   3   4        112.35         89.30        26.32 o                         
  -6   3   4        445.61        441.96        26.93 o                         
  -5   3   4        204.08        254.36        14.99 o                         
  -4   3   4       2619.43       2643.74        35.55 o                         
  -3   3   4        581.77        564.07        13.39 o                         
  -2   3   4       4926.70       4644.38        53.25 o                         
  -1   3   4       1297.26       1209.50        34.23 o                         
   0   3   4       3535.74       3149.81        15.70 o                         
   1   3   4       2261.64       2104.83       131.73 o                         
   2   3   4         14.94         -9.38         9.38 o                         
   3   3   4       2084.12       2029.61        46.68 o                         
   4   3   4       2918.50       3064.65        45.58 o                         
   5   3   4        747.23        780.27        11.41 o                         
   6   3   4        149.76        192.62        35.59 o                         
   7   3   4        223.55        266.74        10.61 o                         
   8   3   4        987.03       1106.52        25.85 o                         
   9   3   4        551.10        663.04        23.96 o                         
  10   3   4        138.40        148.69        23.16 o                         
  11   3   4        336.02        240.65        55.79 o                         
  -7   4   4        597.45        603.25        25.52 o                         
  -6   4   4        563.79        626.13        21.71 o                         
  -5   4   4        466.13        487.34        20.11 o                         
  -4   4   4        104.25        126.71        16.12 o                         
  -3   4   4        199.75        219.19        16.14 o                         
  -2   4   4         10.28         24.99        14.08 o                         
  -1   4   4       2488.85       2290.29        33.81 o                         
   0   4   4        384.86        348.09        15.55 o                         
   1   4   4        804.85        715.24        14.74 o                         
   2   4   4       2073.59       1929.65        57.69 o                         
   3   4   4        769.18        717.84        18.20 o                         
   4   4   4       4365.47       4341.64       123.98 o                         
   5   4   4        336.82        330.93        12.10 o                         
   6   4   4       1730.38       1881.56        16.31 o                         
   7   4   4        684.90        742.86        28.86 o                         
   8   4   4        389.01        476.88        10.53 o                         
   9   4   4        248.66        263.38        10.55 o                         
  10   4   4        571.33        554.74        45.23 o                         
  11   4   4          5.86         31.32        51.18 o                         
  -6   5   4        604.50        591.95        28.50 o                         
  -5   5   4         12.47         35.16        21.41 o                         
  -4   5   4        806.06        787.93        20.36 o                         
  -3   5   4        175.47        180.73        17.48 o                         
  -2   5   4        613.52        582.76        17.25 o                         
  -1   5   4        442.41        398.90        19.59 o                         
   0   5   4       2098.45       1945.33        34.53 o                         
   1   5   4        438.48        365.13        21.00 o                         
   2   5   4       2940.49       2705.11        60.83 o                         
   3   5   4       8001.36       7573.44       266.23 o                         
   4   5   4       4523.86       4398.49       159.32 o                         
   5   5   4       4345.32       4370.58       135.59 o                         
   6   5   4       1297.29       1339.05       124.46 o                         
   7   5   4       1690.46       1795.34        33.94 o                         
   8   5   4          0.13         -4.88        14.77 o                         
   9   5   4         63.97         56.91        15.32 o                         
  10   5   4          3.26         -0.12        41.52 o                         
  11   5   4         93.73         21.52        52.69 o                         
  -5   6   4        642.85        660.01        28.23 o                         
  -4   6   4         83.73         55.06        27.85 o                         
  -3   6   4       1011.00        927.75        49.45 o                         
  -2   6   4         12.90        -18.84        18.84 o                         
  -1   6   4        224.54        237.86        22.01 o                         
   0   6   4        280.31        240.38        21.78 o                         
   1   6   4        315.45        329.46        18.48 o                         
   2   6   4        590.35        571.72        19.55 o                         
   3   6   4        467.95        458.29        18.21 o                         
   4   6   4         29.54         34.90        16.29 o                         
   5   6   4       1941.12       1908.64        68.11 o                         
   6   6   4        165.15        192.32        23.85 o                         
   7   6   4        834.60        907.51        14.43 o                         
   8   6   4        565.01        579.49        17.58 o                         
   9   6   4         98.12        128.61        43.16 o                         
  10   6   4        110.42         74.77        42.96 o                         
  11   6   4          8.83         12.61        48.86 o                         
  -4   7   4        161.27        152.50        28.00 o                         
  -3   7   4         66.13          8.26        24.91 o                         
  -2   7   4        153.47        156.92        27.33 o                         
  -1   7   4        407.38        434.83        25.09 o                         
   0   7   4         34.74         41.48        22.38 o                         
   1   7   4         12.88         24.22        18.16 o                         
   2   7   4        270.32        269.97        22.43 o                         
   3   7   4        559.30        482.79        21.08 o                         
   4   7   4       1581.78       1513.82        21.82 o                         
   5   7   4        191.04        191.21        38.55 o                         
   6   7   4       1675.84       1670.02        57.51 o                         
   7   7   4        139.79        146.74        15.21 o                         
   8   7   4        945.79       1030.11        18.38 o                         
   9   7   4        829.32        937.17        80.67 o                         
  10   7   4         54.92         44.09        13.86 o                         
  11   7   4        477.94        416.77        57.79 o                         
  -3   8   4        126.55        107.23        30.22 o                         
  -2   8   4        657.18        610.72        27.93 o                         
  -1   8   4        752.41        685.62        45.23 o                         
   0   8   4        103.94        118.70        50.89 o                         
   1   8   4       1559.96       1416.00        43.32 o                         
   2   8   4         31.87         42.00        23.36 o                         
   3   8   4        968.50        905.11        96.56 o                         
   4   8   4         16.07         11.24        26.92 o                         
   5   8   4       1025.12       1025.45        24.51 o                         
   6   8   4          7.05         72.56        21.90 o                         
   7   8   4        262.19        280.61        20.06 o                         
   8   8   4         11.21         18.10        18.84 o                         
   9   8   4        221.90        257.28        26.47 o                         
  10   8   4        149.59        166.72        33.13 o                         
  -2   9   4        228.77        269.97        55.14 o                         
  -1   9   4        501.39        507.47        37.79 o                         
   0   9   4        464.76        422.05        31.70 o                         
   1   9   4        135.35        128.86        29.31 o                         
   2   9   4        297.92        276.93        29.54 o                         
   3   9   4         77.24         85.39        25.64 o                         
   4   9   4        102.31         87.67        25.46 o                         
   5   9   4          7.72         22.66        42.63 o                         
   6   9   4         26.14          1.74        23.18 o                         
   7   9   4        113.49        149.31        23.80 o                         
   8   9   4         16.11          8.10        30.50 o                         
   9   9   4         84.82         65.42        21.33 o                         
  10   9   4        532.47        543.41       113.37 o                         
   0  10   4        480.28        407.44        58.76 o                         
   1  10   4         20.00         11.03        67.50 o                         
   2  10   4        858.74        819.13        34.12 o                         
   3  10   4        430.20        339.01        33.25 o                         
   4  10   4        258.36        266.86        57.89 o                         
   5  10   4        189.48        192.38        55.36 o                         
   6  10   4         44.15          7.32        28.23 o                         
   7  10   4        195.21        195.50        26.85 o                         
   8  10   4          0.63         -8.20        27.78 o                         
   9  10   4        309.32        275.83        27.66 o                         
   2  11   4        148.95        106.15        43.19 o                         
   3  11   4        429.42        431.05        41.70 o                         
   4  11   4        246.08        308.81        36.62 o                         
   5  11   4         91.99        114.69        36.50 o                         
   6  11   4        460.94        560.07        35.05 o                         
   7  11   4         20.99         -4.34        34.00 o                         
   8  11   4        215.66        144.05        50.74 o                         
  -5 -10   5        186.55        195.92        52.04 o                         
  -4 -10   5          3.76        -25.01        36.20 o                         
  -3 -10   5         38.02         -1.26        37.34 o                         
  -2 -10   5          4.45        -14.44        39.89 o                         
  -7  -9   5        295.08        316.29        33.57 o                         
  -6  -9   5         21.96         79.71        23.83 o                         
  -5  -9   5         59.91         59.47        26.25 o                         
  -4  -9   5        108.37        109.04        30.36 o                         
  -3  -9   5          0.71         -4.40        31.65 o                         
  -2  -9   5        374.24        335.33        31.52 o                         
  -1  -9   5         22.97         27.92        32.83 o                         
   0  -9   5        913.97        901.64       115.10 o                         
   1  -9   5         55.36         59.46        43.11 o                         
  -8  -8   5        673.30        747.41        88.77 o                         
  -7  -8   5          9.83         61.84        26.54 o                         
  -6  -8   5        309.55        399.18        21.84 o                         
  -5  -8   5        220.95        280.68        53.75 o                         
  -4  -8   5        231.57        264.07        48.82 o                         
  -3  -8   5        764.69        860.99        73.04 o                         
  -2  -8   5         15.28        -24.15        27.54 o                         
  -1  -8   5       1703.22       1746.15       212.97 o                         
   0  -8   5          0.81         34.33        31.69 o                         
   1  -8   5        669.95        645.74        33.92 o                         
   2  -8   5         48.71        -18.61        36.33 o                         
   3  -8   5        215.60        218.94        33.08 o                         
  -9  -7   5        103.33         37.91        60.84 o                         
  -8  -7   5          6.14          5.32        52.30 o                         
  -7  -7   5         45.71         42.71        19.08 o                         
  -6  -7   5         26.40         24.66        23.86 o                         
  -5  -7   5         86.87         87.16        16.56 o                         
  -4  -7   5        113.95        121.75        20.59 o                         
  -3  -7   5        367.78        350.18        21.56 o                         
  -2  -7   5        152.63        161.98        23.30 o                         
  -1  -7   5        606.39        664.53        64.16 o                         
   0  -7   5        280.61        314.47        31.65 o                         
   1  -7   5        541.29        490.23        28.25 o                         
   2  -7   5          8.26         20.41        30.37 o                         
   3  -7   5        305.05        265.15        27.76 o                         
   4  -7   5         82.14         56.96        29.36 o                         
  -9  -6   5          5.11        -28.66        53.13 o                         
  -8  -6   5          3.52        -43.86        43.86 o                         
  -7  -6   5        124.55        157.78        40.88 o                         
  -6  -6   5         52.00         80.94        18.81 o                         
  -5  -6   5        150.21        181.47        22.15 o                         
  -4  -6   5        410.29        500.68        37.02 o                         
  -3  -6   5          0.50         21.92        17.77 o                         
  -2  -6   5       2518.61       2736.51       175.33 o                         
  -1  -6   5        231.37        241.78        20.30 o                         
   0  -6   5       1881.73       1708.97        34.40 o                         
   1  -6   5        247.29        257.93        24.89 o                         
   2  -6   5        235.98        191.30        25.72 o                         
   3  -6   5         60.00         68.35        22.44 o                         
   4  -6   5         12.02         15.00        25.56 o                         
   5  -6   5        158.71        158.53        29.20 o                         
  -9  -5   5        322.45        206.49        52.35 o                         
  -8  -5   5         20.02         12.73        42.86 o                         
  -7  -5   5        786.44        790.90        38.84 o                         
  -6  -5   5          4.58         15.35         8.87 o                         
  -5  -5   5       1343.82       1240.72        19.59 o                         
  -4  -5   5          1.14        -13.17        17.08 o                         
  -3  -5   5       3075.88       3204.65       178.04 o                         
  -2  -5   5        113.39        107.22        16.39 o                         
  -1  -5   5        796.58        819.49        57.30 o                         
   0  -5   5         12.68        -13.29        19.23 o                         
   1  -5   5        679.31        744.95        88.46 o                         
   2  -5   5         94.80        139.47        22.10 o                         
   3  -5   5        154.85        123.67        24.74 o                         
   4  -5   5        120.86        100.96        23.07 o                         
   5  -5   5        118.79        120.25        23.92 o                         
   6  -5   5         32.99         20.51        26.21 o                         
  -9  -4   5        344.90        218.25        54.62 o                         
  -8  -4   5        421.60        415.16        44.10 o                         
  -7  -4   5         16.39          3.59        35.69 o                         
  -6  -4   5       1221.16       1324.59        35.32 o                         
  -5  -4   5          4.85         29.35        12.71 o                         
  -4  -4   5       1042.12       1007.30        19.12 o                         
  -3  -4   5        248.16        242.10        22.78 o                         
  -2  -4   5        555.81        530.61        45.78 o                         
  -1  -4   5       2481.00       2418.30       100.27 o                         
   0  -4   5        483.05        498.54        41.19 o                         
   1  -4   5        943.19        948.25        64.53 o                         
   2  -4   5       2472.91       2490.88        82.34 o                         
   3  -4   5          0.64         25.55        20.90 o                         
   4  -4   5       1777.01       1728.07        78.28 o                         
   5  -4   5        586.39        602.69        46.99 o                         
   6  -4   5        594.23        628.71        24.19 o                         
   7  -4   5         40.75         70.02        40.97 o                         
  -9  -3   5          6.72         29.25        51.81 o                         
  -8  -3   5        848.79        699.08        45.76 o                         
  -7  -3   5        208.63        275.48        35.69 o                         
  -6  -3   5       1468.36       1627.71        34.74 o                         
  -5  -3   5       1028.05       1042.90        70.99 o                         
  -4  -3   5       1241.20       1188.51        39.81 o                         
  -3  -3   5        229.14        188.13        12.68 o                         
  -2  -3   5        424.85        350.34        15.59 o                         
  -1  -3   5       1895.83       1792.95        55.44 o                         
   0  -3   5          2.66          4.54        13.04 o                         
   1  -3   5       1923.02       1809.74        17.63 o                         
   2  -3   5          0.39         22.22        16.74 o                         
   3  -3   5       2575.93       2503.82        91.53 o                         
   4  -3   5        194.95        224.32        17.96 o                         
   5  -3   5        858.03        812.26        18.57 o                         
   6  -3   5        408.42        413.65        18.83 o                         
   7  -3   5        260.45        260.85        28.23 o                         
   8  -3   5          0.41         -7.86        66.10 o                         
  -9  -2   5        250.93        112.46        55.20 o                         
  -8  -2   5         14.49         44.67        42.42 o                         
  -7  -2   5       1966.11       2224.45        42.35 o                         
  -6  -2   5        369.16        407.57        31.30 o                         
  -5  -2   5       3473.52       3715.31        35.88 o                         
  -4  -2   5        739.39        759.52        16.02 o                         
  -3  -2   5        362.43        365.40         7.45 o                         
  -2  -2   5        463.71        440.97        12.51 o                         
  -1  -2   5         33.05         51.84        14.27 o                         
   0  -2   5       2081.51       1987.00        20.05 o                         
   1  -2   5         88.43         84.30        10.84 o                         
   2  -2   5       1437.66       1402.94        42.73 o                         
   3  -2   5          0.71          2.13        12.20 o                         
   4  -2   5       1270.05       1296.59        63.66 o                         
   5  -2   5        550.22        532.68        20.46 o                         
   6  -2   5       1791.27       1836.54        33.35 o                         
   7  -2   5         69.53        103.24        30.52 o                         
   8  -2   5        509.81        539.79        37.16 o                         
   9  -2   5          0.76         30.39        31.82 o                         
  -9  -1   5        132.66         53.57        53.89 o                         
  -8  -1   5        213.81        267.09        44.59 o                         
  -7  -1   5        100.94        139.53        37.08 o                         
  -6  -1   5        450.59        495.51        30.25 o                         
  -5  -1   5        619.86        628.58        38.67 o                         
  -4  -1   5       1653.63       1657.19        26.67 o                         
  -3  -1   5        186.17        209.93        11.67 o                         
  -2  -1   5       3851.68       3918.55       108.94 o                         
   0  -1   5       6665.30       6751.98        23.81 o                         
   1  -1   5       1180.83       1248.67        17.03 o                         
   2  -1   5        861.77        865.96        18.39 o                         
   3  -1   5       1151.09       1091.65        11.70 o                         
   4  -1   5       1576.32       1503.32        63.81 o                         
   5  -1   5       1223.47       1212.07        17.55 o                         
   6  -1   5       1373.85       1362.23        21.11 o                         
   7  -1   5       1765.78       1825.22        24.49 o                         
   8  -1   5         13.41         19.94        27.99 o                         
   9  -1   5        512.37        510.09        74.51 o                         
  -9   0   5        351.40        180.64        64.28 o                         
  -8   0   5         33.81         41.59        33.91 o                         
  -7   0   5        356.52        377.08        39.81 o                         
  -6   0   5        952.52        876.15        29.09 o                         
  -5   0   5        200.30        231.06        12.96 o                         
  -4   0   5       1204.51       1249.75        20.99 o                         
  -3   0   5       4028.99       3983.11        76.12 o                         
  -2   0   5        527.40        550.07        11.98 o                         
  -1   0   5       2575.23       2322.26        37.42 o                         
   0   0   5       2580.03       2418.71         8.62 o                         
   2   0   5       1819.01       1583.77         8.83 o                         
   3   0   5       1778.89       1704.00        21.43 o                         
   4   0   5        467.34        472.15        12.67 o                         
   5   0   5        461.58        494.95        14.75 o                         
   6   0   5         20.35         33.61        16.48 o                         
   7   0   5         75.29         61.20        16.85 o                         
   8   0   5        249.64        330.50        62.66 o                         
  10   0   5        251.72        227.99        24.66 o                         
  -7   1   5         23.59         17.44        14.74 o                         
  -6   1   5        389.86        430.34        11.02 o                         
  -5   1   5          0.08          5.05         9.50 o                         
  -4   1   5        137.24        153.09        13.05 o                         
  -3   1   5         21.09         18.15         9.87 o                         
  -2   1   5        520.77        463.96         9.74 o                         
  -1   1   5         60.94         71.82         7.40 o                         
   0   1   5       1388.12       1246.06        15.87 o                         
   1   1   5       1605.91       1666.95         5.16 o                         
   2   1   5       3668.89       3458.51        38.97 o                         
   3   1   5         11.46         16.69        14.22 o                         
   4   1   5       3133.39       3129.88        23.74 o                         
   5   1   5         76.50        104.47        11.78 o                         
   6   1   5        486.18        580.69        70.32 o                         
   7   1   5         18.10         20.74        16.51 o                         
   8   1   5        548.96        572.02        19.36 o                         
   9   1   5        436.44        500.16        59.75 o                         
  10   1   5        372.06        301.44        41.35 o                         
  -8   2   5        391.33        453.12        31.99 o                         
  -7   2   5         76.97         84.80        21.46 o                         
  -6   2   5        251.61        312.62        19.87 o                         
  -5   2   5        100.79         89.06        17.21 o                         
  -4   2   5          8.98          3.62        17.99 o                         
  -3   2   5         10.81         24.03        28.56 o                         
  -2   2   5        272.38        264.01         9.97 o                         
  -1   2   5       1347.62       1230.34        35.76 o                         
   0   2   5       1097.92        985.93         8.22 o                         
   1   2   5       4874.40       4551.97        78.40 o                         
   2   2   5       5551.58       5697.73        92.26 o                         
   3   2   5       6414.14       6219.63        24.81 o                         
   4   2   5         21.25         26.42        14.39 o                         
   5   2   5       2007.51       2108.55        26.42 o                         
   6   2   5       2024.48       2079.64        14.04 o                         
   7   2   5        251.24        278.25        15.64 o                         
   8   2   5        477.63        533.40        15.73 o                         
   9   2   5        225.32        259.90        15.11 o                         
  10   2   5         53.68         32.49        17.15 o                         
  -7   3   5       1201.27       1359.07        47.39 o                         
  -6   3   5        138.95        127.64        39.27 o                         
  -5   3   5       1320.14       1423.44        42.22 o                         
  -4   3   5        775.43        832.63        26.33 o                         
  -3   3   5          0.46         16.57        13.58 o                         
  -2   3   5       1353.10       1293.86        13.79 o                         
  -1   3   5        420.83        406.28        26.85 o                         
   0   3   5       1910.38       1782.23        60.48 o                         
   1   3   5       2534.61       2348.03        23.95 o                         
   2   3   5       2568.30       2434.00        66.62 o                         
   3   3   5        324.63        287.66        11.60 o                         
   4   3   5          3.55         -3.07        28.48 o                         
   5   3   5         47.76         67.59        10.91 o                         
   6   3   5        185.68        191.01        13.86 o                         
   7   3   5        170.06        187.30        17.62 o                         
   8   3   5         55.69         44.04        16.19 o                         
   9   3   5          9.53         18.58        12.59 o                         
  10   3   5        402.27        451.69        50.73 o                         
  11   3   5         11.53         40.20        53.01 o                         
  -7   4   5          5.13         35.96        29.83 o                         
  -6   4   5        583.11        639.52        23.75 o                         
  -5   4   5        182.78        224.77        38.60 o                         
  -4   4   5       1215.55       1270.40        19.06 o                         
  -3   4   5       1213.04       1167.95        21.87 o                         
  -2   4   5        826.31        829.14        15.57 o                         
  -1   4   5        464.64        447.16        13.77 o                         
   0   4   5       2091.08       1943.40        87.04 o                         
   1   4   5        155.21        165.10        14.21 o                         
   2   4   5        913.18        806.75        55.02 o                         
   3   4   5         19.69         14.22        12.45 o                         
   4   4   5       1332.43       1313.61        73.60 o                         
   5   4   5        414.68        418.60        20.71 o                         
   6   4   5        572.98        563.82        15.66 o                         
   7   4   5       2010.96       2203.64        18.73 o                         
   8   4   5          2.87          1.45        11.48 o                         
   9   4   5       1213.54       1464.86        60.44 o                         
  10   4   5         83.19         87.74        11.13 o                         
  11   4   5        271.32        234.25        53.84 o                         
  -6   5   5         40.67         19.59        26.05 o                         
  -5   5   5        259.44        266.54        23.58 o                         
  -4   5   5         79.36         92.34        17.65 o                         
  -3   5   5       2961.66       2961.52        33.96 o                         
  -2   5   5         80.71         82.67        15.95 o                         
  -1   5   5       5084.21       4830.69        21.33 o                         
   0   5   5        253.44        280.38        19.31 o                         
   1   5   5       3007.64       2848.41        19.17 o                         
   2   5   5        561.05        545.04        52.80 o                         
   3   5   5       1140.19       1052.50        35.68 o                         
   4   5   5        859.57        908.18        40.45 o                         
   5   5   5        223.14        203.44        15.00 o                         
   6   5   5        957.02       1009.75        15.92 o                         
   7   5   5        196.69        196.24        18.19 o                         
   8   5   5       2191.09       2467.15        44.52 o                         
   9   5   5         63.14         72.06        12.11 o                         
  10   5   5        504.86        553.48        42.23 o                         
  11   5   5          5.51        -30.15        51.74 o                         
  -5   6   5         43.32         31.31        27.65 o                         
  -4   6   5        902.50        922.96        36.99 o                         
  -3   6   5        321.48        299.75        24.95 o                         
  -2   6   5       2199.08       2105.14        67.81 o                         
  -1   6   5        139.49        132.23        22.91 o                         
   0   6   5       2116.10       2086.82        29.13 o                         
   1   6   5       1341.78       1350.09        28.94 o                         
   2   6   5        280.64        306.22        35.29 o                         
   3   6   5        266.70        297.22        18.31 o                         
   4   6   5        476.92        502.72        62.45 o                         
   5   6   5         35.15         20.94        16.01 o                         
   6   6   5        404.57        478.25        38.71 o                         
   7   6   5        332.40        365.82        54.57 o                         
   8   6   5       1089.15       1240.77        19.57 o                         
   9   6   5        274.01        303.22        18.93 o                         
  10   6   5        529.01        528.99        56.90 o                         
  11   6   5        187.35        131.12        49.59 o                         
  -4   7   5         22.93          0.58        27.98 o                         
  -3   7   5         65.00         44.31        25.23 o                         
  -2   7   5        533.22        497.49        23.32 o                         
  -1   7   5        119.65        118.09        25.97 o                         
   0   7   5        237.26        223.10        25.72 o                         
   1   7   5        680.90        710.12        65.97 o                         
   2   7   5        149.51        184.02        23.98 o                         
   3   7   5       1103.54       1104.96        23.03 o                         
   4   7   5        226.48        242.16        36.94 o                         
   5   7   5       2186.43       2188.58        69.62 o                         
   6   7   5        447.26        469.31        33.10 o                         
   7   7   5       1277.60       1490.99        19.82 o                         
   8   7   5        164.02        159.36        18.34 o                         
   9   7   5        694.14        758.51        90.94 o                         
  10   7   5         57.30         40.69        17.69 o                         
  11   7   5        112.48         80.96        50.62 o                         
  -3   8   5        139.54        126.33        30.84 o                         
  -2   8   5         22.96         -7.76        27.52 o                         
  -1   8   5        328.97        365.09        28.76 o                         
   0   8   5        280.95        268.71        27.59 o                         
   1   8   5        433.32        447.85        27.11 o                         
   2   8   5       1713.83       1746.89       140.36 o                         
   3   8   5         15.39        -15.82        22.68 o                         
   4   8   5       1421.28       1455.28        33.64 o                         
   5   8   5        268.20        258.13        21.02 o                         
   6   8   5       1108.90       1169.13        54.43 o                         
   7   8   5        148.42        168.19        19.72 o                         
   8   8   5         76.76         68.04        21.01 o                         
   9   8   5         14.32         47.01        29.25 o                         
  10   8   5         65.84         33.95        24.31 o                         
  -2   9   5          0.86        -28.12        34.87 o                         
  -1   9   5         60.46         70.79        29.48 o                         
   0   9   5         12.44         80.16        60.74 o                         
   1   9   5        174.27        175.12        30.02 o                         
   2   9   5        133.06        144.30        28.11 o                         
   3   9   5        676.45        697.47        67.44 o                         
   4   9   5        342.99        327.56        27.34 o                         
   5   9   5        661.40        666.56        26.89 o                         
   6   9   5        215.51        252.61        24.81 o                         
   7   9   5         56.79         43.39        23.27 o                         
   8   9   5         55.51         57.85        25.52 o                         
   9   9   5        126.72        115.87        20.98 o                         
  10   9   5          0.00         51.02        28.05 o                         
   0  10   5         44.05          3.53        41.19 o                         
   1  10   5        205.37        204.61        36.64 o                         
   2  10   5        203.28        183.87        32.54 o                         
   3  10   5       1076.23       1054.38        36.33 o                         
   4  10   5        203.99        175.97        31.28 o                         
   5  10   5        628.20        621.74        29.84 o                         
   6  10   5        196.81        215.86        39.16 o                         
   7  10   5        321.05        318.41        40.05 o                         
   8  10   5        371.65        448.11        66.69 o                         
   9  10   5          5.84         -0.76        26.76 o                         
   2  11   5        383.70        320.59        43.86 o                         
   3  11   5         77.87         85.14        41.33 o                         
   4  11   5        277.65        262.51        36.89 o                         
   5  11   5          0.34        -35.78        35.78 o                         
   6  11   5         35.75         -2.48        35.25 o                         
   7  11   5        125.76        155.65        36.42 o                         
  -4 -10   6        231.81        311.29        57.40 o                         
  -3 -10   6          0.05        -40.86        58.03 o                         
  -7  -9   6         42.97         42.64        33.59 o                         
  -6  -9   6        381.39        466.31        42.37 o                         
  -5  -9   6        324.64        333.45        27.88 o                         
  -4  -9   6        500.70        579.73        75.93 o                         
  -3  -9   6        173.09        195.48        32.92 o                         
  -2  -9   6        263.95        356.10        40.29 o                         
  -1  -9   6        502.20        573.23        57.45 o                         
   0  -9   6          0.01          2.99        38.52 o                         
   1  -9   6        375.44        318.25        54.07 o                         
  -8  -8   6         36.96         12.73        59.91 o                         
  -7  -8   6        325.60        394.28        28.49 o                         
  -6  -8   6         51.45         28.83        33.98 o                         
  -5  -8   6        389.85        488.30        23.95 o                         
  -4  -8   6        199.11        203.46        27.24 o                         
  -3  -8   6        574.66        713.60        64.89 o                         
  -2  -8   6        537.51        578.40        42.51 o                         
  -1  -8   6         10.26        -31.83        31.83 o                         
   0  -8   6        836.31        873.41        63.90 o                         
   1  -8   6         45.52         34.58        39.24 o                         
   2  -8   6        296.70        239.37        40.48 o                         
  -8  -7   6        278.23        102.50        53.20 o                         
  -7  -7   6         67.94         48.81        20.20 o                         
  -6  -7   6         50.51         29.22        24.56 o                         
  -5  -7   6         34.49         72.35        29.15 o                         
  -4  -7   6        109.51        104.90        21.48 o                         
  -3  -7   6          9.60         14.82        22.21 o                         
  -2  -7   6        103.91        183.34        62.89 o                         
  -1  -7   6        174.17        208.52        29.82 o                         
   0  -7   6        450.05        431.34        39.80 o                         
   1  -7   6        768.68        852.27        64.12 o                         
   2  -7   6        355.33        415.35        31.12 o                         
   3  -7   6        619.42        654.82        36.96 o                         
   4  -7   6         78.68        109.85        31.34 o                         
  -9  -6   6        232.56          7.32        61.69 o                         
  -8  -6   6         64.27        125.31        49.35 o                         
  -7  -6   6        434.52        350.52        46.15 o                         
  -6  -6   6        136.05        148.51        20.20 o                         
  -5  -6   6        241.88        296.39        23.59 o                         
  -4  -6   6         65.59        123.01        65.27 o                         
  -3  -6   6        783.26        830.54        56.46 o                         
  -2  -6   6          1.31        -18.37        19.78 o                         
  -1  -6   6       1128.26       1147.13       123.43 o                         
   0  -6   6        395.46        352.46        43.46 o                         
   1  -6   6        922.13        987.53        71.32 o                         
   2  -6   6        605.77        579.39        27.44 o                         
   3  -6   6        525.32        564.04        42.18 o                         
   4  -6   6       1017.64        990.56        52.94 o                         
   5  -6   6          8.57         13.54        29.73 o                         
  -9  -5   6        620.98        279.87        60.98 o                         
  -8  -5   6        224.16        254.33        47.54 o                         
  -7  -5   6        480.78        481.61        43.13 o                         
  -6  -5   6        816.03        821.70        31.75 o                         
  -5  -5   6         15.95         23.93        18.81 o                         
  -4  -5   6        610.51        691.47        23.49 o                         
  -3  -5   6        501.68        534.54        31.60 o                         
  -2  -5   6        638.25        694.34        34.14 o                         
  -1  -5   6          6.11         50.49        18.69 o                         
   0  -5   6         88.53        151.49        22.32 o                         
   1  -5   6        296.89        335.15        22.58 o                         
   2  -5   6        625.89        624.71        64.03 o                         
   3  -5   6         90.21         79.70        21.07 o                         
   4  -5   6        516.31        472.59        27.71 o                         
   5  -5   6        147.11        132.98        23.93 o                         
   6  -5   6        107.79        129.65        28.73 o                         
  -9  -4   6         56.94        123.19        55.42 o                         
  -8  -4   6        224.14        176.42        48.20 o                         
  -7  -4   6         51.79        -14.00        37.03 o                         
  -6  -4   6        138.15        135.65        31.93 o                         
  -5  -4   6        927.69        909.24        66.28 o                         
  -4  -4   6         41.19         -2.15        18.95 o                         
  -3  -4   6        631.04        654.22        23.64 o                         
  -2  -4   6         22.66         45.91        15.78 o                         
  -1  -4   6        851.75        889.69        17.14 o                         
   0  -4   6        688.33        650.46        69.66 o                         
   1  -4   6       1291.15       1390.65        35.02 o                         
   2  -4   6        467.99        456.21        20.84 o                         
   3  -4   6       1072.40       1074.98        22.81 o                         
   4  -4   6        246.21        270.37        18.45 o                         
   5  -4   6        745.03        748.76        22.88 o                         
   6  -4   6        244.60        232.58        26.83 o                         
   7  -4   6        284.87        314.27        36.76 o                         
  -9  -3   6        145.61         55.47        57.57 o                         
  -8  -3   6         20.46          4.44        46.18 o                         
  -7  -3   6        251.20        270.65        38.03 o                         
  -6  -3   6        286.35        321.19        32.61 o                         
  -5  -3   6       1576.87       1634.60        69.21 o                         
  -4  -3   6       2935.90       3033.47       160.45 o                         
  -3  -3   6       2008.76       2025.33        21.95 o                         
  -2  -3   6       5929.36       6017.73        27.98 o                         
  -1  -3   6        787.22        801.22        21.66 o                         
   0  -3   6       3739.36       3869.43       185.98 o                         
   1  -3   6         85.14        125.38        39.74 o                         
   2  -3   6       1320.59       1372.32        40.43 o                         
   3  -3   6         54.26         53.59        13.91 o                         
   4  -3   6        128.01        106.39        14.70 o                         
   5  -3   6          0.70          4.01        21.34 o                         
   6  -3   6        479.05        458.47        25.34 o                         
   7  -3   6          1.07         20.37        28.04 o                         
   8  -3   6        506.77        436.81        37.74 o                         
  -9  -2   6          0.02         16.86        57.37 o                         
  -8  -2   6        377.23        284.36        48.03 o                         
  -7  -2   6        197.89        207.06        36.71 o                         
  -6  -2   6         82.41         73.79        32.13 o                         
  -5  -2   6        359.92        344.09        13.87 o                         
  -4  -2   6       1646.10       1714.00        10.19 o                         
  -3  -2   6       1439.56       1499.24         9.98 o                         
  -2  -2   6       2378.98       2334.66        18.20 o                         
  -1  -2   6       2588.69       2504.64        21.08 o                         
   0  -2   6       2905.62       2986.57        23.76 o                         
   1  -2   6        361.53        352.59        15.03 o                         
   2  -2   6          2.90         17.71        21.61 o                         
   3  -2   6         58.20         61.79        13.44 o                         
   4  -2   6        127.06        143.03        17.27 o                         
   5  -2   6        100.48        125.63        18.15 o                         
   6  -2   6        209.29        211.41        20.28 o                         
   7  -2   6       1098.58       1081.68        25.76 o                         
   8  -2   6        337.45        379.10        33.19 o                         
  -9  -1   6        147.08        108.33        60.81 o                         
  -8  -1   6        174.90        245.65        45.54 o                         
  -7  -1   6        160.06        144.22        27.49 o                         
  -6  -1   6        118.93        123.41        30.49 o                         
  -5  -1   6        146.57        173.67         7.21 o                         
  -4  -1   6        102.00         93.62        10.18 o                         
  -3  -1   6       3003.17       3033.73        63.69 o                         
  -2  -1   6        307.64        323.75         9.43 o                         
  -1  -1   6       6666.67       6620.21        21.44 o                         
   0  -1   6        962.12        979.61        14.05 o                         
   1  -1   6        731.37        642.63        18.42 o                         
   2  -1   6       1051.73        948.95        20.91 o                         
   3  -1   6         30.34         50.74         9.77 o                         
   4  -1   6       4082.37       3979.24        88.32 o                         
   5  -1   6          8.55         -2.72        17.15 o                         
   6  -1   6       1346.30       1342.74        19.67 o                         
   7  -1   6          8.00          0.83        20.28 o                         
   8  -1   6        492.35        600.41        24.65 o                         
   9  -1   6         45.76         31.66        30.92 o                         
  -8   0   6        364.44        226.91        53.86 o                         
  -7   0   6         18.99         41.96        41.35 o                         
  -6   0   6       2084.98       2032.97       121.09 o                         
  -5   0   6         98.51        108.21        26.44 o                         
  -4   0   6       3698.01       3696.24       132.96 o                         
  -3   0   6        228.53        245.84        21.15 o                         
  -2   0   6       6053.23       6188.82        98.81 o                         
  -1   0   6        570.84        574.81         8.99 o                         
   0   0   6       1926.47       1915.93        44.49 o                         
   1   0   6        790.44        751.11         4.83 o                         
   2   0   6       1060.91       1001.54         6.51 o                         
   3   0   6       5175.47       4935.38        84.91 o                         
   4   0   6       1058.62        999.12        46.70 o                         
   5   0   6       3555.47       3617.65        68.97 o                         
   6   0   6        222.67        253.44        37.02 o                         
   7   0   6        337.54        369.38        29.20 o                         
   8   0   6         33.11         53.30        22.01 o                         
   9   0   6         10.09         46.25        35.69 o                         
  10   0   6        166.85        158.46        38.15 o                         
  -7   1   6        764.78        874.37        32.77 o                         
  -6   1   6        231.95        259.47        10.38 o                         
  -5   1   6       1988.34       2145.54        72.79 o                         
  -4   1   6          2.21         28.77        14.54 o                         
  -3   1   6       1159.04       1157.17        35.52 o                         
  -2   1   6         97.34        129.67         7.51 o                         
  -1   1   6         34.66         49.86         6.74 o                         
   0   1   6        851.91        949.31         9.70 o                         
   1   1   6       2217.81       2237.38        19.00 o                         
   2   1   6        458.94        515.13        11.83 o                         
   3   1   6       4385.22       4243.32       111.24 o                         
   5   1   6       5526.04       5667.74        34.79 o                         
   6   1   6        667.50        742.93        15.81 o                         
   7   1   6       1299.17       1443.59        40.21 o                         
   8   1   6        335.09        369.48        38.84 o                         
   9   1   6        110.32         96.01        25.66 o                         
  10   1   6         37.47         14.39        45.04 o                         
  -8   2   6         32.81         37.71        57.25 o                         
  -7   2   6        304.23        383.51        32.83 o                         
  -6   2   6        120.56        137.74        14.37 o                         
  -5   2   6       1351.53       1436.51        69.52 o                         
  -4   2   6        311.76        292.87        17.04 o                         
  -3   2   6         66.24         49.63        11.71 o                         
  -2   2   6        245.90        225.47        10.57 o                         
  -1   2   6        238.63        252.46        17.29 o                         
   0   2   6        298.31        216.28        21.69 o                         
   1   2   6        134.28        167.07        28.65 o                         
   2   2   6       8470.38       8595.34       176.55 o                         
   3   2   6        371.05        401.40         7.15 o                         
   4   2   6       6322.10       6290.84        28.39 o                         
   5   2   6        144.35        148.58        17.95 o                         
   6   2   6       2747.46       3022.75        14.86 o                         
   7   2   6        113.50        139.23        12.95 o                         
   8   2   6        202.82        210.16        26.13 o                         
   9   2   6        475.70        568.78        21.35 o                         
  10   2   6         27.74         42.07        17.50 o                         
  -7   3   6          2.72         -1.20        20.59 o                         
  -6   3   6        597.18        687.04        27.64 o                         
  -5   3   6         11.10         -8.95        17.00 o                         
  -4   3   6        943.73        975.96        16.34 o                         
  -3   3   6       1263.81       1243.13        46.47 o                         
  -2   3   6        135.03        160.34        12.95 o                         
  -1   3   6       4970.42       4822.45       164.61 o                         
   0   3   6         39.17         61.89         9.60 o                         
   1   3   6       3022.86       2914.43       135.20 o                         
   2   3   6        474.15        519.58        13.66 o                         
   3   3   6       1571.95       1561.00        14.68 o                         
   4   3   6          5.12         21.66        17.76 o                         
   5   3   6        480.11        467.50        31.08 o                         
   6   3   6        759.13        778.27        26.03 o                         
   7   3   6        661.45        773.66        23.13 o                         
   8   3   6        197.31        200.67        15.40 o                         
   9   3   6        461.40        532.84        21.43 o                         
  10   3   6        313.98        285.74        16.41 o                         
  11   3   6        227.85        174.23        16.95 o                         
  -6   4   6          9.08          1.08        21.67 o                         
  -5   4   6         25.28         39.01        27.69 o                         
  -4   4   6          0.04         21.66        21.08 o                         
  -3   4   6        178.17        152.51        15.78 o                         
  -2   4   6        595.30        593.61        24.94 o                         
  -1   4   6       2437.76       2441.91        39.77 o                         
   0   4   6       2121.06       2114.01       137.57 o                         
   1   4   6       1112.88       1037.05        46.84 o                         
   2   4   6        474.82        409.96        12.82 o                         
   3   4   6       1805.48       1822.15        92.66 o                         
   4   4   6        102.30         86.71        13.90 o                         
   5   4   6       1341.74       1307.09        52.92 o                         
   6   4   6         83.48         57.66        16.94 o                         
   7   4   6        401.53        422.83        16.10 o                         
   8   4   6        735.21        834.68        17.31 o                         
   9   4   6          0.81         23.92        16.13 o                         
  10   4   6       1378.66       1316.74       118.58 o                         
  11   4   6        143.98         72.30        13.64 o                         
  -6   5   6         40.68         36.62        28.51 o                         
  -5   5   6          4.30         -9.56        23.99 o                         
  -4   5   6        135.51        155.59        21.37 o                         
  -3   5   6         64.56         58.63        23.27 o                         
  -2   5   6       2052.38       2054.86        27.91 o                         
  -1   5   6         51.82         28.18        14.08 o                         
   0   5   6       6175.29       5985.20       244.45 o                         
   1   5   6       1606.20       1489.70        77.45 o                         
   2   5   6       2764.50       2656.97        92.55 o                         
   3   5   6       1838.27       1792.78        20.33 o                         
   4   5   6        489.26        508.31        40.66 o                         
   5   5   6         16.88         17.77        15.15 o                         
   6   5   6         36.15         50.78        15.55 o                         
   7   5   6        196.11        243.06        16.35 o                         
   8   5   6         30.04         36.59        17.45 o                         
   9   5   6        226.08        204.25        27.38 o                         
  10   5   6         25.68         29.41        14.60 o                         
  11   5   6        343.60        223.26        12.62 o                         
  -5   6   6        459.32        536.80        37.89 o                         
  -4   6   6        192.29        195.99        25.16 o                         
  -3   6   6       1610.02       1627.98        24.91 o                         
  -2   6   6        166.00        188.21        21.34 o                         
  -1   6   6       1681.60       1693.93        95.17 o                         
   0   6   6          8.94        -21.24        21.47 o                         
   1   6   6       2674.79       2637.70       174.34 o                         
   2   6   6         15.48         29.22        20.56 o                         
   3   6   6        479.92        468.04        19.46 o                         
   4   6   6        206.40        256.27        19.07 o                         
   5   6   6        265.75        290.34        27.88 o                         
   6   6   6        995.59       1123.76        68.99 o                         
   7   6   6         94.07         96.43        15.52 o                         
   8   6   6        577.21        614.75        39.94 o                         
   9   6   6        362.69        440.98        39.68 o                         
  10   6   6         21.82          0.03        15.18 o                         
  11   6   6        358.82        299.97        20.39 o                         
  -4   7   6        505.81        470.46        30.42 o                         
  -3   7   6         27.72          3.98        25.94 o                         
  -2   7   6        530.68        550.58        23.84 o                         
  -1   7   6         67.88         58.96        20.63 o                         
   0   7   6        471.26        460.80        24.76 o                         
   1   7   6       1366.33       1232.46        34.41 o                         
   2   7   6       1306.88       1235.48        61.14 o                         
   3   7   6        420.66        344.01        22.26 o                         
   4   7   6       2413.55       2365.92        62.22 o                         
   5   7   6       1088.61       1071.95        88.43 o                         
   6   7   6       2011.88       2114.82        89.81 o                         
   7   7   6       1211.71       1314.56        56.14 o                         
   8   7   6       1120.08       1245.44        33.19 o                         
   9   7   6        482.85        514.66        23.13 o                         
  10   7   6        237.62        207.43        22.90 o                         
  11   7   6         37.93         20.17        13.89 o                         
  -3   8   6        514.30        547.32        33.78 o                         
  -2   8   6        417.90        429.77        30.77 o                         
  -1   8   6        473.92        470.65        27.53 o                         
   0   8   6         67.79         43.01        28.29 o                         
   1   8   6        149.97        139.45        31.22 o                         
   2   8   6         26.34         41.78        52.65 o                         
   3   8   6        658.63        653.70        26.63 o                         
   4   8   6        235.12        226.83        23.81 o                         
   5   8   6       2162.91       2182.21       111.18 o                         
   6   8   6        187.63        163.31        28.03 o                         
   7   8   6       1154.31       1282.62        59.39 o                         
   8   8   6        129.96        134.82        39.63 o                         
   9   8   6        222.05        152.63        32.86 o                         
  10   8   6         25.55         49.58        25.43 o                         
  -1   9   6        168.69        112.96        31.62 o                         
   0   9   6         61.59         69.91        45.88 o                         
   1   9   6         78.60         83.91        30.38 o                         
   2   9   6         85.57         88.62        40.86 o                         
   3   9   6         53.17         77.15        27.20 o                         
   4   9   6        273.94        307.49        26.94 o                         
   5   9   6         19.62         28.45        25.82 o                         
   6   9   6        870.52        932.16        27.40 o                         
   7   9   6        292.48        312.35        27.14 o                         
   8   9   6        582.41        615.26        33.16 o                         
   9   9   6         95.22        148.94        24.07 o                         
  10   9   6        616.61        551.65       107.27 o                         
   0  10   6        272.59        278.06        44.98 o                         
   1  10   6        279.49        345.82        41.55 o                         
   2  10   6        106.11        113.99        35.02 o                         
   3  10   6        615.77        595.32        34.54 o                         
   4  10   6        189.45        222.80        32.84 o                         
   5  10   6        245.48        220.66        30.70 o                         
   6  10   6        389.99        409.48        30.97 o                         
   7  10   6        556.90        588.27        40.71 o                         
   8  10   6        250.25        197.89        32.33 o                         
   9  10   6        485.90        470.72       106.50 o                         
   3  11   6        205.68        193.42        63.41 o                         
   4  11   6        355.16        370.01        38.69 o                         
   5  11   6         75.88        154.10        58.31 o                         
   6  11   6         90.75        110.16        38.69 o                         
   7  11   6         90.57         70.07        34.38 o                         
  -6  -9   7        144.56        135.70        42.84 o                         
  -5  -9   7         89.80        111.19        43.20 o                         
  -4  -9   7        346.40        380.89        34.17 o                         
  -3  -9   7        378.09        438.68        34.39 o                         
  -2  -9   7        360.19        459.56        75.40 o                         
  -1  -9   7        343.65        393.93        38.50 o                         
   0  -9   7        596.87        672.39        85.11 o                         
  -7  -8   7        387.67        389.08        27.83 o                         
  -6  -8   7        352.59        304.68        34.76 o                         
  -5  -8   7        571.51        593.65        35.42 o                         
  -4  -8   7        401.99        492.99        64.39 o                         
  -3  -8   7        277.29        367.82        89.18 o                         
  -2  -8   7        176.39        227.42        72.49 o                         
  -1  -8   7        260.20        297.44        33.68 o                         
   0  -8   7          1.16         -3.44        73.25 o                         
   1  -8   7         56.03         73.85        36.19 o                         
   2  -8   7         12.37         15.14        40.13 o                         
  -8  -7   7        109.88         10.27        53.74 o                         
  -7  -7   7        469.30        408.34        72.40 o                         
  -6  -7   7        195.49        204.20        27.25 o                         
  -5  -7   7        632.92        641.53        28.54 o                         
  -4  -7   7        169.51        204.69        34.08 o                         
  -3  -7   7        484.63        530.11        23.92 o                         
  -2  -7   7         12.25         38.06        25.21 o                         
  -1  -7   7         92.73         80.26        26.86 o                         
   0  -7   7         95.77         75.76        28.13 o                         
   1  -7   7        127.01        186.12        30.93 o                         
   2  -7   7        285.99        257.46        32.86 o                         
   3  -7   7        137.23        153.69        28.51 o                         
   4  -7   7        819.70        846.07        63.61 o                         
  -8  -6   7         73.62         69.55        52.30 o                         
  -7  -6   7        166.66         81.89        45.54 o                         
  -6  -6   7       1062.63        937.43        22.25 o                         
  -5  -6   7        199.63        210.32        26.05 o                         
  -4  -6   7       1438.97       1587.55        29.59 o                         
  -3  -6   7         83.43         75.70        19.19 o                         
  -2  -6   7       1046.77       1174.56        68.14 o                         
  -1  -6   7        489.78        601.73        49.58 o                         
   0  -6   7        239.63        237.53        33.13 o                         
   1  -6   7       1106.89       1221.87        28.32 o                         
   2  -6   7        192.91        196.54        23.20 o                         
   3  -6   7        596.13        614.69        32.45 o                         
   4  -6   7        247.17        247.68        28.44 o                         
   5  -6   7        543.07        510.50        31.56 o                         
  -8  -5   7         53.02         -8.73        51.62 o                         
  -7  -5   7        537.98        492.41        44.79 o                         
  -6  -5   7        346.95        328.87        16.23 o                         
  -5  -5   7        653.70        581.40        22.27 o                         
  -4  -5   7        142.37        144.24        23.61 o                         
  -3  -5   7        427.44        434.26        28.03 o                         
  -2  -5   7        277.23        342.52        30.09 o                         
  -1  -5   7         12.37         52.74        18.59 o                         
   0  -5   7        426.60        493.29        21.26 o                         
   1  -5   7        346.95        405.85        69.08 o                         
   2  -5   7        421.52        494.12        48.78 o                         
   3  -5   7        702.37        737.44        27.67 o                         
   4  -5   7          2.04         -8.23        23.08 o                         
   5  -5   7        356.22        352.18        26.06 o                         
   6  -5   7          2.88         -2.04        37.25 o                         
  -9  -4   7        162.77          5.56        55.81 o                         
  -8  -4   7        331.35        257.57        46.42 o                         
  -7  -4   7         10.62        -25.39        41.91 o                         
  -6  -4   7         27.45         23.33         6.58 o                         
  -5  -4   7        290.80        331.71        13.91 o                         
  -4  -4   7          1.27        -16.93        19.25 o                         
  -3  -4   7        493.89        505.56        20.76 o                         
  -2  -4   7        242.27        214.81        22.95 o                         
  -1  -4   7        280.85        314.85        24.86 o                         
   0  -4   7       1752.64       1956.79       149.69 o                         
   1  -4   7          7.86        -31.82        43.27 o                         
   2  -4   7       3046.05       3219.24       214.29 o                         
   3  -4   7         15.61         13.64        21.34 o                         
   4  -4   7        834.14        810.99        23.48 o                         
   5  -4   7         12.62         51.91        23.92 o                         
   6  -4   7        117.69        161.47        28.92 o                         
   7  -4   7         25.20         50.33        35.67 o                         
  -9  -3   7         18.37         64.38        59.35 o                         
  -8  -3   7        784.29        619.95        56.42 o                         
  -7  -3   7         73.62         58.72        45.37 o                         
  -6  -3   7        273.85        306.00        34.83 o                         
  -5  -3   7        189.38        204.68        17.66 o                         
  -4  -3   7         98.47        124.45        16.82 o                         
  -3  -3   7        227.93        265.23        20.44 o                         
  -2  -3   7        320.71        302.46        19.69 o                         
  -1  -3   7       5382.47       5674.04        34.49 o                         
   0  -3   7        463.90        501.78        23.71 o                         
   1  -3   7       4440.71       4445.42        35.30 o                         
   2  -3   7        356.28        336.20        23.03 o                         
   3  -3   7       1577.17       1530.00        64.31 o                         
   4  -3   7          7.01         36.17        17.39 o                         
   5  -3   7          5.07         40.55        22.64 o                         
   6  -3   7         54.89         65.28        26.60 o                         
   7  -3   7          1.64          2.14        28.98 o                         
   8  -3   7          1.62        -15.78        41.15 o                         
  -8  -2   7         33.38         95.67        48.35 o                         
  -7  -2   7        814.54        962.46        42.06 o                         
  -6  -2   7        814.26        850.86        36.79 o                         
  -5  -2   7         22.00         17.14         8.09 o                         
  -4  -2   7       1287.18       1366.78        11.66 o                         
  -3  -2   7         16.25         10.66        10.49 o                         
  -2  -2   7       1376.18       1463.80        22.15 o                         
  -1  -2   7        549.04        565.50        19.54 o                         
   0  -2   7       2625.56       2708.43        25.00 o                         
   1  -2   7       2096.60       2051.31        26.27 o                         
   2  -2   7        719.50        749.04        24.91 o                         
   3  -2   7       1081.67       1004.56        79.43 o                         
   4  -2   7        254.07        255.46        18.34 o                         
   5  -2   7        586.74        528.27        18.09 o                         
   6  -2   7        344.37        387.70        30.47 o                         
   7  -2   7          7.47         23.31        26.22 o                         
   8  -2   7        323.51        344.29        33.36 o                         
  -8  -1   7         46.30        -16.98        52.42 o                         
  -7  -1   7         49.71         90.11        39.47 o                         
  -6  -1   7        338.55        319.85        33.59 o                         
  -5  -1   7        305.41        316.16        33.32 o                         
  -4  -1   7       1771.32       1865.93        26.74 o                         
  -3  -1   7       1965.71       2056.57        22.76 o                         
  -2  -1   7       2497.45       2577.15        14.63 o                         
  -1  -1   7        594.60        665.70        11.06 o                         
   0  -1   7       3529.17       3430.19        24.64 o                         
   1  -1   7        173.64        154.63        19.52 o                         
   2  -1   7       1128.77       1095.97        23.20 o                         
   3  -1   7        682.68        656.55        12.43 o                         
   4  -1   7        835.64        815.30        34.37 o                         
   5  -1   7       2289.46       2389.81        63.07 o                         
   6  -1   7          5.05         18.18        24.09 o                         
   7  -1   7       1799.45       1968.61        33.60 o                         
   8  -1   7        167.98        167.32        25.11 o                         
   9  -1   7        378.88        421.89        33.99 o                         
  -8   0   7        111.47         82.50        51.93 o                         
  -7   0   7        141.44        123.73        40.71 o                         
  -6   0   7        178.70        191.05        12.65 o                         
  -5   0   7       1871.52       1976.88        58.62 o                         
  -4   0   7         60.89         56.10        14.37 o                         
  -3   0   7       6860.18       7135.70       118.92 o                         
  -2   0   7       1090.11       1177.45        26.39 o                         
  -1   0   7       1716.70       1673.94        36.37 o                         
   0   0   7        931.58        905.07        25.94 o                         
   1   0   7        543.08        530.30         5.22 o                         
   2   0   7        294.04        320.44         4.78 o                         
   3   0   7        134.76        118.19         7.24 o                         
   4   0   7        856.89        826.10        20.59 o                         
   5   0   7         33.03         47.12        14.86 o                         
   6   0   7        719.12        820.37        27.38 o                         
   7   0   7        130.10        133.57        19.34 o                         
   8   0   7       1154.62       1334.00        38.37 o                         
   9   0   7        143.87        133.70        39.54 o                         
  -7   1   7         97.16        113.80        17.73 o                         
  -6   1   7        590.47        660.07        51.71 o                         
  -5   1   7        172.62        194.11        15.57 o                         
  -4   1   7       1884.29       1966.37       130.67 o                         
  -3   1   7        617.30        651.61        17.28 o                         
  -2   1   7       2307.62       2516.88        71.31 o                         
  -1   1   7         13.09          5.25         7.05 o                         
   0   1   7        165.78        143.52        11.45 o                         
   1   1   7        553.34        563.23        18.76 o                         
   2   1   7        911.54        937.77        19.37 o                         
   3   1   7          7.30          2.59        18.59 o                         
   4   1   7       1609.91       1707.18        24.27 o                         
   5   1   7        460.84        552.64        22.47 o                         
   6   1   7       1979.98       2263.62        19.33 o                         
   7   1   7        385.59        447.34        41.31 o                         
   8   1   7       1201.05       1311.99        23.56 o                         
   9   1   7        542.45        567.77        23.03 o                         
  10   1   7        217.31        117.58        35.47 o                         
  -7   2   7        297.24        331.46        17.02 o                         
  -6   2   7         79.92         94.43        15.02 o                         
  -5   2   7        403.24        505.95        62.05 o                         
  -4   2   7        916.13        978.13        16.04 o                         
  -3   2   7        105.85        161.42        22.01 o                         
  -2   2   7       3253.94       3400.26        93.44 o                         
  -1   2   7       2357.71       2492.23        80.35 o                         
   0   2   7        828.18        866.02        28.35 o                         
   1   2   7       5193.20       5197.56        84.34 o                         
   2   2   7        279.40        286.46        13.33 o                         
   3   2   7       5330.89       5603.93        50.31 o                         
   4   2   7       2389.75       2509.20        12.07 o                         
   5   2   7       2590.86       2743.14        26.44 o                         
   6   2   7        686.30        801.08        13.26 o                         
   7   2   7        944.25       1070.31        25.90 o                         
   8   2   7         10.54         23.42        14.51 o                         
   9   2   7        338.60        425.36        33.93 o                         
  10   2   7         66.95         67.97        22.75 o                         
  -7   3   7        484.52        529.69        21.22 o                         
  -6   3   7        376.86        392.50        25.60 o                         
  -5   3   7        479.99        541.10        18.86 o                         
  -4   3   7         11.28         26.49        14.25 o                         
  -3   3   7        112.26        112.67        14.01 o                         
  -2   3   7         36.11         47.54        13.21 o                         
  -1   3   7        398.98        403.71        15.18 o                         
   0   3   7       1806.04       1862.78        42.77 o                         
   1   3   7          6.16         15.70        11.54 o                         
   2   3   7       5357.50       5613.57       258.21 o                         
   3   3   7        690.03        738.32        23.89 o                         
   4   3   7       1882.25       1892.23        24.69 o                         
   5   3   7         43.82         17.34        19.95 o                         
   6   3   7        948.12       1011.94        16.49 o                         
   7   3   7        267.81        289.83        21.31 o                         
   8   3   7        171.00        186.16        13.28 o                         
   9   3   7         41.92         92.86        19.88 o                         
  10   3   7        354.39        305.06        19.02 o                         
  -6   4   7        426.65        482.62        24.28 o                         
  -5   4   7        141.93        155.67        18.83 o                         
  -4   4   7        102.96         80.64        17.84 o                         
  -3   4   7          2.74         17.44        19.18 o                         
  -2   4   7        259.63        245.85        13.74 o                         
  -1   4   7        111.01         88.07        14.34 o                         
   0   4   7         36.78         26.40        16.37 o                         
   1   4   7        578.73        521.03        23.13 o                         
   2   4   7        249.27        259.36        13.12 o                         
   3   4   7       4947.07       5013.49       195.93 o                         
   4   4   7       2090.02       2193.12        94.12 o                         
   5   4   7       2229.19       2369.33        26.98 o                         
   6   4   7        705.24        716.11        35.47 o                         
   7   4   7        822.32        945.40        36.70 o                         
   8   4   7          2.31         -3.20        14.06 o                         
   9   4   7        291.51        309.68        35.94 o                         
  10   4   7        159.46        118.70        16.89 o                         
  11   4   7        298.09        200.49        18.54 o                         
  -5   5   7        511.01        560.95        25.49 o                         
  -4   5   7         10.32         10.50        20.06 o                         
  -3   5   7        899.96        937.44        50.57 o                         
  -2   5   7        166.53        164.20        19.12 o                         
  -1   5   7        386.60        369.94        33.20 o                         
   0   5   7        896.80        890.85        62.08 o                         
   1   5   7        825.57        761.46        20.74 o                         
   2   5   7        975.65        923.35        26.59 o                         
   3   5   7       2138.66       2120.44        63.56 o                         
   4   5   7       1309.17       1311.15       127.97 o                         
   5   5   7        784.50        826.79        28.20 o                         
   6   5   7        524.77        609.17        53.83 o                         
   7   5   7          0.83         20.24        15.51 o                         
   8   5   7        773.08        812.31        19.71 o                         
   9   5   7        114.82        114.14        19.96 o                         
  10   5   7         85.83         76.06        17.06 o                         
  11   5   7         13.31         -2.48        17.98 o                         
  -5   6   7        212.85        198.30        61.20 o                         
  -4   6   7        838.75        937.96        27.61 o                         
  -3   6   7          4.58         18.29        23.77 o                         
  -2   6   7        980.42       1028.54        26.67 o                         
  -1   6   7       1444.11       1435.24        68.18 o                         
   0   6   7        408.25        414.37        22.98 o                         
   1   6   7        392.43        403.79        25.35 o                         
   2   6   7        557.72        567.36        21.37 o                         
   3   6   7        408.82        440.79        20.10 o                         
   4   6   7       1128.91       1108.22        71.62 o                         
   5   6   7         90.09        161.15        54.52 o                         
   6   6   7        430.64        446.25        17.98 o                         
   7   6   7        226.56        279.30        22.38 o                         
   8   6   7        100.50         95.66        35.60 o                         
   9   6   7        366.49        391.53        46.35 o                         
  10   6   7         87.38         71.52        16.99 o                         
  11   6   7        331.27        176.10        18.32 o                         
  -4   7   7         33.52         60.79        30.39 o                         
  -3   7   7        246.33        233.51        28.30 o                         
  -2   7   7        107.68         97.16        24.00 o                         
  -1   7   7        919.19        875.34        29.68 o                         
   0   7   7          1.93         24.50        20.92 o                         
   1   7   7       1421.02       1360.09        27.86 o                         
   2   7   7         24.87         41.35        23.34 o                         
   3   7   7        664.64        592.92       116.79 o                         
   4   7   7          1.17        -13.67        19.48 o                         
   5   7   7       1298.18       1324.67        56.91 o                         
   6   7   7        109.64        125.31        19.39 o                         
   7   7   7        566.22        612.04        21.70 o                         
   8   7   7        414.77        417.14        27.71 o                         
   9   7   7        361.03        376.41        24.07 o                         
  10   7   7        626.11        466.07        50.68 o                         
  11   7   7         74.41         53.80        20.57 o                         
  -2   8   7        730.84        714.22        30.66 o                         
  -1   8   7        599.72        634.62        27.43 o                         
   0   8   7       1528.69       1534.31       108.10 o                         
   1   8   7        107.40        166.40        26.88 o                         
   2   8   7       1894.38       1848.61       123.54 o                         
   3   8   7        225.99        199.61        24.84 o                         
   4   8   7        568.51        575.41        32.44 o                         
   5   8   7        469.52        450.21        24.64 o                         
   6   8   7        428.96        439.39        54.94 o                         
   7   8   7        140.04        153.60        21.86 o                         
   8   8   7        213.93        257.94        32.61 o                         
   9   8   7        112.03         83.43        32.18 o                         
  10   8   7        447.28        352.18        28.51 o                         
  -1   9   7          8.84          3.60        31.24 o                         
   0   9   7        328.32        313.20        36.45 o                         
   1   9   7        241.34        219.31        37.32 o                         
   2   9   7        125.30        170.25        25.49 o                         
   3   9   7        687.25        670.63        60.31 o                         
   4   9   7          0.10          0.72        46.25 o                         
   5   9   7        192.65        167.28        26.77 o                         
   6   9   7          0.06         10.02        27.78 o                         
   7   9   7        200.01        226.49        27.64 o                         
   8   9   7         26.41         12.13        24.41 o                         
   9   9   7        730.12        625.59        38.90 o                         
  10   9   7          0.72        -19.33        32.48 o                         
   1  10   7        151.70        231.10        66.08 o                         
   2  10   7         76.97         86.27        35.55 o                         
   3  10   7        405.76        394.71        48.13 o                         
   4  10   7        534.67        562.65        60.95 o                         
   5  10   7         47.15         27.83        29.92 o                         
   6  10   7        794.00        849.97        51.54 o                         
   7  10   7          9.80         61.53        32.13 o                         
   8  10   7        694.75        720.13        32.03 o                         
   9  10   7         19.79         35.35        29.84 o                         
   3  11   7        118.45        122.75        43.05 o                         
   4  11   7        115.00        116.83        39.53 o                         
   5  11   7        237.47        269.87        40.01 o                         
   6  11   7         36.03         39.45        35.69 o                         
   7  11   7        438.68        410.42        76.44 o                         
  -4  -9   8          7.11        -44.06        50.18 o                         
  -3  -9   8        222.04        333.74        67.58 o                         
  -2  -9   8         13.45         20.24        38.94 o                         
  -1  -9   8        508.26        646.84       124.96 o                         
  -6  -8   8        225.96        205.71        36.57 o                         
  -5  -8   8        125.00        116.04        38.18 o                         
  -4  -8   8       1111.17       1189.62        48.57 o                         
  -3  -8   8        119.56        152.72        32.06 o                         
  -2  -8   8        855.27        908.13        73.17 o                         
  -1  -8   8          9.81         -5.84        34.21 o                         
   0  -8   8        234.09        254.37        38.79 o                         
   1  -8   8         22.55        -12.06        42.55 o                         
   2  -8   8          1.16        -12.63        52.19 o                         
  -7  -7   8         42.47         30.49        14.53 o                         
  -6  -7   8        101.51        120.70        28.96 o                         
  -5  -7   8         21.48        -16.05        36.76 o                         
  -4  -7   8        669.45        766.55        39.93 o                         
  -3  -7   8        414.36        448.51        36.40 o                         
  -2  -7   8        896.64       1055.67        28.53 o                         
  -1  -7   8        167.23        220.23        29.62 o                         
   0  -7   8        576.50        680.16        89.50 o                         
   1  -7   8         71.20        108.80        31.39 o                         
   2  -7   8        188.64        245.14        36.42 o                         
   3  -7   8         66.01         78.05        31.47 o                         
  -8  -6   8         12.11         48.67        57.30 o                         
  -7  -6   8        145.70        130.09        39.88 o                         
  -6  -6   8          4.10         -0.19        15.52 o                         
  -5  -6   8        715.25        830.49        30.35 o                         
  -4  -6   8          0.86         -3.24        30.37 o                         
  -3  -6   8       1669.68       1722.96        34.49 o                         
  -2  -6   8        111.82         72.96        31.76 o                         
  -1  -6   8        972.39       1164.54        29.80 o                         
   0  -6   8        520.56        552.83        39.35 o                         
   1  -6   8         70.66         80.93        42.57 o                         
   2  -6   8        672.65        687.09        31.44 o                         
   3  -6   8          0.87        -32.87        32.87 o                         
   4  -6   8        632.53        600.24        29.39 o                         
   5  -6   8          2.88        -16.90        53.13 o                         
  -8  -5   8        387.59         89.75        55.69 o                         
  -7  -5   8         11.03        -11.66        44.84 o                         
  -6  -5   8       1062.69       1188.69        71.59 o                         
  -5  -5   8        171.83        191.05        33.85 o                         
  -4  -5   8        351.28        386.16        22.88 o                         
  -3  -5   8          7.49         20.86        24.10 o                         
  -2  -5   8        489.27        454.14        28.03 o                         
  -1  -5   8          0.15         28.00        27.74 o                         
   0  -5   8        176.07        194.59        38.18 o                         
   1  -5   8        387.84        427.68        31.31 o                         
   2  -5   8        441.30        497.27        40.36 o                         
   3  -5   8        977.61        992.25        45.92 o                         
   4  -5   8        216.50        288.96        51.29 o                         
   5  -5   8        622.74        604.28        59.81 o                         
   6  -5   8        175.52        184.75        37.96 o                         
  -8  -4   8        163.42        138.53        52.06 o                         
  -7  -4   8        310.51        181.86        44.88 o                         
  -6  -4   8        164.34        169.59        15.13 o                         
  -5  -4   8        228.42        242.30        12.03 o                         
  -4  -4   8        194.78        262.49        35.86 o                         
  -3  -4   8         24.52         -8.29        20.86 o                         
  -2  -4   8        264.50        242.48        24.61 o                         
  -1  -4   8        254.27        266.58        27.47 o                         
   0  -4   8        272.40        227.84        28.57 o                         
   1  -4   8       2208.81       2254.14        34.54 o                         
   2  -4   8        143.76        152.53        23.64 o                         
   3  -4   8       2232.07       2244.26        40.59 o                         
   4  -4   8        247.31        279.85        33.13 o                         
   5  -4   8        989.02        983.91        29.77 o                         
   6  -4   8        581.29        636.63        32.04 o                         
   7  -4   8        151.02        120.77        36.99 o                         
  -8  -3   8         35.46        -42.74        51.35 o                         
  -7  -3   8       1032.18        998.95        48.62 o                         
  -6  -3   8        144.91        215.03        35.76 o                         
  -5  -3   8       1285.11       1497.22        24.28 o                         
  -4  -3   8        284.71        328.16        21.25 o                         
  -3  -3   8         34.54         31.45        16.85 o                         
  -2  -3   8         80.92        126.26        21.08 o                         
  -1  -3   8         28.22         42.88        22.86 o                         
   0  -3   8        720.72        809.95        26.88 o                         
   1  -3   8          0.26        -26.76        26.76 o                         
   2  -3   8       1099.41       1127.90        25.76 o                         
   3  -3   8          2.48          3.73        52.68 o                         
   4  -3   8        784.61        790.44        63.59 o                         
   5  -3   8          1.53        -16.20        23.74 o                         
   6  -3   8        259.18        266.68        27.16 o                         
   7  -3   8         20.79        -31.59        31.59 o                         
  -8  -2   8        634.28        634.85        55.18 o                         
  -7  -2   8         21.76         65.28        42.98 o                         
  -6  -2   8        355.73        390.94        37.13 o                         
  -5  -2   8         36.08         35.84         9.99 o                         
  -4  -2   8        352.75        370.25        13.72 o                         
  -3  -2   8       1215.22       1298.21        13.44 o                         
  -2  -2   8          0.40         12.26        10.39 o                         
  -1  -2   8       2120.77       2182.42        23.91 o                         
   0  -2   8          8.09         74.77        21.78 o                         
   1  -2   8        115.09        125.56        24.08 o                         
   2  -2   8        350.40        371.96        26.56 o                         
   3  -2   8        198.74        218.51        25.69 o                         
   4  -2   8        875.33        865.66        27.05 o                         
   5  -2   8        462.99        466.77        29.35 o                         
   6  -2   8        529.82        518.52        21.81 o                         
   7  -2   8        980.07       1055.41        28.69 o                         
   8  -2   8         18.05         19.87        33.82 o                         
  -8  -1   8          5.90        -40.52        53.50 o                         
  -7  -1   8        192.82        160.78        41.71 o                         
  -6  -1   8        321.27        356.67        18.49 o                         
  -5  -1   8        164.11        218.74        10.42 o                         
  -4  -1   8          1.49         13.85        17.91 o                         
  -3  -1   8       1897.77       2035.12        23.61 o                         
  -2  -1   8       1707.61       1853.87        35.46 o                         
  -1  -1   8       2323.51       2366.94        14.60 o                         
   0  -1   8       4073.70       4419.98        29.32 o                         
   1  -1   8       1682.88       1708.86        20.22 o                         
   2  -1   8        760.97        812.39        24.64 o                         
   3  -1   8       1873.16       1771.23        13.44 o                         
   4  -1   8        697.16        735.49        33.83 o                         
   5  -1   8        739.92        747.43        24.31 o                         
   6  -1   8        399.84        420.59        17.69 o                         
   7  -1   8          2.06          4.98        20.78 o                         
   8  -1   8        625.59        696.95        26.51 o                         
   9  -1   8          5.97         54.06        31.09 o                         
  -8   0   8        199.11         84.21        53.96 o                         
  -7   0   8         97.81         45.42        43.93 o                         
  -6   0   8        390.71        441.52        35.51 o                         
  -5   0   8          3.12         -8.56        14.97 o                         
  -4   0   8        606.54        616.47        15.91 o                         
  -3   0   8         38.26         42.06        14.96 o                         
  -2   0   8       3221.54       3388.43        49.35 o                         
  -1   0   8       1073.55       1145.23        12.91 o                         
   0   0   8       1913.52       1891.25        20.17 o                         
   1   0   8       3132.54       3006.04       155.99 o                         
   3   0   8        517.49        519.34         7.65 o                         
   4   0   8         22.79         28.49        20.02 o                         
   5   0   8         68.59         97.83        44.41 o                         
   6   0   8          0.70         -4.22        16.63 o                         
   7   0   8         18.60         -0.62        18.32 o                         
   8   0   8        147.31        162.34        31.98 o                         
   9   0   8        222.01        233.21        43.42 o                         
  -7   1   8        230.77        238.84        16.54 o                         
  -6   1   8          4.69          6.84        18.94 o                         
  -5   1   8        365.69        401.93        28.10 o                         
  -4   1   8        240.14        232.27        13.39 o                         
  -3   1   8        526.58        588.50        13.58 o                         
  -2   1   8          6.37         21.85         9.52 o                         
  -1   1   8       1121.08       1191.80        11.76 o                         
   0   1   8        482.14        427.36        20.08 o                         
   1   1   8       4090.11       4171.06        27.27 o                         
   2   1   8          0.63         -4.22        20.05 o                         
   3   1   8        648.88        648.51        21.34 o                         
   4   1   8        595.60        618.60        23.25 o                         
   5   1   8        123.80        149.96        27.77 o                         
   6   1   8       1781.84       2005.35        22.74 o                         
   7   1   8        189.07        207.62        18.44 o                         
   8   1   8        591.78        677.62        23.13 o                         
   9   1   8        382.62        323.21        26.75 o                         
  10   1   8        200.17         98.38        30.14 o                         
  -7   2   8        132.99        113.65        23.50 o                         
  -6   2   8        259.73        309.43        17.20 o                         
  -5   2   8        204.99        254.45        21.38 o                         
  -4   2   8        498.44        625.40        59.54 o                         
  -3   2   8         12.42         -6.83        14.02 o                         
  -2   2   8        785.40        875.23        34.29 o                         
  -1   2   8       1698.85       1820.01        31.35 o                         
   0   2   8       3003.51       3192.95       105.69 o                         
   1   2   8       2136.00       2243.82        15.81 o                         
   2   2   8       6202.68       6849.31       266.33 o                         
   3   2   8        192.21        195.15        19.98 o                         
   4   2   8       1600.66       1725.64        16.26 o                         
   5   2   8       3136.37       3391.46        67.21 o                         
   6   2   8        435.72        512.32        17.68 o                         
   7   2   8       1054.95       1209.86        14.69 o                         
   8   2   8        198.40        244.20        15.54 o                         
   9   2   8        258.73        238.98        34.37 o                         
  10   2   8        106.86         99.92        34.76 o                         
  -6   3   8        314.14        272.85        24.57 o                         
  -5   3   8        644.50        739.20        52.22 o                         
  -4   3   8        607.89        687.38        16.95 o                         
  -3   3   8       1639.78       1746.12        54.33 o                         
  -2   3   8        286.36        304.63        31.71 o                         
  -1   3   8       1254.02       1295.23        47.46 o                         
   0   3   8        248.87        270.01        10.33 o                         
   1   3   8          4.76          2.01        22.03 o                         
   2   3   8         60.68         60.16        14.81 o                         
   3   3   8       1004.75       1044.83        34.70 o                         
   4   3   8          0.35         -9.17         9.65 o                         
   5   3   8       1362.25       1475.94        21.88 o                         
   6   3   8          0.13        -21.78        23.34 o                         
   7   3   8       1602.96       1826.22        41.33 o                         
   8   3   8         17.49         36.09        15.27 o                         
   9   3   8        401.04        447.87        29.92 o                         
  10   3   8         41.55         12.71        24.57 o                         
  -6   4   8         47.02         66.65        27.16 o                         
  -5   4   8        223.92        294.70        21.51 o                         
  -4   4   8        178.54        226.83        19.06 o                         
  -3   4   8        637.62        649.89        17.71 o                         
  -2   4   8        309.69        340.78        15.91 o                         
  -1   4   8        594.20        634.46        16.31 o                         
   0   4   8         84.08         99.66        13.19 o                         
   1   4   8         62.66         71.48        17.14 o                         
   2   4   8          1.09         -2.23        13.24 o                         
   3   4   8        523.05        450.38        35.63 o                         
   4   4   8        989.42       1037.24        44.73 o                         
   5   4   8        766.55        809.88        25.20 o                         
   6   4   8       2883.03       3151.57        31.47 o                         
   7   4   8         10.36         35.29        32.86 o                         
   8   4   8       2412.26       2822.01        51.37 o                         
   9   4   8         23.43         15.22        17.58 o                         
  10   4   8        558.82        556.18       142.69 o                         
  11   4   8        169.11         90.91        20.64 o                         
  -5   5   8         80.45         70.88        26.68 o                         
  -4   5   8        735.07        813.68        28.29 o                         
  -3   5   8        207.07        276.19        29.94 o                         
  -2   5   8       1467.39       1460.74        51.39 o                         
  -1   5   8        380.96        380.75        44.39 o                         
   0   5   8        710.68        730.00        31.81 o                         
   1   5   8       2077.28       2088.93       131.80 o                         
   2   5   8          0.70         14.98        16.39 o                         
   3   5   8        668.77        803.08        54.70 o                         
   4   5   8        264.01        216.44        27.46 o                         
   5   5   8        403.91        437.43        18.18 o                         
   6   5   8        208.40        235.57        26.03 o                         
   7   5   8       1244.80       1392.35        19.97 o                         
   8   5   8         86.99         82.94        21.49 o                         
   9   5   8        532.16        469.96        33.89 o                         
  10   5   8          0.33        -18.01        18.01 o                         
  11   5   8        121.17         99.76        20.97 o                         
  -4   6   8         29.08         12.71        27.25 o                         
  -3   6   8        570.51        591.81        38.26 o                         
  -2   6   8          0.31          5.23        21.01 o                         
  -1   6   8        244.49        241.80        25.36 o                         
   0   6   8        182.15        171.94        19.93 o                         
   1   6   8        609.36        641.44        22.96 o                         
   2   6   8        382.77        404.00        21.09 o                         
   3   6   8         37.09         47.21        32.88 o                         
   4   6   8        246.94        294.19        28.71 o                         
   5   6   8        311.49        323.72        19.44 o                         
   6   6   8         25.14         52.54        18.98 o                         
   7   6   8        631.13        640.75        28.05 o                         
   8   6   8         19.71         25.40        18.52 o                         
   9   6   8        540.47        578.10        23.55 o                         
  10   6   8         60.34         89.56        24.15 o                         
  11   6   8         89.03         51.30        20.80 o                         
  -3   7   8         19.03         11.07        27.82 o                         
  -2   7   8        104.15        117.05        24.54 o                         
  -1   7   8        215.55        236.12        21.98 o                         
   0   7   8        867.82        900.55        59.28 o                         
   1   7   8        277.67        334.39        25.11 o                         
   2   7   8       2312.38       2239.74       135.51 o                         
   3   7   8         12.05         29.02        20.99 o                         
   4   7   8       1347.85       1379.96       105.53 o                         
   5   7   8        496.32        459.04        22.28 o                         
   6   7   8        502.17        553.49        60.90 o                         
   7   7   8         34.05         22.35        21.83 o                         
   8   7   8        154.43        122.12        29.44 o                         
   9   7   8        107.22         89.95        25.94 o                         
  10   7   8         78.97         59.63        26.75 o                         
  -2   8   8         47.49         66.50        31.55 o                         
  -1   8   8        483.05        465.70        27.64 o                         
   0   8   8         33.92         11.87        26.82 o                         
   1   8   8       1078.38       1065.81       103.49 o                         
   2   8   8        140.88        140.18        27.85 o                         
   3   8   8       2566.11       2540.51       194.87 o                         
   4   8   8         54.53         85.17        25.15 o                         
   5   8   8        910.48        943.96        25.42 o                         
   6   8   8        131.98        153.32        23.97 o                         
   7   8   8          1.83         66.85        28.50 o                         
   8   8   8         69.32        109.95        23.53 o                         
   9   8   8          1.57          4.26        27.18 o                         
  10   8   8         23.92        -20.51        29.91 o                         
  -1   9   8         18.60        103.64        55.30 o                         
   0   9   8        250.37        194.95        30.06 o                         
   1   9   8         38.66        103.28        39.90 o                         
   2   9   8        454.76        403.56        33.29 o                         
   3   9   8        355.91        290.00        31.26 o                         
   4   9   8        290.33        284.90        29.82 o                         
   5   9   8        249.28        290.32        29.19 o                         
   6   9   8        517.85        571.63        87.07 o                         
   7   9   8          6.45          1.53        53.74 o                         
   8   9   8        416.46        425.44        51.97 o                         
   9   9   8         32.72         41.65        30.52 o                         
  10   9   8        505.45        368.86        64.79 o                         
   1  10   8        246.89        180.31        45.10 o                         
   2  10   8        403.38        385.21        38.98 o                         
   3  10   8         54.53         53.16        36.20 o                         
   4  10   8        614.18        589.77        65.47 o                         
   5  10   8        156.46        120.99        34.12 o                         
   6  10   8         54.79          9.30        33.13 o                         
   7  10   8       1129.05       1288.79        48.51 o                         
   8  10   8         20.51         57.71        34.19 o                         
   9  10   8        676.90        592.16        41.09 o                         
   4  11   8         18.56         50.38        43.63 o                         
   5  11   8          1.96         45.51        38.15 o                         
   6  11   8         32.61         37.24        36.51 o                         
   7  11   8         39.61        -16.22        38.47 o                         
  -5  -8   9         39.02         15.34        46.37 o                         
  -4  -8   9         11.31         86.99        42.69 o                         
  -3  -8   9        126.07        118.87        47.76 o                         
  -2  -8   9         13.38         35.96        45.15 o                         
  -1  -8   9        360.62        428.86        56.83 o                         
   0  -8   9          0.15         37.70        39.18 o                         
   1  -8   9        179.98        285.29        42.05 o                         
  -6  -7   9         80.90         47.59        36.93 o                         
  -5  -7   9          9.03        -40.03        40.03 o                         
  -4  -7   9         46.99         81.48        39.10 o                         
  -3  -7   9        136.41        116.55        41.52 o                         
  -2  -7   9         50.12        106.31        42.98 o                         
  -1  -7   9        294.25        274.36        44.84 o                         
   0  -7   9        126.45        163.28        32.85 o                         
   1  -7   9        436.23        490.04        37.73 o                         
   2  -7   9        232.21        340.71       130.04 o                         
   3  -7   9        160.50        174.44        38.98 o                         
  -7  -6   9         29.84         30.81         9.68 o                         
  -6  -6   9        741.61        674.22        86.39 o                         
  -5  -6   9        147.75        148.63        30.39 o                         
  -4  -6   9        906.26        980.90        36.13 o                         
  -3  -6   9        703.41        727.79        34.03 o                         
  -2  -6   9        846.67        888.84        39.20 o                         
  -1  -6   9         85.28        164.54        36.64 o                         
   0  -6   9        622.40        711.42        41.32 o                         
   1  -6   9        202.50        232.74        42.79 o                         
   2  -6   9        237.54        179.93        44.98 o                         
   3  -6   9        172.10        214.93        46.98 o                         
   4  -6   9         19.53         82.61        34.85 o                         
  -7  -5   9        297.68        229.08        50.30 o                         
  -6  -5   9          0.73         -6.99        14.62 o                         
  -5  -5   9       1153.51       1198.01        52.93 o                         
  -4  -5   9        194.18        162.66        24.61 o                         
  -3  -5   9        785.55        928.67        28.37 o                         
  -2  -5   9        192.64        208.27        28.91 o                         
  -1  -5   9        309.16        317.83        33.64 o                         
   0  -5   9          2.53         25.30        32.74 o                         
   1  -5   9        270.52        333.71        35.93 o                         
   2  -5   9         10.59         55.30        37.66 o                         
   3  -5   9        345.22        337.95        43.27 o                         
   4  -5   9         49.20         68.91        26.40 o                         
   5  -5   9        143.23        140.74        32.34 o                         
  -8  -4   9         11.64        -56.40        56.40 o                         
  -7  -4   9         16.55        -16.44        47.79 o                         
  -6  -4   9        109.20        106.72        11.36 o                         
  -5  -4   9        191.52        171.51        17.96 o                         
  -4  -4   9        805.76        891.55        16.04 o                         
  -3  -4   9        360.72        395.11        22.52 o                         
  -2  -4   9       1129.39       1199.33        28.74 o                         
  -1  -4   9         17.61        -26.76        26.76 o                         
   0  -4   9        555.28        580.11        29.10 o                         
   1  -4   9         71.19         63.11        31.52 o                         
   2  -4   9        557.47        566.77        34.44 o                         
   3  -4   9        395.49        364.20        27.42 o                         
   4  -4   9        488.94        515.40        25.08 o                         
   5  -4   9        395.59        402.40        28.38 o                         
   6  -4   9        467.35        515.24       120.49 o                         
  -8  -3   9         69.03         30.61        51.81 o                         
  -7  -3   9        128.95        102.65        46.67 o                         
  -6  -3   9        162.46        158.28         8.93 o                         
  -5  -3   9        454.96        532.26        12.65 o                         
  -4  -3   9       1009.85       1117.51        15.89 o                         
  -3  -3   9        737.61        870.29        13.89 o                         
  -2  -3   9       1091.24       1186.32        25.69 o                         
  -1  -3   9       2571.83       2791.93        31.79 o                         
   0  -3   9          3.08          7.49        26.71 o                         
   1  -3   9        572.82        544.47        23.00 o                         
   2  -3   9        791.43        908.04        33.22 o                         
   3  -3   9        203.67        199.45        15.67 o                         
   4  -3   9        513.20        473.19        18.89 o                         
   5  -3   9        243.13        258.24        69.03 o                         
   6  -3   9         69.55        123.22        50.21 o                         
   7  -3   9        361.02        342.88        30.49 o                         
  -8  -2   9        271.41        164.59        62.94 o                         
  -7  -2   9        317.72        224.47        45.23 o                         
  -6  -2   9        260.19        240.17        25.42 o                         
  -5  -2   9        196.97        214.40        11.74 o                         
  -4  -2   9          3.76         -1.30        11.33 o                         
  -3  -2   9       1146.21       1271.10        36.16 o                         
  -2  -2   9         40.53         63.34        19.59 o                         
  -1  -2   9        949.09       1009.59        24.88 o                         
   0  -2   9        229.05        223.40        24.44 o                         
   1  -2   9        109.83        138.14        25.52 o                         
   2  -2   9        256.22        286.80        29.32 o                         
   3  -2   9          2.98         30.21        48.30 o                         
   4  -2   9        730.99        783.59        17.56 o                         
   5  -2   9        264.07        303.76        29.66 o                         
   6  -2   9        642.24        732.67        23.82 o                         
   7  -2   9         20.17         -3.97        25.10 o                         
   8  -2   9        331.62        280.86        31.92 o                         
  -7  -1   9         49.65         55.33        47.01 o                         
  -6  -1   9        526.37        559.56        37.36 o                         
  -5  -1   9         40.02         19.84        31.76 o                         
  -4  -1   9        797.30        891.23        27.77 o                         
  -3  -1   9          6.44         20.41        20.88 o                         
  -2  -1   9        512.32        543.10        14.12 o                         
  -1  -1   9        463.48        445.40        26.38 o                         
   0  -1   9       1065.19       1105.82        20.37 o                         
   1  -1   9        829.49        919.04        25.15 o                         
   2  -1   9        738.36        712.35        27.44 o                         
   3  -1   9       2778.84       2855.65        38.42 o                         
   4  -1   9        458.12        475.69        21.91 o                         
   5  -1   9       1789.87       2003.65        19.10 o                         
   6  -1   9         37.95         70.90        43.73 o                         
   7  -1   9        156.34        131.74        22.32 o                         
   8  -1   9         21.62         25.52        47.08 o                         
   9  -1   9          3.45        -48.71        48.71 o                         
  -7   0   9        963.67        755.19        52.23 o                         
  -6   0   9         13.92         22.45        15.77 o                         
  -5   0   9       1729.93       2020.20        52.36 o                         
  -4   0   9        349.74        384.21        33.15 o                         
  -3   0   9       1228.38       1334.30        22.39 o                         
  -2   0   9        705.87        721.39        14.72 o                         
  -1   0   9        134.43        131.75        16.55 o                         
   0   0   9        880.21        920.96        29.82 o                         
   1   0   9       1131.87        969.68       100.66 o                         
   2   0   9        781.12        835.86        19.22 o                         
   3   0   9       2076.55       1996.27        30.32 o                         
   4   0   9        991.62       1031.78        29.36 o                         
   5   0   9        528.56        597.09        22.26 o                         
   6   0   9        166.28        197.43        16.49 o                         
   7   0   9        167.79        137.19        32.20 o                         
   8   0   9         82.16        103.33        38.35 o                         
   9   0   9         26.59         50.11        34.27 o                         
  -7   1   9        191.80        156.97        19.12 o                         
  -6   1   9        686.85        795.36        24.83 o                         
  -5   1   9        211.95        201.96        19.62 o                         
  -4   1   9        727.84        767.94        91.43 o                         
  -3   1   9        105.60         97.31        15.59 o                         
  -2   1   9        456.02        438.26        37.12 o                         
  -1   1   9        767.15        711.77        13.62 o                         
   0   1   9        155.15        137.09        20.73 o                         
   1   1   9          0.05        -15.56        15.56 o                         
   2   1   9       4444.13       4614.49        32.25 o                         
   3   1   9        100.80         74.91        23.03 o                         
   4   1   9       3516.61       3773.54        33.00 o                         
   5   1   9        146.63        196.51        45.93 o                         
   6   1   9       1430.58       1628.40        22.30 o                         
   7   1   9        249.88        290.91        20.17 o                         
   8   1   9        130.97        187.71        43.37 o                         
   9   1   9        476.35        468.17        63.01 o                         
  10   1   9          6.66        -31.04        31.04 o                         
  -7   2   9          0.05         13.93        26.81 o                         
  -6   2   9        275.36        329.94        82.57 o                         
  -5   2   9         80.89        121.44        22.55 o                         
  -4   2   9        356.43        435.27        33.18 o                         
  -3   2   9        724.80        812.12        15.06 o                         
  -2   2   9        200.44        240.00        36.21 o                         
  -1   2   9       4109.59       4487.56       196.78 o                         
   0   2   9         26.78         45.26        11.85 o                         
   1   2   9       2567.07       2737.71        44.30 o                         
   2   2   9        375.24        400.23        17.22 o                         
   3   2   9       1089.01       1131.78        25.86 o                         
   4   2   9         93.87        118.24        24.10 o                         
   5   2   9        679.39        747.06        26.00 o                         
   6   2   9        176.91        197.96        13.82 o                         
   7   2   9        205.81        239.93        29.33 o                         
   8   2   9        166.30        167.59        22.08 o                         
   9   2   9         46.78         14.96        43.25 o                         
  10   2   9        516.81        390.66        40.96 o                         
  -6   3   9         18.00          9.96        21.40 o                         
  -5   3   9         62.11         81.49        20.37 o                         
  -4   3   9        429.62        472.02        35.26 o                         
  -3   3   9        242.87        305.34        15.63 o                         
  -2   3   9       3034.23       3395.64       142.19 o                         
  -1   3   9        709.41        791.32        57.17 o                         
   0   3   9       4553.74       4993.85       151.10 o                         
   1   3   9          0.08          7.99        10.49 o                         
   2   3   9       1094.05       1072.45        92.51 o                         
   3   3   9         99.54         76.50        24.47 o                         
   4   3   9          7.31         -6.42         8.32 o                         
   5   3   9         82.84         64.21        27.20 o                         
   6   3   9        183.95        228.75        13.69 o                         
   7   3   9          6.02          3.50        29.38 o                         
   8   3   9        665.42        739.44        22.70 o                         
   9   3   9        179.31        180.01        19.46 o                         
  10   3   9        701.78        492.32        23.99 o                         
  -5   4   9        142.89        177.54        44.96 o                         
  -4   4   9         89.99        117.32        19.40 o                         
  -3   4   9         98.91        137.81        17.50 o                         
  -2   4   9        963.32       1073.81        37.07 o                         
  -1   4   9        115.48        120.36        15.13 o                         
   0   4   9       3702.48       3961.82       119.60 o                         
   1   4   9       1421.01       1513.61        31.38 o                         
   2   4   9       1186.82       1247.58        60.55 o                         
   3   4   9       1823.24       2004.16       100.39 o                         
   4   4   9        435.63        493.15        15.79 o                         
   5   4   9        453.21        535.74        22.25 o                         
   6   4   9         13.47         37.24        14.94 o                         
   7   4   9       1176.67       1309.44        29.35 o                         
   8   4   9         39.01         33.58        17.33 o                         
   9   4   9       1058.50       1115.79       118.46 o                         
  10   4   9         57.38         42.80        25.23 o                         
  -5   5   9        127.01        149.41        27.36 o                         
  -4   5   9        138.47        164.07        24.08 o                         
  -3   5   9        973.35       1118.84        28.26 o                         
  -2   5   9          7.99         -5.19        18.52 o                         
  -1   5   9       1292.28       1404.01        50.62 o                         
   0   5   9         36.16         55.09        14.97 o                         
   1   5   9       1498.33       1588.13        67.58 o                         
   2   5   9        216.70        184.28        21.04 o                         
   3   5   9        463.11        558.29        53.39 o                         
   4   5   9       2000.44       2213.12        96.76 o                         
   5   5   9         39.31         54.30        20.94 o                         
   6   5   9       1282.58       1446.87        30.20 o                         
   7   5   9         39.80         99.26        30.10 o                         
   8   5   9        622.64        764.28        35.52 o                         
   9   5   9         37.17         48.96        20.13 o                         
  10   5   9         34.34         19.93        30.59 o                         
  11   5   9         40.00         -9.51        34.49 o                         
  -4   6   9        629.95        717.78        32.17 o                         
  -3   6   9        209.54        224.10        25.58 o                         
  -2   6   9        337.71        356.22        21.92 o                         
  -1   6   9         87.73         66.34        19.72 o                         
   0   6   9         11.52          2.89        17.79 o                         
   1   6   9        170.75        186.65        21.66 o                         
   2   6   9        258.11        308.42        22.26 o                         
   3   6   9         16.10         -8.43        46.63 o                         
   4   6   9        333.15        358.91        20.76 o                         
   5   6   9       1582.52       1750.42       115.65 o                         
   6   6   9        361.76        404.58        20.28 o                         
   7   6   9        857.72        911.38        31.37 o                         
   8   6   9        315.60        323.07        30.22 o                         
   9   6   9        154.99        175.87        21.19 o                         
  10   6   9        253.43        228.28        28.66 o                         
  -3   7   9        429.25        528.14        50.58 o                         
  -2   7   9        108.87         87.41        26.87 o                         
  -1   7   9        157.91        179.16        24.34 o                         
   0   7   9         35.90         20.53        20.52 o                         
   1   7   9        111.46        134.43        25.64 o                         
   2   7   9          0.41          1.62        19.64 o                         
   3   7   9        641.12        702.11        24.10 o                         
   4   7   9        161.56        179.01        52.17 o                         
   5   7   9       3237.90       3464.18       303.34 o                         
   6   7   9        528.26        559.70        66.18 o                         
   7   7   9       1166.71       1322.99        93.61 o                         
   8   7   9        267.88        297.21        35.22 o                         
   9   7   9        129.85        148.52        27.38 o                         
  10   7   9        186.38        115.64        25.87 o                         
  -2   8   9        538.86        556.09        50.54 o                         
  -1   8   9        145.27        129.25        29.14 o                         
   0   8   9        366.22        354.47        34.01 o                         
   1   8   9        173.53        189.98        29.64 o                         
   2   8   9        552.99        601.52        58.03 o                         
   3   8   9        279.22        313.21        58.24 o                         
   4   8   9        670.25        670.98        27.73 o                         
   5   8   9         14.71         45.80        26.22 o                         
   6   8   9        741.68        753.45        76.32 o                         
   7   8   9         89.14        109.08        32.24 o                         
   8   8   9        192.68        115.70        79.18 o                         
   9   8   9          0.58          1.25        28.97 o                         
  10   8   9         61.98         39.10        46.14 o                         
   0   9   9         13.74        103.60        32.03 o                         
   1   9   9        801.63        772.11        49.90 o                         
   2   9   9         46.73        -23.05        67.24 o                         
   3   9   9        763.33        713.31        91.78 o                         
   4   9   9         38.37         17.60        39.05 o                         
   5   9   9         85.01         67.27        30.95 o                         
   6   9   9        426.72        507.04        47.14 o                         
   7   9   9        444.23        496.99        67.57 o                         
   8   9   9        136.16        122.79        32.27 o                         
   9   9   9        488.30        285.85        51.40 o                         
   1  10   9        310.41        313.71        34.92 o                         
   2  10   9        917.27        845.86       109.66 o                         
   3  10   9        425.48        381.18        37.73 o                         
   4  10   9        990.92       1023.24       106.43 o                         
   5  10   9        114.33        182.42        36.26 o                         
   6  10   9        475.91        358.91        36.12 o                         
   7  10   9         20.48         31.74        34.36 o                         
   8  10   9        247.63        210.15        50.62 o                         
   5  11   9        224.32        226.24        43.84 o                         
   6  11   9          6.93        -31.37        60.79 o                         
  -4  -8  10        155.81        107.70        54.64 o                         
  -3  -8  10          9.96        -17.25        50.52 o                         
  -2  -8  10          4.40         26.98        54.13 o                         
  -1  -8  10          0.16         26.30        61.96 o                         
  -6  -7  10        241.81        168.65        29.46 o                         
  -5  -7  10          1.26          6.17        35.71 o                         
  -4  -7  10        117.28         97.43        39.15 o                         
  -3  -7  10        104.74         67.89        42.74 o                         
  -2  -7  10         21.88         19.27        47.42 o                         
  -1  -7  10         63.56        121.36        47.52 o                         
   0  -7  10         34.18         73.74        50.40 o                         
   1  -7  10        168.73        148.71        52.03 o                         
   2  -7  10        248.58        194.79        62.89 o                         
  -6  -6  10         86.99         95.85        20.42 o                         
  -5  -6  10        642.66        698.25       157.23 o                         
  -4  -6  10         20.29         54.25        31.52 o                         
  -3  -6  10        437.70        478.00        35.05 o                         
  -2  -6  10        631.12        765.60        39.91 o                         
  -1  -6  10        168.29        167.66        42.96 o                         
   0  -6  10        637.81        747.04        42.93 o                         
   1  -6  10        172.35        149.19        43.93 o                         
   2  -6  10        315.88        221.59        48.23 o                         
   3  -6  10        253.70        245.24        36.71 o                         
   4  -6  10         57.46         74.00        34.70 o                         
  -7  -5  10          3.59        -48.91        48.91 o                         
  -6  -5  10        338.58        317.57        64.28 o                         
  -5  -5  10         23.80         -0.94        16.97 o                         
  -4  -5  10        166.20        111.94        46.93 o                         
  -3  -5  10         26.26          5.68        29.93 o                         
  -2  -5  10        819.91        947.14        33.35 o                         
  -1  -5  10        240.78        240.26        38.98 o                         
   0  -5  10        698.54        815.76        38.81 o                         
   1  -5  10        172.49        197.25        37.69 o                         
   2  -5  10        449.71        489.71        40.57 o                         
   3  -5  10          3.46         -5.88        24.73 o                         
   4  -5  10        178.71        175.98        28.10 o                         
   5  -5  10          8.99         24.68        32.55 o                         
  -7  -4  10         47.92         73.18        50.32 o                         
  -6  -4  10          1.58          0.76        15.00 o                         
  -5  -4  10         96.61         95.43        18.22 o                         
  -4  -4  10          4.34         -4.51        15.50 o                         
  -3  -4  10        480.73        588.72        26.32 o                         
  -2  -4  10         13.24         14.42        26.42 o                         
  -1  -4  10       3043.71       3478.81        38.74 o                         
   0  -4  10         34.33        102.80        31.20 o                         
   1  -4  10       2907.90       3162.06        43.03 o                         
   2  -4  10        114.32        150.46        34.47 o                         
   3  -4  10        490.12        516.77        37.57 o                         
   4  -4  10         94.88         97.14        24.56 o                         
   5  -4  10         19.87         20.53        25.74 o                         
   6  -4  10        298.43        255.33        32.22 o                         
  -7  -3  10        102.91        -24.47        49.96 o                         
  -6  -3  10        215.30        216.68        48.43 o                         
  -5  -3  10         27.34         31.91        13.37 o                         
  -4  -3  10        884.36       1023.88        23.79 o                         
  -3  -3  10          0.67         -1.68        22.47 o                         
  -2  -3  10       1152.90       1300.45        41.96 o                         
  -1  -3  10        159.33        157.10        27.03 o                         
   0  -3  10       2801.65       2945.24        36.10 o                         
   1  -3  10         23.28        -21.10        28.69 o                         
   2  -3  10       1032.11       1036.57        34.61 o                         
   3  -3  10        265.65        277.25        18.27 o                         
   4  -3  10        200.00        223.95        42.69 o                         
   5  -3  10        264.58        273.26        23.62 o                         
   6  -3  10         54.75         74.33        27.62 o                         
   7  -3  10        193.44        160.99        57.76 o                         
  -7  -2  10        149.90         55.06        49.35 o                         
  -6  -2  10         32.10         25.78        10.83 o                         
  -5  -2  10        606.79        690.10        43.27 o                         
  -4  -2  10        151.31        189.33        19.46 o                         
  -3  -2  10        890.91       1017.97        14.32 o                         
  -2  -2  10        222.77        252.90        18.00 o                         
  -1  -2  10        100.28        101.07        13.26 o                         
   0  -2  10        381.95        472.63        26.71 o                         
   1  -2  10         30.69         24.49        27.08 o                         
   2  -2  10        485.92        511.73        29.83 o                         
   3  -2  10        628.87        639.76        14.34 o                         
   4  -2  10          1.03        -10.04        20.92 o                         
   5  -2  10       1328.17       1402.09        48.78 o                         
   6  -2  10         71.84        117.67        22.49 o                         
   7  -2  10        999.02       1103.84       126.52 o                         
   8  -2  10        165.20        145.83        44.80 o                         
  -7  -1  10        207.35        150.27        55.57 o                         
  -6  -1  10         13.47         18.25        14.23 o                         
  -5  -1  10        806.56        803.28        35.33 o                         
  -4  -1  10        163.96        136.21        12.77 o                         
  -3  -1  10       2040.42       2328.51        65.23 o                         
  -2  -1  10        178.19        217.48        15.57 o                         
  -1  -1  10        586.13        607.21        12.72 o                         
   0  -1  10          6.44         -3.08         9.78 o                         
   1  -1  10        486.17        503.45        44.30 o                         
   2  -1  10         57.43         66.12         7.78 o                         
   3  -1  10        358.91        378.46        10.16 o                         
   4  -1  10       1503.62       1615.29        61.08 o                         
   5  -1  10          3.23         -3.51        30.89 o                         
   6  -1  10       1464.51       1574.64        22.25 o                         
   7  -1  10        123.47        137.67        22.92 o                         
   8  -1  10        510.43        541.00        64.41 o                         
  -7   0  10          0.27         -7.10        52.84 o                         
  -6   0  10       1247.34       1186.32        47.95 o                         
  -5   0  10         17.79         18.20        20.54 o                         
  -4   0  10       1797.66       2060.66        40.63 o                         
  -3   0  10          3.68         -0.48        16.23 o                         
  -2   0  10       1328.62       1473.47        24.15 o                         
  -1   0  10        397.08        434.15        15.05 o                         
   0   0  10          2.75          3.08        40.73 o                         
   1   0  10       1003.78       1152.85        26.56 o                         
   2   0  10         15.99        -20.42        25.61 o                         
   3   0  10         47.46         83.09        29.18 o                         
   4   0  10        526.54        576.38        29.81 o                         
   5   0  10        326.53        385.25        29.10 o                         
   6   0  10        721.44        758.23        35.62 o                         
   7   0  10        205.46        189.93        35.76 o                         
   8   0  10        312.22        220.45        44.62 o                         
   9   0  10        209.78        177.32        55.98 o                         
  -7   1  10        403.60        302.46        21.78 o                         
  -6   1  10          8.56        -24.95        24.95 o                         
  -5   1  10        529.77        595.45        22.20 o                         
  -4   1  10         94.94        108.64        19.86 o                         
  -3   1  10        214.39        251.82        18.34 o                         
  -2   1  10         16.12         50.94        14.71 o                         
  -1   1  10        486.54        513.40        30.02 o                         
   0   1  10         92.48        115.63        23.30 o                         
   1   1  10       1559.30       1724.43        27.32 o                         
   2   1  10       1025.16       1190.64        21.56 o                         
   3   1  10       1066.50       1189.96        30.44 o                         
   4   1  10        281.57        309.70        27.03 o                         
   5   1  10       1676.31       1900.25        43.91 o                         
   6   1  10         79.14         99.49        19.26 o                         
   7   1  10       1571.58       1771.48        32.77 o                         
   8   1  10         58.25         77.58        34.66 o                         
   9   1  10        260.86        180.77        31.34 o                         
  -6   2  10        144.34        101.89        30.15 o                         
  -5   2  10        426.00        532.05        25.02 o                         
  -4   2  10         34.29         45.33        15.68 o                         
  -3   2  10        110.65        142.91        22.21 o                         
  -2   2  10        542.38        656.22        19.57 o                         
  -1   2  10         67.75         88.50        12.96 o                         
   0   2  10       4923.55       5415.08       191.54 o                         
   1   2  10        666.07        683.71        26.30 o                         
   2   2  10       5635.09       6199.88        39.13 o                         
   3   2  10       1844.21       1953.49        26.35 o                         
   4   2  10       1180.29       1348.84        28.88 o                         
   5   2  10        191.14        213.59        26.13 o                         
   6   2  10        255.58        270.91        20.40 o                         
   7   2  10         20.66         21.29        30.27 o                         
   8   2  10        108.50         73.31        23.36 o                         
   9   2  10         42.78         17.14        25.76 o                         
  10   2  10         73.12         38.02        33.27 o                         
  -6   3  10        315.18        289.68        31.11 o                         
  -5   3  10        131.18        139.39        26.74 o                         
  -4   3  10        100.34        123.66        19.47 o                         
  -3   3  10        129.56        161.02        16.09 o                         
  -2   3  10         34.74         46.56        21.46 o                         
  -1   3  10        847.71       1022.95        57.42 o                         
   0   3  10         42.15         47.76        14.77 o                         
   1   3  10       1584.70       1837.79        28.20 o                         
   2   3  10          5.54        -17.27        17.27 o                         
   3   3  10       4265.46       4617.98        38.69 o                         
   4   3  10         23.02         32.52        25.66 o                         
   5   3  10        414.32        452.48        31.76 o                         
   6   3  10         24.01         28.36        28.25 o                         
   7   3  10         36.21         32.89        16.35 o                         
   8   3  10          9.60         30.13        25.17 o                         
   9   3  10        126.57         70.14        35.20 o                         
  10   3  10        111.86         48.14        33.37 o                         
  -5   4  10         11.88         -2.24        24.02 o                         
  -4   4  10         81.23         77.64        21.27 o                         
  -3   4  10         15.85         -7.99        19.36 o                         
  -2   4  10        252.38        332.79        17.66 o                         
  -1   4  10         44.04         17.31        14.63 o                         
   0   4  10        703.46        802.53        33.83 o                         
   1   4  10        949.31       1090.73        42.55 o                         
   2   4  10       1052.41       1122.76        24.33 o                         
   3   4  10       1871.27       2029.14       115.43 o                         
   4   4  10       1677.92       1706.77        32.91 o                         
   5   4  10        315.93        362.04        16.87 o                         
   6   4  10       1203.41       1431.80        66.41 o                         
   7   4  10        584.56        672.05        65.06 o                         
   8   4  10        669.65        536.25        32.61 o                         
   9   4  10        341.84        283.56        47.51 o                         
  10   4  10        249.23        201.51        22.34 o                         
  -4   5  10        412.91        531.57        38.66 o                         
  -3   5  10        327.07        391.27        24.40 o                         
  -2   5  10        513.06        574.69        43.55 o                         
  -1   5  10       1614.57       1759.09        91.48 o                         
   0   5  10        771.26        876.23        49.30 o                         
   1   5  10       1121.74       1209.76        55.80 o                         
   2   5  10       1091.86       1130.80       102.73 o                         
   3   5  10         39.42         31.42        20.46 o                         
   4   5  10       1001.61       1043.53        43.37 o                         
   5   5  10        825.79        978.44        46.62 o                         
   6   5  10         33.34         33.07        15.23 o                         
   7   5  10       1332.07       1520.15        33.03 o                         
   8   5  10        272.56        297.95        32.25 o                         
   9   5  10        476.77        437.57        23.37 o                         
  10   5  10         10.50          9.47        20.10 o                         
  -3   6  10        516.78        570.88        27.32 o                         
  -2   6  10        166.69        191.48        24.23 o                         
  -1   6  10        393.10        394.98        21.65 o                         
   0   6  10        173.36        196.91        32.83 o                         
   1   6  10        439.38        402.09        19.91 o                         
   2   6  10          1.00          4.63        33.92 o                         
   3   6  10         54.84         62.89        33.81 o                         
   4   6  10          3.21        -14.76        21.09 o                         
   5   6  10        373.07        374.27        42.77 o                         
   6   6  10        183.14        231.19        22.17 o                         
   7   6  10        585.79        581.50        33.10 o                         
   8   6  10        920.03        828.98        39.30 o                         
   9   6  10        213.60        325.41       103.38 o                         
  10   6  10        637.98        602.24       134.31 o                         
  -2   7  10        438.83        497.39        38.37 o                         
  -1   7  10        186.35        191.92        25.49 o                         
   0   7  10        495.60        505.79        51.39 o                         
   1   7  10         12.05          1.80        19.70 o                         
   2   7  10        383.81        385.66        43.40 o                         
   3   7  10        215.44        222.81        25.08 o                         
   4   7  10         95.68         96.08        24.25 o                         
   5   7  10        523.78        538.16        44.93 o                         
   6   7  10        519.88        596.86        32.60 o                         
   7   7  10        355.27        393.65        32.71 o                         
   8   7  10        490.38        459.91        24.44 o                         
   9   7  10        662.53        605.19        29.80 o                         
  10   7  10        231.21        142.39        31.53 o                         
  -1   8  10        344.69        338.16        30.48 o                         
   0   8  10         44.94         15.87        26.59 o                         
   1   8  10        578.39        556.23        37.52 o                         
   2   8  10        148.79        180.83        30.07 o                         
   3   8  10        868.68        915.96       116.97 o                         
   4   8  10        677.22        671.22        35.94 o                         
   5   8  10         55.32         33.24        29.00 o                         
   6   8  10        182.55        187.82        26.45 o                         
   7   8  10         52.91         65.86        27.03 o                         
   8   8  10          2.27        -26.13        42.76 o                         
   9   8  10        453.74        350.06        81.56 o                         
  10   8  10          8.80         28.47        31.66 o                         
   0   9  10         29.00          3.01        43.38 o                         
   1   9  10         10.48         17.71        29.50 o                         
   2   9  10        356.93        385.38        34.19 o                         
   3   9  10         28.68         41.94        38.86 o                         
   4   9  10        434.37        432.53        35.94 o                         
   5   9  10         28.12         34.30        30.00 o                         
   6   9  10        566.64        539.38        83.55 o                         
   7   9  10         16.80         -0.54        29.73 o                         
   8   9  10        405.77        411.29        64.44 o                         
   9   9  10         13.73         52.40        44.74 o                         
   2  10  10        160.02        164.65        74.94 o                         
   3  10  10        398.61        408.87        39.37 o                         
   4  10  10        284.95        311.07        54.46 o                         
   5  10  10        905.63        872.79        82.56 o                         
   6  10  10          0.27         -6.73        37.34 o                         
   7  10  10        775.63        779.17       121.32 o                         
   8  10  10         24.81         40.29        36.38 o                         
  -4  -7  11          1.63        -42.71        42.71 o                         
  -3  -7  11        481.40        611.31        48.86 o                         
  -2  -7  11         16.16        -52.06        52.06 o                         
  -1  -7  11        281.10        265.67        52.86 o                         
   0  -7  11        143.29         57.91        54.13 o                         
   1  -7  11         51.53         39.84        55.42 o                         
  -6  -6  11        357.66        287.09        68.77 o                         
  -5  -6  11          4.70          1.82        22.17 o                         
  -4  -6  11        184.62        123.21        35.66 o                         
  -3  -6  11          5.72        -30.66        37.40 o                         
  -2  -6  11        106.99        146.14        41.32 o                         
  -1  -6  11          0.81         71.67        46.52 o                         
   0  -6  11        100.73         35.15        47.52 o                         
   1  -6  11        521.07        503.34        56.55 o                         
   2  -6  11         13.36        -15.12        53.96 o                         
   3  -6  11        456.12        519.38        54.39 o                         
  -6  -5  11          7.33         33.22        45.16 o                         
  -5  -5  11        287.97        256.04        21.71 o                         
  -4  -5  11         86.76         68.64        18.77 o                         
  -3  -5  11          1.46        -24.81        31.79 o                         
  -2  -5  11         79.97        121.73        34.27 o                         
  -1  -5  11         65.81         99.31        36.93 o                         
   0  -5  11         52.91        116.09        37.47 o                         
   1  -5  11        384.52        408.01        44.79 o                         
   2  -5  11        213.79        218.33        43.88 o                         
   3  -5  11        546.15        576.25        30.56 o                         
   4  -5  11         98.99        114.08        31.18 o                         
  -7  -4  11        195.33          9.64        50.91 o                         
  -6  -4  11        205.73        146.70        19.61 o                         
  -5  -4  11        123.74        124.45        19.16 o                         
  -4  -4  11        330.91        321.72        17.94 o                         
  -3  -4  11          1.32         -7.59        16.32 o                         
  -2  -4  11        552.76        572.67        36.62 o                         
  -1  -4  11        125.43        147.83        32.37 o                         
   0  -4  11       1061.38       1043.74        37.37 o                         
   1  -4  11          0.15        -13.44        35.86 o                         
   2  -4  11       1814.14       2000.91        44.69 o                         
   3  -4  11         47.52         54.30        21.93 o                         
   4  -4  11        913.42       1032.04       132.87 o                         
   5  -4  11         52.41         35.37        35.30 o                         
   6  -4  11        152.91        158.57        31.92 o                         
  -7  -3  11          4.47         10.51        52.08 o                         
  -6  -3  11        189.78        139.08        13.37 o                         
  -5  -3  11        209.88        147.19        18.86 o                         
  -4  -3  11         42.61         33.38        15.93 o                         
  -3  -3  11       1414.31       1546.44        70.78 o                         
  -2  -3  11         69.41         90.09        14.53 o                         
  -1  -3  11       2468.17       2796.76        36.47 o                         
   0  -3  11        185.65        203.66        35.03 o                         
   1  -3  11        527.45        552.13        34.37 o                         
   2  -3  11          2.03        -21.17        34.05 o                         
   3  -3  11        160.80        155.48        19.24 o                         
   4  -3  11         46.63         52.28        21.47 o                         
   5  -3  11        220.31        218.91        24.36 o                         
   6  -3  11          3.51         17.15        27.13 o                         
   7  -3  11        121.43        104.79        33.34 o                         
  -7  -2  11         44.41         91.84        54.06 o                         
  -6  -2  11          0.35         11.68        25.72 o                         
  -5  -2  11          1.93         15.44        14.09 o                         
  -4  -2  11        364.57        415.44        38.62 o                         
  -3  -2  11         62.33         45.23        26.49 o                         
  -2  -2  11       1677.48       1946.73        71.92 o                         
  -1  -2  11         24.96          5.24        13.65 o                         
   0  -2  11       1736.69       1909.31        24.38 o                         
   1  -2  11         15.31         48.13        27.52 o                         
   2  -2  11        169.68        194.88        31.10 o                         
   3  -2  11         93.99        102.58        29.89 o                         
   4  -2  11        367.55        414.12        15.97 o                         
   5  -2  11         15.48          1.47        21.59 o                         
   6  -2  11        590.05        634.35        66.83 o                         
   7  -2  11        182.18        169.64        27.73 o                         
  -7  -1  11          0.80          3.78        54.89 o                         
  -6  -1  11         13.52          3.70        20.25 o                         
  -5  -1  11          2.56         -3.47        14.67 o                         
  -4  -1  11        398.34        464.81        17.53 o                         
  -3  -1  11        162.80        191.10        14.29 o                         
  -2  -1  11       1627.83       1900.87        18.56 o                         
  -1  -1  11        265.61        328.09        15.14 o                         
   0  -1  11       1698.88       1993.11        15.80 o                         
   1  -1  11       1937.08       2136.46        35.85 o                         
   2  -1  11        139.88        133.63         3.77 o                         
   3  -1  11       1048.59       1134.90        43.18 o                         
   4  -1  11        127.00        146.79        12.34 o                         
   5  -1  11        641.07        758.11        73.79 o                         
   6  -1  11        102.51        100.91        17.78 o                         
   7  -1  11        498.19        518.51        24.71 o                         
   8  -1  11         55.85         69.74        48.76 o                         
  -6   0  11         53.43         39.42        18.35 o                         
  -5   0  11        354.92        304.85        36.36 o                         
  -4   0  11        164.69        176.77        20.23 o                         
  -3   0  11        678.11        720.09        20.40 o                         
  -2   0  11          0.21        -16.14        16.27 o                         
  -1   0  11        913.72       1005.38        31.93 o                         
   0   0  11         48.76         31.89        10.28 o                         
   1   0  11        729.79        849.59        27.91 o                         
   2   0  11         77.32         89.82        20.28 o                         
   3   0  11          1.54        -32.11        46.23 o                         
   4   0  11        493.14        557.55        31.49 o                         
   5   0  11        147.83        166.56        33.13 o                         
   6   0  11        334.20        386.18        36.35 o                         
   7   0  11         89.39         62.55        37.86 o                         
   8   0  11        207.50        203.18        30.44 o                         
   9   0  11        180.87         95.84        36.15 o                         
  -6   1  11        554.24        399.67        27.81 o                         
  -5   1  11         66.28         75.16        27.52 o                         
  -4   1  11        192.47        212.57        19.57 o                         
  -3   1  11          5.47         15.65        37.70 o                         
  -2   1  11        204.09        225.36        16.22 o                         
  -1   1  11        307.65        323.63        26.10 o                         
   0   1  11        243.36        348.52        27.05 o                         
   1   1  11        695.16        751.55        28.93 o                         
   2   1  11       1756.92       2047.38        31.66 o                         
   3   1  11        261.52        299.90        27.96 o                         
   4   1  11        564.50        622.24        30.18 o                         
   5   1  11       1532.42       1700.83        21.96 o                         
   6   1  11        334.10        374.09        24.52 o                         
   7   1  11        497.75        552.47        67.31 o                         
   8   1  11        213.14        218.25        28.42 o                         
   9   1  11        199.40         92.91        33.74 o                         
  -6   2  11        150.22        117.72        33.40 o                         
  -5   2  11        734.47        816.37        35.30 o                         
  -4   2  11        213.18        207.23        33.35 o                         
  -3   2  11        849.74        968.73        97.05 o                         
  -2   2  11        100.20        134.74        27.22 o                         
  -1   2  11        980.97       1169.79        37.68 o                         
   0   2  11          2.94         69.96        26.42 o                         
   1   2  11        344.84        319.61        27.42 o                         
   2   2  11        401.83        396.13        27.57 o                         
   3   2  11       1396.24       1657.12        32.27 o                         
   4   2  11        406.42        433.60        28.37 o                         
   5   2  11       2205.24       2521.96        34.66 o                         
   6   2  11        605.17        688.03        23.46 o                         
   7   2  11        622.76        704.39        42.08 o                         
   8   2  11         50.50         54.14        25.91 o                         
   9   2  11         44.91         -3.15        28.05 o                         
  -5   3  11        394.95        488.67        48.70 o                         
  -4   3  11        771.21        863.46        94.91 o                         
  -3   3  11        138.34        183.49        19.81 o                         
  -2   3  11        831.59       1016.05        54.05 o                         
  -1   3  11         13.05         34.81        15.09 o                         
   0   3  11        397.87        476.22        25.01 o                         
   1   3  11        488.02        555.11        11.63 o                         
   2   3  11         46.72         53.38         7.73 o                         
   3   3  11          7.36          5.39        28.83 o                         
   4   3  11        896.91        913.72        31.15 o                         
   5   3  11        270.68        270.38        29.52 o                         
   6   3  11       1629.21       1761.97        39.98 o                         
   7   3  11          6.67         10.60        22.17 o                         
   8   3  11        920.59        958.10        31.76 o                         
   9   3  11         14.03         45.17        31.42 o                         
  10   3  11        154.19         90.99        29.48 o                         
  -5   4  11          7.20         -5.32        27.52 o                         
  -4   4  11        515.23        617.31        52.29 o                         
  -3   4  11         20.86         38.54        22.32 o                         
  -2   4  11        290.44        334.38        21.52 o                         
  -1   4  11        504.36        599.67        49.12 o                         
   0   4  11         64.86         93.28        29.13 o                         
   1   4  11       1483.15       1689.74        56.08 o                         
   2   4  11          0.75         17.76        15.51 o                         
   3   4  11        885.57        924.43        27.52 o                         
   4   4  11        205.79        244.48        28.44 o                         
   5   4  11        574.89        652.58        10.79 o                         
   6   4  11        164.14        225.82        41.35 o                         
   7   4  11       1446.77       1644.61       112.22 o                         
   8   4  11         79.66         55.06        20.48 o                         
   9   4  11        445.47        478.40        59.86 o                         
  10   4  11        197.69        157.10        76.18 o                         
  -4   5  11         24.33         17.37        28.29 o                         
  -3   5  11        650.55        777.01        74.45 o                         
  -2   5  11         84.21         82.32        20.73 o                         
  -1   5  11        547.74        680.97        40.61 o                         
   0   5  11       1196.32       1348.19        53.96 o                         
   1   5  11        612.95        664.60        31.69 o                         
   2   5  11       1489.75       1512.79       101.78 o                         
   3   5  11         38.23         24.70        28.46 o                         
   4   5  11       1314.89       1543.59       118.35 o                         
   5   5  11         15.68         -9.66        31.64 o                         
   6   5  11        224.17        264.26        15.12 o                         
   7   5  11          0.66         18.31        16.20 o                         
   8   5  11        129.53        115.27        19.66 o                         
   9   5  11          9.69        -40.79        40.79 o                         
  10   5  11        132.84         55.89        42.02 o                         
  -3   6  11         39.31         21.72        29.19 o                         
  -2   6  11        203.88        238.06        32.18 o                         
  -1   6  11         43.93         55.05        41.79 o                         
   0   6  11        701.73        775.08        36.55 o                         
   1   6  11         18.00         23.42        17.75 o                         
   2   6  11       1265.81       1423.20        91.47 o                         
   3   6  11        255.20        301.03        23.50 o                         
   4   6  11        197.64        191.10        22.96 o                         
   5   6  11        526.24        603.69        37.08 o                         
   6   6  11         85.53        178.49        33.79 o                         
   7   6  11         40.74         29.20        18.77 o                         
   8   6  11        152.39        175.59        36.13 o                         
   9   6  11        282.01        145.92        42.91 o                         
  10   6  11        110.76        117.74        30.11 o                         
  -2   7  11          0.66          4.73        31.02 o                         
  -1   7  11        251.30        318.02        32.27 o                         
   0   7  11        124.44        121.87        23.37 o                         
   1   7  11       1020.99       1042.42        46.79 o                         
   2   7  11         37.73         31.65        16.94 o                         
   3   7  11       1567.54       1722.87       179.80 o                         
   4   7  11        146.87         85.60        25.46 o                         
   5   7  11        890.68        926.30        64.55 o                         
   6   7  11        744.71        889.72       121.86 o                         
   7   7  11          2.04        -16.03        38.42 o                         
   8   7  11        408.13        406.69        40.13 o                         
   9   7  11          0.20        -39.54        39.54 o                         
  10   7  11        286.07        130.06        32.07 o                         
  -1   8  11         28.65         60.02        31.73 o                         
   0   8  11        258.73        303.24        32.89 o                         
   1   8  11          0.62         25.86        24.89 o                         
   2   8  11        323.78        305.21        41.43 o                         
   3   8  11          2.10        -30.36        30.36 o                         
   4   8  11        206.08        249.61        30.29 o                         
   5   8  11         63.26         65.56        28.34 o                         
   6   8  11        160.04        168.78        30.09 o                         
   7   8  11        172.75        206.35        27.95 o                         
   8   8  11        106.56         72.04        42.88 o                         
   9   8  11        177.34        110.22        73.78 o                         
   1   9  11         44.76         70.52        45.88 o                         
   2   9  11         52.86         63.41        43.62 o                         
   3   9  11          1.16         -0.62        35.06 o                         
   4   9  11        190.62        175.06        81.90 o                         
   5   9  11         45.87         23.43        32.32 o                         
   6   9  11         29.26         33.24        31.24 o                         
   7   9  11       1219.20       1399.24       388.92 o                         
   8   9  11         62.27         34.24        33.17 o                         
   9   9  11        592.17        411.67        59.62 o                         
   3  10  11         48.59         73.29        41.00 o                         
   4  10  11        167.09        181.06        47.52 o                         
   5  10  11          5.07          0.71        40.99 o                         
   6  10  11        339.58        363.68       122.34 o                         
   7  10  11          0.75        -38.21        38.21 o                         
  -2  -7  12        238.02        230.86        53.57 o                         
  -1  -7  12         16.47         27.32        55.81 o                         
   0  -7  12        212.47        158.88        62.64 o                         
  -5  -6  12        436.50        349.71        41.40 o                         
  -4  -6  12         90.79         84.34        31.06 o                         
  -3  -6  12        296.38        247.77        50.54 o                         
  -2  -6  12        137.23        108.75        49.35 o                         
  -1  -6  12         88.09         73.04        48.18 o                         
   0  -6  12         32.32          1.90        51.35 o                         
   1  -6  12         56.46         14.56        54.23 o                         
   2  -6  12        240.31        162.32        59.94 o                         
  -5  -5  12          0.09          6.44        21.60 o                         
  -4  -5  12        299.84        237.20        21.63 o                         
  -3  -5  12         27.04          6.35        24.71 o                         
  -2  -5  12        110.73        181.30        37.79 o                         
  -1  -5  12          5.78         25.05        40.47 o                         
   0  -5  12          2.40        -39.91        39.91 o                         
   1  -5  12         30.92         99.36        45.59 o                         
   2  -5  12         38.80        -43.35        51.11 o                         
   3  -5  12         41.56         53.47        30.15 o                         
   4  -5  12        359.78        337.69        58.39 o                         
  -6  -4  12         57.41         28.47        17.50 o                         
  -5  -4  12        227.57        165.37        24.57 o                         
  -4  -4  12        282.79        221.82        19.27 o                         
  -3  -4  12        236.81        204.96        24.28 o                         
  -2  -4  12         72.11         27.83        40.81 o                         
  -1  -4  12        517.60        507.73        37.15 o                         
   0  -4  12         80.18         38.10        37.76 o                         
   1  -4  12        218.78        293.92        39.18 o                         
   2  -4  12        345.27        428.36        44.03 o                         
   3  -4  12        174.81        198.59        22.13 o                         
   4  -4  12        100.08        120.65        24.63 o                         
   5  -4  12        295.38        269.73        42.75 o                         
  -6  -3  12        198.18        154.41        22.53 o                         
  -5  -3  12        289.70        214.85        17.38 o                         
  -4  -3  12        465.14        381.46        21.00 o                         
  -3  -3  12        117.35        119.85        18.42 o                         
  -2  -3  12        549.90        636.32        39.38 o                         
  -1  -3  12         22.05         18.00        18.16 o                         
   0  -3  12       1331.79       1525.06        36.13 o                         
   1  -3  12        368.19        352.83        37.10 o                         
   2  -3  12        455.76        478.44        39.30 o                         
   3  -3  12        195.17        236.66        18.22 o                         
   4  -3  12        184.25        179.32        19.52 o                         
   5  -3  12         57.66         93.82        22.32 o                         
   6  -3  12        129.39        145.79        73.78 o                         
  -6  -2  12        164.71        118.87        19.60 o                         
  -5  -2  12        104.02         65.03        16.70 o                         
  -4  -2  12        132.12         88.64        21.55 o                         
  -3  -2  12        108.73        106.87        15.94 o                         
  -2  -2  12        100.50        144.77        26.32 o                         
  -1  -2  12        174.30        218.74        14.01 o                         
   0  -2  12         80.44         82.54        13.52 o                         
   1  -2  12       1033.65       1114.41        14.67 o                         
   2  -2  12        236.01        250.55        33.00 o                         
   3  -2  12       1889.16       2146.34        16.93 o                         
   4  -2  12         22.02        -13.97        27.07 o                         
   5  -2  12        615.08        726.51        26.80 o                         
   6  -2  12         14.40         -5.69        21.82 o                         
   7  -2  12        119.85         78.30        27.01 o                         
  -6  -1  12          3.89         -9.08        15.63 o                         
  -5  -1  12         84.34         27.00        16.85 o                         
  -4  -1  12         37.92         -5.44        16.94 o                         
  -3  -1  12        190.24        176.48        15.88 o                         
  -2  -1  12        257.81        291.83        22.01 o                         
  -1  -1  12        100.69        103.74        12.89 o                         
   0  -1  12        679.61        803.64        12.53 o                         
   1  -1  12        698.23        792.95        38.28 o                         
   2  -1  12       1740.67       1911.36        37.81 o                         
   3  -1  12        274.89        302.83        32.76 o                         
   4  -1  12       1565.57       1685.28        39.25 o                         
   5  -1  12         92.90        116.75        37.30 o                         
   6  -1  12        300.14        356.37        43.52 o                         
   7  -1  12        217.22        274.94        47.89 o                         
   8  -1  12         43.20         13.05        58.79 o                         
  -6   0  12        477.31        290.76        55.73 o                         
  -5   0  12         44.78         44.65        17.85 o                         
  -4   0  12        233.15        170.40        28.41 o                         
  -3   0  12        533.17        640.05       135.74 o                         
  -2   0  12        100.09        124.61        17.59 o                         
  -1   0  12        692.55        854.14        23.89 o                         
   0   0  12        103.50         92.22        16.71 o                         
   1   0  12        434.96        487.88        28.54 o                         
   2   0  12        579.63        697.59        34.21 o                         
   3   0  12         35.74         38.90        21.39 o                         
   4   0  12        384.53        368.79        23.82 o                         
   5   0  12        583.01        635.07        48.56 o                         
   6   0  12          0.83         -5.00        26.36 o                         
   7   0  12        311.05        256.01        34.68 o                         
   8   0  12         29.10         52.89        33.26 o                         
  -5   1  12        293.99        177.76        31.59 o                         
  -4   1  12          0.43        -19.00        27.52 o                         
  -3   1  12        366.97        460.12        27.20 o                         
  -2   1  12          1.92        -12.78        25.96 o                         
  -1   1  12       1048.53       1030.93        30.13 o                         
   0   1  12         69.61        123.48        26.25 o                         
   1   1  12        812.87        972.54        29.93 o                         
   2   1  12         13.68         -8.73        27.30 o                         
   3   1  12        602.64        762.38        31.98 o                         
   4   1  12          0.54         -3.77        41.77 o                         
   5   1  12        597.73        620.40        24.72 o                         
   6   1  12        455.03        526.47        40.14 o                         
   7   1  12        285.90        252.67        27.65 o                         
   8   1  12        813.37        832.97        53.93 o                         
   9   1  12          4.58        -13.10        34.82 o                         
  -5   2  12        127.20         39.74        38.59 o                         
  -4   2  12        560.43        668.39        33.64 o                         
  -3   2  12        147.93        135.85        29.49 o                         
  -2   2  12       1841.96       1865.81        35.15 o                         
  -1   2  12        161.46        184.08        28.88 o                         
   0   2  12       1680.62       1708.18        32.71 o                         
   1   2  12          4.05        -10.51        27.35 o                         
   2   2  12        227.46        281.94        29.30 o                         
   3   2  12        106.81        169.54        29.66 o                         
   4   2  12          1.04        -22.03        28.66 o                         
   5   2  12          1.43         39.62        21.66 o                         
   6   2  12        213.06        192.66        23.78 o                         
   7   2  12        180.71        158.16        26.05 o                         
   8   2  12        236.50        226.00        33.90 o                         
   9   2  12        313.36        226.09        43.02 o                         
  -5   3  12        371.42        233.72        43.88 o                         
  -4   3  12        113.69         91.01        29.49 o                         
  -3   3  12        616.30        759.00        55.16 o                         
  -2   3  12        214.61        231.89        20.69 o                         
  -1   3  12        905.24       1152.16        70.51 o                         
   0   3  12         37.88         46.74        15.69 o                         
   1   3  12        504.90        574.97        25.47 o                         
   2   3  12         41.95         67.40        29.54 o                         
   3   3  12        519.32        543.59        31.98 o                         
   4   3  12         17.63          5.78        29.93 o                         
   5   3  12         63.00         38.27        29.61 o                         
   6   3  12         12.06        -12.49        32.10 o                         
   7   3  12        557.47        573.95        26.02 o                         
   8   3  12          0.32          5.82        34.31 o                         
   9   3  12        893.50        859.49       166.26 o                         
  -4   4  12        132.92        123.99        27.11 o                         
  -3   4  12        710.41        921.63        94.28 o                         
  -2   4  12         50.67         28.63        21.49 o                         
  -1   4  12        665.66        822.17        67.44 o                         
   0   4  12        277.06        306.05        20.80 o                         
   1   4  12        517.94        655.18        18.78 o                         
   2   4  12        911.58       1056.68        65.64 o                         
   3   4  12         55.33         67.51        16.87 o                         
   4   4  12       2158.42       2329.30        38.15 o                         
   5   4  12         28.98        -26.61        30.83 o                         
   6   4  12       1289.79       1492.15        38.44 o                         
   7   4  12         50.15         26.99        25.72 o                         
   8   4  12        612.82        565.86       105.81 o                         
   9   4  12         16.88         22.55        28.51 o                         
  10   4  12        174.52        108.41        34.34 o                         
  -3   5  12         82.99         78.76        26.52 o                         
  -2   5  12        305.41        356.75        38.71 o                         
  -1   5  12         37.16          1.06        20.16 o                         
   0   5  12        305.67        381.97        28.80 o                         
   1   5  12        281.50        315.37        17.04 o                         
   2   5  12        203.69        253.65        26.49 o                         
   3   5  12        804.87        990.18        33.16 o                         
   4   5  12         19.84         40.98        23.75 o                         
   5   5  12       2086.39       2500.07       200.74 o                         
   6   5  12         57.27         62.52        15.99 o                         
   7   5  12        286.07        319.48        27.05 o                         
   8   5  12          0.16        -14.40        22.15 o                         
   9   5  12          1.15        -25.51        62.69 o                         
  10   5  12         98.10         85.26        24.09 o                         
  -2   6  12         30.97         27.77        27.11 o                         
  -1   6  12         11.10         11.44        21.85 o                         
   0   6  12         59.88         55.46        21.39 o                         
   1   6  12         44.81         78.34        17.70 o                         
   2   6  12        169.48        159.79        29.14 o                         
   3   6  12        364.55        357.37        70.11 o                         
   4   6  12        597.86        639.21        37.59 o                         
   5   6  12       1047.78       1291.77       166.04 o                         
   6   6  12        482.39        535.93        38.62 o                         
   7   6  12        371.03        450.55        66.81 o                         
   8   6  12        312.35        248.77        28.35 o                         
   9   6  12          0.58        -12.64        34.21 o                         
  10   6  12        168.51        115.72        24.83 o                         
  -1   7  12          0.05        -24.54        44.31 o                         
   0   7  12        170.35        200.38        31.42 o                         
   1   7  12        118.08         70.42        23.66 o                         
   2   7  12        936.93       1122.28        89.90 o                         
   3   7  12        311.41        339.24       107.76 o                         
   4   7  12       1339.95       1544.15       226.92 o                         
   5   7  12        179.95        140.18        34.86 o                         
   6   7  12       1200.54       1319.54       216.64 o                         
   7   7  12        212.20        167.02        38.44 o                         
   8   7  12         64.57         64.18        23.97 o                         
   9   7  12        455.30        425.97        42.08 o                         
   0   8  12         84.37         83.72        30.28 o                         
   1   8  12        695.57        760.79        70.73 o                         
   2   8  12        237.80        280.30        39.26 o                         
   3   8  12        579.75        570.67        44.25 o                         
   4   8  12          1.38        -30.71        30.71 o                         
   5   8  12         64.30         83.55        31.87 o                         
   6   8  12         64.92        126.25        43.77 o                         
   7   8  12        164.39        133.27        34.15 o                         
   8   8  12          0.18        -43.84        45.88 o                         
   9   8  12        226.96         90.01        53.84 o                         
   1   9  12          0.93        -63.84        63.84 o                         
   2   9  12        375.59        406.56        57.05 o                         
   3   9  12         86.06         87.88        51.12 o                         
   4   9  12        187.63        157.30        35.96 o                         
   5   9  12        103.25         68.35        50.52 o                         
   6   9  12        155.31        204.29        36.84 o                         
   7   9  12          4.12        -34.90        34.90 o                         
   8   9  12        283.02        246.96        54.33 o                         
   4  10  12         34.44         79.50        43.40 o                         
   5  10  12        348.91        243.70        44.07 o                         
   6  10  12         43.43         56.01        40.47 o                         
  -3  -6  13        166.42         95.95        31.95 o                         
  -2  -6  13        386.16        294.17        51.35 o                         
  -1  -6  13        311.95        274.63        58.25 o                         
   0  -6  13        266.36        287.24        53.74 o                         
   1  -6  13        384.18        359.42        60.55 o                         
  -4  -5  13         28.11         23.86        22.96 o                         
  -3  -5  13        139.38        103.90        24.09 o                         
  -2  -5  13          1.09        -45.84        46.13 o                         
  -1  -5  13        686.39        566.84        48.47 o                         
   0  -5  13          0.40         25.27        47.74 o                         
   1  -5  13        411.34        279.99        53.74 o                         
   2  -5  13         37.01         36.79        52.20 o                         
   3  -5  13         69.32         56.34        34.46 o                         
  -5  -4  13          0.85          2.40        21.46 o                         
  -4  -4  13        201.18        153.38        39.07 o                         
  -3  -4  13         59.82         62.72        20.28 o                         
  -2  -4  13        412.60        297.08        37.98 o                         
  -1  -4  13         47.28          4.56        41.03 o                         
   0  -4  13        580.92        703.23        43.84 o                         
   1  -4  13         18.45         33.76        45.25 o                         
   2  -4  13        374.61        331.15        49.35 o                         
   3  -4  13        321.18        339.47        31.22 o                         
   4  -4  13         60.55         73.19        24.79 o                         
  -5  -3  13        620.28        458.98        29.20 o                         
  -4  -3  13         59.95         42.11        18.28 o                         
  -3  -3  13        744.24        722.02       102.15 o                         
  -2  -3  13         12.34         -1.13        19.31 o                         
  -1  -3  13        170.02        124.87        18.58 o                         
   0  -3  13          1.61         -1.82        36.19 o                         
   1  -3  13         12.95         -8.05        38.23 o                         
   2  -3  13          1.17         -9.88        41.08 o                         
   3  -3  13        175.26        244.26        17.33 o                         
   4  -3  13         80.41        115.79        19.78 o                         
   5  -3  13        417.63        454.57        78.72 o                         
   6  -3  13        115.93        149.73        32.54 o                         
  -5  -2  13        205.25         75.90        35.35 o                         
  -4  -2  13        565.12        522.98       119.90 o                         
  -3  -2  13        138.42        137.02        25.71 o                         
  -2  -2  13        183.65        168.32        19.88 o                         
  -1  -2  13         33.30         57.65        22.87 o                         
   0  -2  13         87.16        100.57        17.16 o                         
   1  -2  13         50.66         32.05        11.87 o                         
   2  -2  13        109.45        126.62         7.51 o                         
   3  -2  13        210.95        250.31        11.38 o                         
   4  -2  13       1136.90       1385.81        97.65 o                         
   5  -2  13         11.12         22.25        26.19 o                         
   6  -2  13        873.40        940.30        88.43 o                         
  -5  -1  13          6.80          1.69        18.57 o                         
  -4  -1  13        808.94        791.14        69.28 o                         
  -3  -1  13        221.87        218.69        30.42 o                         
  -2  -1  13        366.69        380.24        26.47 o                         
  -1  -1  13        708.58        779.79        54.09 o                         
   0  -1  13          7.66         -4.78        15.23 o                         
   1  -1  13       1716.42       1891.31        30.75 o                         
   2  -1  13          6.09         42.11        23.83 o                         
   3  -1  13        841.74        827.04        27.99 o                         
   4  -1  13         32.93         41.13        35.54 o                         
   5  -1  13        553.58        582.99        42.15 o                         
   6  -1  13         79.24         22.91        47.54 o                         
   7  -1  13        272.10        272.19        50.23 o                         
  -5   0  13        374.63        251.68        20.92 o                         
  -4   0  13          0.18        -16.27        21.60 o                         
  -3   0  13        215.32        184.02        21.67 o                         
  -2   0  13        337.12        364.88        20.62 o                         
  -1   0  13        131.23        133.50        15.74 o                         
   0   0  13       1103.28       1219.06        35.13 o                         
   1   0  13        123.00        141.69        21.97 o                         
   2   0  13       1551.74       1725.57        44.82 o                         
   3   0  13         34.37         29.92        23.95 o                         
   4   0  13        320.93        356.88        25.74 o                         
   5   0  13        132.78        163.57        26.49 o                         
   6   0  13         90.07         73.51        65.61 o                         
   7   0  13        322.83        253.52        32.57 o                         
   8   0  13        143.78         89.13        39.40 o                         
  -5   1  13         22.28        -24.05        35.08 o                         
  -4   1  13         53.07         78.23        37.35 o                         
  -3   1  13         17.60         -5.59        29.42 o                         
  -2   1  13        219.53        230.60        31.13 o                         
  -1   1  13         74.06         24.05        33.22 o                         
   0   1  13       1343.60       1536.59        36.08 o                         
   1   1  13        380.24        417.99        30.79 o                         
   2   1  13       1822.40       2161.27        37.52 o                         
   3   1  13        809.19        956.17        35.57 o                         
   4   1  13        336.39        377.06        21.70 o                         
   5   1  13        260.88        276.53        25.51 o                         
   6   1  13         62.60         88.53        27.88 o                         
   7   1  13        107.25        134.60        39.85 o                         
   8   1  13         38.27         12.03        32.10 o                         
  -5   2  13         28.83         38.93        42.76 o                         
  -4   2  13          5.31          0.12        39.27 o                         
  -3   2  13        105.52         92.97        36.83 o                         
  -2   2  13          5.43         31.71        32.30 o                         
  -1   2  13       1171.40       1153.68        34.64 o                         
   0   2  13          1.82        -28.71        29.64 o                         
   1   2  13       1841.64       2059.28        38.44 o                         
   2   2  13         76.86         75.67        31.86 o                         
   3   2  13       1516.36       1788.24        36.30 o                         
   4   2  13         64.06         68.55        32.03 o                         
   5   2  13         90.29        101.75        34.32 o                         
   6   2  13        227.83        237.09        27.38 o                         
   7   2  13         58.89         55.13        30.97 o                         
   8   2  13        104.21         50.60        31.54 o                         
   9   2  13          0.36         16.92        36.06 o                         
  -4   3  13        433.12        315.61        46.54 o                         
  -3   3  13         57.69         76.16        35.66 o                         
  -2   3  13        297.69        320.15        31.24 o                         
  -1   3  13         16.91         -2.02        38.73 o                         
   0   3  13        591.56        597.87        36.13 o                         
   1   3  13        330.50        356.32        33.76 o                         
   2   3  13        263.88        308.80        30.47 o                         
   3   3  13        684.14        676.47        32.79 o                         
   4   3  13        511.96        559.55        34.54 o                         
   5   3  13         32.74         36.98        33.83 o                         
   6   3  13        251.16        260.50        34.96 o                         
   7   3  13        355.18        314.52        57.09 o                         
   8   3  13        226.40        176.27        37.68 o                         
   9   3  13        129.29         96.62        33.24 o                         
  -3   4  13        567.83        706.45       111.43 o                         
  -2   4  13         26.67         27.11        22.60 o                         
  -1   4  13        609.25        744.47        52.95 o                         
   0   4  13        231.99        270.87        21.08 o                         
   1   4  13        230.48        240.86        23.91 o                         
   2   4  13        873.90       1086.10       111.15 o                         
   3   4  13        134.32        131.29        24.91 o                         
   4   4  13        273.93        280.41        35.66 o                         
   5   4  13        799.96        690.71        37.96 o                         
   6   4  13         85.71         64.08        37.83 o                         
   7   4  13       1504.49       1770.12        44.57 o                         
   8   4  13        509.19        354.99        31.39 o                         
   9   4  13        351.84        264.72        55.80 o                         
  -3   5  13        683.26        728.40        90.34 o                         
  -2   5  13        691.66        873.74        68.21 o                         
  -1   5  13        248.04        317.09        53.84 o                         
   0   5  13        624.66        797.03        61.08 o                         
   1   5  13        150.26        188.37        17.03 o                         
   2   5  13        262.03        351.74        34.03 o                         
   3   5  13         20.12         45.27        24.08 o                         
   4   5  13        357.37        439.05        37.26 o                         
   5   5  13          3.08         -3.51        26.37 o                         
   6   5  13        568.04        442.46        38.54 o                         
   7   5  13         38.57         61.96        12.81 o                         
   8   5  13        640.83        701.47        26.22 o                         
   9   5  13         48.97         38.75        27.60 o                         
  -2   6  13        721.25        735.10        89.27 o                         
  -1   6  13         31.99         54.74        25.04 o                         
   0   6  13        220.70        302.34        40.03 o                         
   1   6  13        130.03        201.19        43.60 o                         
   2   6  13         10.85        -10.23        35.54 o                         
   3   6  13        241.04        280.24        34.48 o                         
   4   6  13          1.45         18.56        15.30 o                         
   5   6  13        474.05        423.62        39.81 o                         
   6   6  13        365.70        447.88        60.33 o                         
   7   6  13        245.10        257.40        17.50 o                         
   8   6  13        583.22        626.15       129.97 o                         
   9   6  13        649.78        654.46       104.82 o                         
  -1   7  13        307.51        298.37        36.34 o                         
   0   7  13          3.79         39.71        26.53 o                         
   1   7  13        535.55        645.57        56.07 o                         
   2   7  13        536.49        634.93        83.32 o                         
   3   7  13        551.92        712.71        71.64 o                         
   4   7  13        908.50       1017.08       156.52 o                         
   5   7  13        151.74        164.59        29.60 o                         
   6   7  13        511.04        456.75        42.32 o                         
   7   7  13         76.48         52.08        21.42 o                         
   8   7  13        112.52        114.90        22.33 o                         
   9   7  13        116.29        104.32        26.20 o                         
   1   8  13        167.75        180.23        29.08 o                         
   2   8  13        714.72        848.09        85.36 o                         
   3   8  13        289.60        382.34        45.81 o                         
   4   8  13        477.73        470.59       108.26 o                         
   5   8  13        159.17        172.48        33.57 o                         
   6   8  13        230.77        206.08        32.87 o                         
   7   8  13         47.66         47.13        48.54 o                         
   8   8  13        107.27         72.95        32.70 o                         
   2   9  13        101.89         74.31        32.40 o                         
   3   9  13        528.85        460.53        28.75 o                         
   4   9  13        124.42         78.68        40.27 o                         
   5   9  13        690.61        748.73        85.20 o                         
   6   9  13          2.13        -42.90        42.90 o                         
   7   9  13        706.94        676.03        40.38 o                         
  -3  -5  14         98.13         65.81        25.00 o                         
  -2  -5  14         58.68         32.34        25.28 o                         
  -1  -5  14        144.73         93.50        51.08 o                         
   0  -5  14        277.18        299.75        53.96 o                         
   1  -5  14         51.28         45.76        55.47 o                         
   2  -5  14        327.22        177.66        63.42 o                         
  -4  -4  14         10.67          3.46        22.58 o                         
  -3  -4  14        448.02        329.39        52.40 o                         
  -2  -4  14         19.45         13.42        23.00 o                         
  -1  -4  14        958.71        867.63       101.74 o                         
   0  -4  14         30.71        -21.76        46.42 o                         
   1  -4  14        455.01        420.50        51.08 o                         
   2  -4  14          7.53        -13.32        49.28 o                         
   3  -4  14        275.44        299.81        23.46 o                         
   4  -4  14         67.43         95.40        34.57 o                         
  -4  -3  14        589.89        421.74        74.25 o                         
  -3  -3  14          0.02        -13.56        20.33 o                         
  -2  -3  14        643.29        693.90        91.61 o                         
  -1  -3  14          2.10          5.83        18.95 o                         
   0  -3  14        255.25        188.09        17.94 o                         
   1  -3  14          5.40          0.50        16.72 o                         
   2  -3  14          0.53         40.86        16.55 o                         
   3  -3  14          2.70          8.70        35.55 o                         
   4  -3  14         25.16          2.40        41.42 o                         
   5  -3  14          0.37         -0.44        21.25 o                         
  -5  -2  14        169.57         89.25        22.63 o                         
  -4  -2  14         77.63         66.19        21.05 o                         
  -3  -2  14        342.64        252.43        29.22 o                         
  -2  -2  14        236.51        225.51        51.76 o                         
  -1  -2  14        110.85        126.51        22.51 o                         
   0  -2  14         94.70         73.92        14.68 o                         
   1  -2  14        159.16        139.59        23.41 o                         
   2  -2  14          4.49        -23.56        37.13 o                         
   3  -2  14        165.98        199.13        43.76 o                         
   4  -2  14         66.30         41.42        47.13 o                         
   5  -2  14        269.55        251.74        50.47 o                         
   6  -2  14         16.52        -33.59        56.40 o                         
  -5  -1  14        203.45        126.13        22.38 o                         
  -4  -1  14        121.04         61.01        28.41 o                         
  -3  -1  14        898.73        851.96       135.73 o                         
  -2  -1  14        246.40        312.19        75.95 o                         
  -1  -1  14        588.35        674.08        48.81 o                         
   0  -1  14        335.27        335.60        11.75 o                         
   1  -1  14        105.94         58.52        34.53 o                         
   2  -1  14        860.18        987.53       105.09 o                         
   3  -1  14         72.57        110.76        27.29 o                         
   4  -1  14        783.12        850.84        31.84 o                         
   5  -1  14        164.60        170.57        27.55 o                         
   6  -1  14        286.42        203.38        35.13 o                         
   7  -1  14         21.96        -20.13        40.58 o                         
  -4   0  14        200.09        140.50        22.34 o                         
  -3   0  14         58.40          2.03        17.91 o                         
  -2   0  14        168.43        150.35        20.67 o                         
  -1   0  14         11.38         -1.44        36.05 o                         
   0   0  14        163.82        198.24        23.62 o                         
   1   0  14        299.70        300.32        25.61 o                         
   2   0  14        104.13        115.02        24.77 o                         
   3   0  14        661.96        754.81        28.71 o                         
   4   0  14         57.53         88.49        46.80 o                         
   5   0  14        788.96        718.51        32.17 o                         
   6   0  14         75.36         46.18        33.07 o                         
   7   0  14         86.81         98.22        35.15 o                         
  -4   1  14          0.03         -9.34        39.08 o                         
  -3   1  14         20.21         55.47        38.88 o                         
  -2   1  14          4.26         51.42        31.93 o                         
  -1   1  14        119.63         99.48        36.83 o                         
   0   1  14         66.52         43.59        34.13 o                         
   1   1  14        133.07        156.61        34.88 o                         
   2   1  14        768.98        854.32        37.69 o                         
   3   1  14        749.27        761.41        37.42 o                         
   4   1  14       1010.01       1033.05        61.98 o                         
   5   1  14        735.80        724.79        47.79 o                         
   6   1  14        819.54        801.09        70.27 o                         
   7   1  14        108.65         85.19        32.17 o                         
   8   1  14        197.52        100.96        37.93 o                         
  -4   2  14        346.15        192.20        39.30 o                         
  -3   2  14          0.77         11.78        37.40 o                         
  -2   2  14        295.14        264.80        35.91 o                         
  -1   2  14        186.54        201.40        39.88 o                         
   0   2  14        212.01        188.59        36.64 o                         
   1   2  14        397.83        385.98        36.76 o                         
   2   2  14        450.62        472.78        36.22 o                         
   3   2  14        526.92        553.89        35.81 o                         
   4   2  14        739.64        841.78        39.96 o                         
   5   2  14        110.26        136.39        38.71 o                         
   6   2  14        468.96        450.96        30.41 o                         
   7   2  14        367.32        276.32        32.62 o                         
   8   2  14          8.32        -29.80        35.46 o                         
  -3   3  14        173.12        142.36        47.54 o                         
  -2   3  14         10.48        -27.54        41.96 o                         
  -1   3  14        352.71        377.96        39.81 o                         
   0   3  14         98.53        118.04        35.74 o                         
   1   3  14        325.42        334.10        35.35 o                         
   2   3  14          1.23         23.88        35.86 o                         
   3   3  14        298.83        389.23        36.88 o                         
   4   3  14        239.44        244.60        36.74 o                         
   5   3  14        294.42        313.07        38.42 o                         
   6   3  14         48.11         74.38        38.59 o                         
   7   3  14        454.80        403.25        32.79 o                         
   8   3  14        147.70         96.88        33.20 o                         
   9   3  14        209.31        111.27        38.52 o                         
  -3   4  14        225.54        204.21        53.52 o                         
  -2   4  14        198.43        229.00        63.23 o                         
  -1   4  14        117.26         96.10        48.48 o                         
   0   4  14        715.83        858.85       134.57 o                         
   1   4  14        211.23        261.04        23.32 o                         
   2   4  14        430.68        426.72        36.52 o                         
   3   4  14        141.53        196.83        36.40 o                         
   4   4  14        499.07        540.20        29.37 o                         
   5   4  14          1.75        -23.91        38.79 o                         
   6   4  14        181.35        110.97        39.66 o                         
   7   4  14         25.92         39.44        39.84 o                         
   8   4  14        223.87        114.23        33.67 o                         
   9   4  14         92.01         78.54        35.32 o                         
  -2   5  14        320.02        366.75        46.66 o                         
  -1   5  14        269.22        332.64        59.04 o                         
   0   5  14        636.46        774.36        66.74 o                         
   1   5  14        607.98        773.22        65.65 o                         
   2   5  14        138.34        182.04        15.34 o                         
   3   5  14        324.33        426.65        71.94 o                         
   4   5  14         59.35         16.47        40.47 o                         
   5   5  14        277.60        199.32        39.08 o                         
   6   5  14         27.85         10.61        31.32 o                         
   7   5  14         23.43         26.74        40.81 o                         
   8   5  14         15.35        -27.25        46.37 o                         
   9   5  14        184.69        123.42        35.24 o                         
  -1   6  14        264.58        237.95        54.19 o                         
   0   6  14          0.32          4.46        23.22 o                         
   1   6  14        410.94        478.21        52.62 o                         
   2   6  14         55.12         45.37        29.02 o                         
   3   6  14        249.33        270.88        16.17 o                         
   4   6  14        290.53        353.04        96.38 o                         
   5   6  14         99.12         84.15        52.00 o                         
   6   6  14        400.38        425.95        71.37 o                         
   7   6  14         31.91         27.37        12.05 o                         
   8   6  14        331.60        292.56        16.03 o                         
   9   6  14         39.60         32.78        21.32 o                         
   0   7  14        191.35        242.42        35.60 o                         
   1   7  14          6.64        -25.67        32.36 o                         
   2   7  14        538.12        609.65        55.74 o                         
   3   7  14        225.83        259.63        31.39 o                         
   4   7  14        230.08        283.39        35.16 o                         
   5   7  14        571.45        591.66       112.94 o                         
   6   7  14        107.76        158.63        47.49 o                         
   7   7  14        586.39        525.89        52.87 o                         
   8   7  14          9.61          6.52        20.70 o                         
   1   8  14         48.55         65.34        36.63 o                         
   2   8  14         33.31         -0.54        28.62 o                         
   3   8  14         40.62         64.44        25.72 o                         
   4   8  14         14.29         13.15        23.10 o                         
   5   8  14        115.00        124.09        35.99 o                         
   6   8  14        193.24        153.68        41.24 o                         
   7   8  14        416.08        319.22        55.54 o                         
   8   8  14        160.91         65.42        26.82 o                         
   4   9  14        262.44        291.38        29.48 o                         
   5   9  14          0.07         27.65        40.63 o                         
   6   9  14        591.02        603.64        44.35 o                         
  -2  -4  15        272.96        177.41        54.78 o                         
  -1  -4  15        133.96         81.47        22.90 o                         
   0  -4  15        532.73        283.18        89.79 o                         
   1  -4  15        212.69         85.29        34.46 o                         
   2  -4  15        303.69        276.43        76.43 o                         
  -3  -3  15        173.17         70.16        22.97 o                         
  -2  -3  15         18.96          4.19        21.55 o                         
  -1  -3  15        274.98        158.48        38.41 o                         
   0  -3  15         36.13         12.46        17.28 o                         
   1  -3  15        497.87        448.12        41.03 o                         
   2  -3  15          3.76         43.15        50.86 o                         
   3  -3  15        359.25        414.11        56.81 o                         
   4  -3  15         26.29         -4.39        61.55 o                         
  -4  -2  15         83.75         47.47        24.69 o                         
  -3  -2  15          1.29         -8.65        21.64 o                         
  -2  -2  15         39.69         23.43        20.80 o                         
  -1  -2  15        172.28        155.95        19.87 o                         
   0  -2  15        274.67        194.41        43.18 o                         
   1  -2  15        294.04        301.84        58.83 o                         
   2  -2  15        422.15        401.64        33.73 o                         
   3  -2  15        123.55         59.75        32.22 o                         
   4  -2  15        510.60        491.07        54.08 o                         
   5  -2  15         81.69         75.79        55.18 o                         
  -4  -1  15         76.75         27.50        22.85 o                         
  -3  -1  15        262.78        181.34        37.64 o                         
  -2  -1  15         89.00         57.05        20.13 o                         
  -1  -1  15        162.10        146.78        31.42 o                         
   0  -1  15        134.41        128.58        28.25 o                         
   1  -1  15        167.20        190.06        68.46 o                         
   2  -1  15        185.20        168.01        29.33 o                         
   3  -1  15        106.94         86.43        25.87 o                         
   4  -1  15          0.31         15.12        25.80 o                         
   5  -1  15        224.60        147.06        38.01 o                         
   6  -1  15         75.63         44.32        38.02 o                         
  -4   0  15        263.84        208.52        50.58 o                         
  -3   0  15        291.44        275.78        30.63 o                         
  -2   0  15        429.47        437.14        31.46 o                         
  -1   0  15        120.49        137.88        27.01 o                         
   0   0  15         50.68         45.94        29.27 o                         
   1   0  15         48.51         16.90        26.28 o                         
   2   0  15         62.78         55.32        28.70 o                         
   3   0  15         14.00         30.05        34.35 o                         
   4   0  15         25.87         11.92        29.13 o                         
   5   0  15         89.33         67.29        32.60 o                         
   6   0  15        335.95        262.26        38.55 o                         
   7   0  15        104.58          4.24        69.14 o                         
  -3   1  15          1.52          7.34        38.84 o                         
  -2   1  15       1075.74        803.78        44.35 o                         
  -1   1  15         60.72         35.27        35.37 o                         
   0   1  15        506.31        498.68        38.49 o                         
   1   1  15        132.33        102.45        36.37 o                         
   2   1  15        109.67        120.46        36.27 o                         
   3   1  15        254.80        211.51        27.20 o                         
   4   1  15        153.01        142.04        30.36 o                         
   5   1  15        266.36        260.65        48.67 o                         
   6   1  15        255.96        231.43        34.80 o                         
   7   1  15        423.76        300.51        47.13 o                         
  -3   2  15        371.04        311.58        49.25 o                         
  -2   2  15         68.79         68.96        40.62 o                         
  -1   2  15        694.89        700.67        42.79 o                         
   0   2  15        133.33        133.56        38.57 o                         
   1   2  15        266.90        217.50        39.27 o                         
   2   2  15        664.56        618.90        39.20 o                         
   3   2  15        157.77        226.16        40.01 o                         
   4   2  15        416.98        307.46        42.59 o                         
   5   2  15         29.32         69.21        44.25 o                         
   6   2  15        129.36         75.16        31.37 o                         
   7   2  15         85.15         81.66        35.25 o                         
   8   2  15         42.13         -2.12        37.89 o                         
  -3   3  15         78.78         46.59        52.18 o                         
  -2   3  15          3.07        -35.62        48.06 o                         
  -1   3  15         42.51        -45.64        45.64 o                         
   0   3  15        261.98        282.48        38.74 o                         
   1   3  15         56.45         66.89        39.79 o                         
   2   3  15        326.91        340.08        39.13 o                         
   3   3  15        169.42        111.26        40.57 o                         
   4   3  15        583.04        474.78        43.35 o                         
   5   3  15        133.06         82.65        43.08 o                         
   6   3  15        301.99        331.56        44.06 o                         
   7   3  15        120.23        119.55        33.06 o                         
   8   3  15        176.89         97.84        37.98 o                         
  -2   4  15         50.97         38.01        52.74 o                         
  -1   4  15          4.25          2.66        44.79 o                         
   0   4  15        214.31        148.83        43.54 o                         
   1   4  15        411.66        361.32        41.93 o                         
   2   4  15        292.28        259.18        42.37 o                         
   3   4  15       1257.24       1208.16        47.79 o                         
   4   4  15          5.19         27.39        41.20 o                         
   5   4  15       1198.32       1044.18        46.28 o                         
   6   4  15        135.15         86.23        45.49 o                         
   7   4  15        217.13        197.03        47.52 o                         
   8   4  15        141.46        129.25        36.40 o                         
  -1   5  15          0.38        -23.59        25.07 o                         
   0   5  15         71.59         66.14        35.63 o                         
   1   5  15        152.45        180.64        21.08 o                         
   2   5  15        300.21        390.86        63.18 o                         
   3   5  15        179.05         94.87        43.45 o                         
   4   5  15        378.12        323.93        43.74 o                         
   5   5  15        153.47         72.84        42.47 o                         
   6   5  15        142.88        108.19        44.84 o                         
   7   5  15         11.12         11.37        44.67 o                         
   8   5  15         36.82         75.23        53.86 o                         
   0   6  15          1.47        -12.73        30.41 o                         
   1   6  15        100.41        132.97        23.13 o                         
   2   6  15        181.77        210.78        19.90 o                         
   3   6  15         24.29         15.53        19.28 o                         
   4   6  15        647.06        813.09       181.86 o                         
   5   6  15        101.81        101.41        43.18 o                         
   6   6  15        412.54        281.26        49.03 o                         
   7   6  15        150.32         74.62        51.01 o                         
   8   6  15         17.12         48.74        48.76 o                         
   1   7  15        440.86        503.42       104.72 o                         
   2   7  15        285.67        329.75        56.85 o                         
   3   7  15        401.00        479.75        96.60 o                         
   4   7  15         20.57        -10.97        36.43 o                         
   5   7  15        103.27        128.64        59.20 o                         
   6   7  15         53.16         30.27        22.75 o                         
   7   7  15         91.49         88.18        11.63 o                         
   8   7  15        252.54        135.31        57.18 o                         
   3   8  15         24.02         50.22        26.42 o                         
   4   8  15         22.71         13.39        28.53 o                         
   5   8  15          4.21          7.35        21.43 o                         
   6   8  15         33.56         11.85        23.81 o                         
   7   8  15         27.18        -13.65        23.29 o                         
  -2  -3  16         80.10         68.32        23.54 o                         
  -1  -3  16         30.90         29.63        21.29 o                         
   0  -3  16         68.90         46.70        30.13 o                         
   1  -3  16         11.37        -21.10        36.45 o                         
   2  -3  16        180.78        103.93        58.22 o                         
  -2  -2  16          0.43         14.13        20.47 o                         
  -1  -2  16        108.03         75.00        17.97 o                         
   0  -2  16          0.51         37.55        31.31 o                         
   1  -2  16        492.55        374.26        53.58 o                         
   2  -2  16         32.46         28.13        58.95 o                         
   3  -2  16        488.07        338.86        42.34 o                         
   4  -2  16         10.49        -14.31        39.84 o                         
  -3  -1  16        117.97         72.24        28.31 o                         
  -2  -1  16        374.77        311.39        21.29 o                         
  -1  -1  16         33.37         44.61        30.82 o                         
   0  -1  16        541.68        417.35        35.64 o                         
   1  -1  16         11.83         -3.10        30.86 o                         
   2  -1  16        431.73        404.49        34.96 o                         
   3  -1  16         15.74         45.59        33.64 o                         
   4  -1  16        138.04         72.68        37.44 o                         
   5  -1  16          0.06         16.77        41.17 o                         
  -3   0  16         72.33         59.63        30.67 o                         
  -2   0  16        181.19        189.52        33.66 o                         
  -1   0  16        300.28        241.39        64.02 o                         
   0   0  16        320.52        297.26        29.32 o                         
   1   0  16        288.61        216.24        31.42 o                         
   2   0  16        116.70        125.81        33.99 o                         
   3   0  16         45.29         55.62        30.57 o                         
   4   0  16         29.33         27.40        41.10 o                         
   5   0  16         11.32         47.59        35.75 o                         
   6   0  16         22.03         -8.65        40.05 o                         
  -2   1  16         23.41        -43.06        43.06 o                         
  -1   1  16        859.94        524.79        47.76 o                         
   0   1  16         59.32         80.28        42.42 o                         
   1   1  16        774.67        776.60        47.01 o                         
   2   1  16        141.13        207.30        45.13 o                         
   3   1  16        384.77        301.46        32.07 o                         
   4   1  16        105.94         63.71        33.01 o                         
   5   1  16         37.20         34.84        33.17 o                         
   6   1  16        248.76        229.87        40.74 o                         
   7   1  16          1.58        -15.66        40.32 o                         
  -2   2  16        485.23        243.18        48.62 o                         
  -1   2  16         18.93        -43.64        43.64 o                         
   0   2  16        673.07        434.55        47.64 o                         
   1   2  16          0.02        -19.64        43.49 o                         
   2   2  16        467.15        495.73        48.20 o                         
   3   2  16        145.72        110.38        40.74 o                         
   4   2  16        107.53         22.13        45.64 o                         
   5   2  16        202.78        196.38        37.55 o                         
   6   2  16         14.96         14.47        50.25 o                         
   7   2  16        331.32        219.31        39.26 o                         
  -2   3  16         17.04        -44.32        48.96 o                         
  -1   3  16        202.10        106.45        48.50 o                         
   0   3  16         13.92        -46.62        46.62 o                         
   1   3  16        101.28         84.52        45.03 o                         
   2   3  16         79.93         78.13        33.18 o                         
   3   3  16        155.75         70.89        43.86 o                         
   4   3  16         23.52        -45.62        45.62 o                         
   5   3  16        460.86        390.13        48.47 o                         
   6   3  16        345.82        226.20        49.93 o                         
   7   3  16        474.98        369.78        39.84 o                         
  -1   4  16         35.73        103.60        50.45 o                         
   0   4  16        143.33         -7.59        49.30 o                         
   1   4  16         14.11          2.02        46.20 o                         
   2   4  16         95.59         47.91        43.86 o                         
   3   4  16          8.66        -22.61        42.30 o                         
   4   4  16        698.09        460.61        46.47 o                         
   5   4  16        199.34        159.93        47.54 o                         
   6   4  16        685.59        514.15        51.15 o                         
   7   4  16        127.96         52.42        49.20 o                         
   8   4  16        354.46        274.38        54.72 o                         
   0   5  16         15.25        -46.30        53.15 o                         
   1   5  16        287.28        180.93        48.50 o                         
   2   5  16         76.17         70.60        49.54 o                         
   3   5  16        195.51        199.81        45.64 o                         
   4   5  16         41.73         52.96        47.35 o                         
   5   5  16        347.61        245.79        51.91 o                         
   6   5  16         76.13        -35.81        52.81 o                         
   7   5  16        220.85         75.86        56.01 o                         
   1   6  16        106.48        121.21        71.01 o                         
   2   6  16        374.29        513.70       125.60 o                         
   3   6  16        113.78        106.63        54.76 o                         
   4   6  16        209.29        135.92        52.69 o                         
   5   6  16        204.16        148.78        49.03 o                         
   6   6  16        150.06        204.30        52.06 o                         
   7   6  16        198.07         75.91        56.50 o                         
   2   7  16        572.98        680.08       123.83 o                         
   3   7  16        448.54        569.47       140.21 o                         
   4   7  16        212.13        280.98        90.88 o                         
   5   7  16        140.41         88.16        58.94 o                         
   6   7  16         66.13        -14.22        59.45 o                         
   0  -2  17        180.88        114.16        38.54 o                         
   1  -2  17         21.69         52.17        36.90 o                         
   2  -2  17        318.77        204.89        64.61 o                         
  -1  -1  17         90.91         41.34        34.15 o                         
   0  -1  17         25.97         24.08        34.33 o                         
   1  -1  17        644.96        466.68        40.97 o                         
   2  -1  17          2.64         -0.32        35.32 o                         
   3  -1  17        739.07        546.44        42.31 o                         
   4  -1  17         27.84         69.61        42.07 o                         
  -1   0  17          0.07        -29.31        33.88 o                         
   0   0  17         26.14          0.07        31.42 o                         
   1   0  17         80.82         42.22        35.27 o                         
   2   0  17        383.15        285.96        92.59 o                         
   3   0  17        209.09         92.11        38.95 o                         
   4   0  17        251.49        203.88        58.68 o                         
   5   0  17        206.09        109.22        58.28 o                         
  -1   1  17        135.67         51.89        48.40 o                         
   0   1  17         50.04         18.42        48.32 o                         
   1   1  17         58.95         72.89        34.20 o                         
   2   1  17        275.80        230.37        48.07 o                         
   3   1  17        103.51         32.90        35.33 o                         
   4   1  17        492.43        383.21        37.77 o                         
   5   1  17        133.99        145.95        80.55 o                         
   6   1  17         55.41         69.83        41.71 o                         
  -1   2  17        458.84        198.66        52.03 o                         
   0   2  17        412.76        210.35        51.01 o                         
   1   2  17        182.86         43.30        47.54 o                         
   2   2  17         41.45         61.77        48.96 o                         
   3   2  17        189.19        215.74        53.74 o                         
   4   2  17          0.07         11.90        44.36 o                         
   5   2  17         76.94         65.57        36.19 o                         
   6   2  17         21.08        -17.97        40.85 o                         
   0   3  17        631.95        328.24        55.30 o                         
   1   3  17         10.53         10.32        49.91 o                         
   2   3  17        163.41         86.48        47.35 o                         
   3   3  17          2.09        114.24        50.50 o                         
   4   3  17        131.89         53.52        51.30 o                         
   5   3  17          0.21         15.51        49.40 o                         
   6   3  17        186.90         65.32        55.09 o                         
   0   4  17        230.21         38.71        52.37 o                         
   1   4  17        600.53        300.80        52.89 o                         
   2   4  17          0.34        -12.20        52.13 o                         
   3   4  17        287.63        215.40        51.20 o                         
   4   4  17        322.86        170.29        49.10 o                         
   5   4  17        172.06         97.94        51.76 o                         
   6   4  17        175.85        123.70        54.94 o                         
   7   4  17         84.07         91.48        54.15 o                         
   1   5  17         75.33        -27.30        57.45 o                         
   2   5  17        288.11        130.60        54.45 o                         
   3   5  17         54.82        104.43        57.37 o                         
   4   5  17        326.28         95.82        56.76 o                         
   5   5  17        152.65         76.62        55.79 o                         
   6   5  17        183.60        140.87        53.93 o                         
   2   6  17        124.44         21.13        62.28 o                         
   3   6  17        205.37        134.65        61.52 o                         
   4   6  17        109.79        121.85        59.72 o                         
   5   6  17        621.75        270.89        60.79 o                         
   6   6  17         17.25         25.86        56.40 o                         
   1   0  18         69.24          9.71        40.24 o                         
   2   0  18          4.55         23.79        40.30 o                         
   3   0  18        123.68         35.32        41.17 o                         
   0   1  18        132.25         -7.46        56.11 o                         
   1   1  18         76.33         33.72        39.22 o                         
   2   1  18        329.61        209.01        62.95 o                         
   3   1  18         88.15         57.70        41.15 o                         
   4   1  18        177.78        106.57        41.58 o                         
   1   2  18        125.93         45.76        52.23 o                         
   2   2  18        158.65        139.48        55.98 o                         
   3   2  18        181.50         74.79        54.15 o                         
   4   2  18         68.55         41.61        46.03 o                         
   5   2  18         13.13        -36.40        42.02 o                         
   1   3  18        317.62         90.21        60.52 o                         
   2   3  18          9.64         21.00        51.35 o                         
   3   3  18        419.45        273.97        59.59 o                         
   4   3  18         37.74        -12.90        53.79 o                         
   5   3  18        198.25         72.62        56.47 o                         
   2   4  18        500.04        277.46        62.38 o                         
   3   4  18         23.16        -28.30        60.03 o                         
   4   4  18        563.16        202.91        59.42 o                         
   5   4  18         54.93         59.79        60.91 o                         
   3   5  18         64.26         20.30        56.03 o                         
   4   5  18         44.24        -13.17        58.52 o                         
                                                                                
